# Supplementary material for: Tissue-Specific Expression Pattern in Ancherythroculter nigrocauda, a Sexually Size Dimorphic Fish
Source: Front Genet. 2021 Dec 8;12:777581. doi: 10.3389/fgene.2021.777581 (PMC8694267; doi:10.3389/fgene.2021.777581)
Supplement: Supplementary file 1 [file Table2.XLSX]

## Sheet: Sheet1
Process~name	num_of_Genes	gene_group	percentage%	P-value	Benjamini and Hochberg (FDR)
dre00190~Oxidative_phosphorylation	39	147	26.5306	0	0
dre01100~Metabolic_pathways	175	1800	9.72222	0	0
dre03010~Ribosome	70	139	50.3597	0	0
dre01200~Carbon_metabolism	31	138	22.4638	1.98619e-13	6.8027e-12
dre00620~Pyruvate_metabolism	21	55	38.1818	1.03073e-12	2.66379e-11
dre03320~PPAR_signaling_pathway	26	94	27.6596	1.16662e-12	2.66379e-11
dre00071~Fatty_acid_degradation	20	56	35.7143	8.34244e-12	1.63273e-10
dre00010~Glycolysis_/_Gluconeogenesis	22	81	27.1605	6.59734e-11	1.1298e-09
dre01212~Fatty_acid_metabolism	20	78	25.641	1.13619e-09	1.72953e-08
dre00280~Valine,_leucine_and_isoleucine_degradation	17	59	28.8136	4.5838e-09	6.2798e-08
dre00260~Glycine,_serine_and_threonine_metabolism	15	47	31.9149	1.1813e-08	1.47126e-07
dre00020~Citrate_cycle_(TCA_cycle)	12	35	34.2857	1.81485e-07	2.07196e-06
dre00640~Propanoate_metabolism	11	34	32.3529	9.51208e-07	1.00243e-05
dre04141~Protein_processing_in_endoplasmic_reticulum	26	202	12.8713	1.14755e-06	1.06306e-05
dre01230~Biosynthesis_of_amino_acids	17	92	18.4783	1.16394e-06	1.06306e-05
dre00380~Tryptophan_metabolism	13	53	24.5283	1.42064e-06	1.21642e-05
dre00630~Glyoxylate_and_dicarboxylate_metabolism	10	37	27.027	1.13577e-05	8.68804e-05
dre03013~RNA_transport	22	176	12.5	1.14149e-05	8.68804e-05
dre00270~Cysteine_and_methionine_metabolism	12	57	21.0526	1.38589e-05	9.99298e-05
dre04216~Ferroptosis	12	62	19.3548	2.88297e-05	0.000197483
dre01040~Biosynthesis_of_unsaturated_fatty_acids	9	35	25.7143	4.35408e-05	0.000284052
dre00350~Tyrosine_metabolism	9	39	23.0769	8.95129e-05	0.000557421
dre00592~alpha-Linolenic_acid_metabolism	7	22	31.8182	0.000102341	0.000609597
dre04146~Peroxisome	14	101	13.8614	0.000166226	0.000948876
dre00650~Butanoate_metabolism	7	25	28	0.00019918	0.00109151
dre04260~Cardiac_muscle_contraction	17	145	11.7241	0.000220905	0.0011388
dre00330~Arginine_and_proline_metabolism	11	67	16.4179	0.000224435	0.0011388
dre00410~beta-Alanine_metabolism	8	35	22.8571	0.000232768	0.0011389
dre00340~Histidine_metabolism	7	26	26.9231	0.000244316	0.00115418
dre00062~Fatty_acid_elongation	8	42	19.0476	0.000676675	0.00309015
dre00310~Lysine_degradation	11	84	13.0952	0.00123391	0.00545307
dre00480~Glutathione_metabolism	9	68	13.2353	0.0031351	0.0134221
dre03040~Spliceosome	14	143	9.79021	0.0036109	0.0145754
dre03060~Protein_export	5	22	22.7273	0.00361725	0.0145754
dre00400~Phenylalanine,_tyrosine_and_tryptophan_biosynthesis	3	7	42.8571	0.00587635	0.0230017
dre05168~Herpes_simplex_virus_1_infection	17	204	8.33333	0.00650614	0.0247595
dre01240~Biosynthesis_of_cofactors	17	205	8.29268	0.00679683	0.0248906
dre00360~Phenylalanine_metabolism	4	16	25	0.00690395	0.0248906
dre00591~Linoleic_acid_metabolism	5	29	17.2414	0.0099509	0.0349557
dre00220~Arginine_biosynthesis	5	31	16.129	0.0126449	0.0418422
dre04145~Phagosome	15	185	8.10811	0.0126488	0.0418422
dre00072~Synthesis_and_degradation_of_ketone_bodies	3	10	30	0.0128275	0.0418422
dre00590~Arachidonic_acid_metabolism	7	62	11.2903	0.0183233	0.0583788
dre00250~Alanine,_aspartate_and_glutamate_metabolism	6	49	12.2449	0.0203137	0.0632495
dre00564~Glycerophospholipid_metabolism	10	112	8.92857	0.0219232	0.0667439
dre00500~Starch_and_sucrose_metabolism	5	38	13.1579	0.0258308	0.0769307
dre03018~RNA_degradation	8	87	9.1954	0.0331526	0.0966364
dre00561~Glycerolipid_metabolism	7	72	9.72222	0.0353461	0.100884
dre04920~Adipocytokine_signaling_pathway	8	96	8.33333	0.0520205	0.145445
dre04217~Necroptosis	13	197	6.59898	0.071081	0.188746
dre00061~Fatty_acid_biosynthesis	3	22	13.6364	0.0730187	0.188746
dre00770~Pantothenate_and_CoA_biosynthesis	3	22	13.6364	0.0730187	0.188746
dre00900~Terpenoid_backbone_biosynthesis	3	22	13.6364	0.0730187	0.188746
dre04910~Insulin_signaling_pathway	12	180	6.66667	0.0762668	0.191029
dre00983~Drug_metabolism	8	105	7.61905	0.0766906	0.191029
dre01210~2-Oxocarboxylic_acid_metabolism	3	23	13.0435	0.0802347	0.196288
dre00982~Drug_metabolism	6	72	8.33333	0.0857429	0.206084
dre00240~Pyrimidine_metabolism	6	73	8.21918	0.0898851	0.210791
dre00565~Ether_lipid_metabolism	5	56	8.92857	0.0907786	0.210791
dre00053~Ascorbate_and_aldarate_metabolism	5	57	8.77193	0.0957322	0.218589
dre00130~Ubiquinone_and_other_terpenoid-quinone_biosynthesis	2	12	16.6667	0.102538	0.227485
dre00980~Metabolism_of_xenobiotics_by_cytochrome_P450	6	76	7.89474	0.10295	0.227485
dre00051~Fructose_and_mannose_metabolism	4	45	8.88889	0.125252	0.272374
dre00140~Steroid_hormone_biosynthesis	6	82	7.31707	0.131844	0.282229
dre00730~Thiamine_metabolism	2	16	12.5	0.155861	0.328507
dre04137~Mitophagy	6	90	6.66667	0.175606	0.360553
dre00790~Folate_biosynthesis	3	34	8.82353	0.176329	0.360553
dre00290~Valine,_leucine_and_isoleucine_biosynthesis	1	4	25	0.18144	0.365547
dre00052~Galactose_metabolism	3	35	8.57143	0.186248	0.369796
dre00670~One_carbon_pool_by_folate	2	20	10	0.21307	0.417008
dre03008~Ribosome_biogenesis_in_eukaryotes	5	77	6.49351	0.219494	0.423531
dre00910~Nitrogen_metabolism	2	21	9.52381	0.227694	0.433251
dre00232~Caffeine_metabolism	1	6	16.6667	0.244447	0.458756
dre00230~Purine_metabolism	9	168	5.35714	0.260598	0.482459
dre04270~Vascular_smooth_muscle_contraction	9	175	5.14286	0.297572	0.538409
dre00760~Nicotinate_and_nicotinamide_metabolism	3	46	6.52174	0.302021	0.538409
dre00471~D-Glutamine_and_D-glutamate_metabolism	1	8	12.5	0.30261	0.538409
dre04142~Lysosome	9	180	5	0.324733	0.570364
dre04068~FoxO_signaling_pathway	9	181	4.97238	0.330224	0.572667
dre00830~Retinol_metabolism	5	93	5.37634	0.340419	0.582967
dre03015~mRNA_surveillance_pathway	5	99	5.05051	0.387431	0.655284
dre00030~Pentose_phosphate_pathway	2	33	6.06061	0.401721	0.671168
dre04136~Autophagy	2	34	5.88235	0.415554	0.679302
dre04621~NOD-like_receptor_signaling_pathway	8	173	4.62428	0.417063	0.679302
dre04060~Cytokine-cytokine_receptor_interaction	10	221	4.52489	0.421465	0.679302
dre04210~Apoptosis	9	201	4.47761	0.441974	0.704075
dre04120~Ubiquitin_mediated_proteolysis	7	159	4.40252	0.477755	0.750571
dre03410~Base_excision_repair	2	39	5.12821	0.482119	0.750571
dre00860~Porphyrin_and_chlorophyll_metabolism	3	65	4.61538	0.502263	0.773147
dre00430~Taurine_and_hypotaurine_metabolism	1	17	5.88235	0.513724	0.782002
dre03420~Nucleotide_excision_repair	2	44	4.54545	0.543798	0.818685
dre00450~Selenocompound_metabolism	1	20	5	0.568809	0.847031
dre00100~Steroid_biosynthesis	1	22	4.54545	0.602024	0.870489
dre03430~Mismatch_repair	1	22	4.54545	0.602024	0.870489
dre05132~Salmonella_infection	13	333	3.9039	0.603624	0.870489
dre04512~ECM-receptor_interaction	4	107	3.73832	0.638337	0.91096
dre03050~Proteasome	2	57	3.50877	0.679149	0.95921
dre00120~Primary_bile_acid_biosynthesis	1	28	3.57143	0.687106	0.960546
dre04150~mTOR_signaling_pathway	7	206	3.39806	0.73513	0.999982
dre00520~Amino_sugar_and_nucleotide_sugar_metabolism	2	64	3.125	0.737381	0.999982
dre00601~Glycosphingolipid_biosynthesis	1	37	2.7027	0.781903	0.999982
dre04540~Gap_junction	4	132	3.0303	0.785812	0.999982
dre04912~GnRH_signaling_pathway	4	132	3.0303	0.785812	0.999982
dre03030~DNA_replication	1	38	2.63158	0.790478	0.999982
dre04371~Apelin_signaling_pathway	6	192	3.125	0.793681	0.999982
dre04530~Tight_junction	8	249	3.21285	0.794545	0.999982
dre04350~TGF-beta_signaling_pathway	4	136	2.94118	0.804277	0.999982
dre04370~VEGF_signaling_pathway	2	81	2.46914	0.842321	0.999982
dre04916~Melanogenesis	4	147	2.72109	0.848449	0.999982
dre04520~Adherens_junction	3	117	2.5641	0.854805	0.999982
dre02010~ABC_transporters	1	48	2.08333	0.859726	0.999982
dre04744~Phototransduction	1	49	2.04082	0.865244	0.999982
dre00513~Various_types_of_N-glycan_biosynthesis	1	50	2	0.870546	0.999982
dre04810~Regulation_of_actin_cytoskeleton	9	308	2.92208	0.878658	0.999982
dre00040~Pentose_and_glucuronate_interconversions	1	55	1.81818	0.894087	0.999982
dre04140~Autophagy	5	196	2.55102	0.899581	0.999982
dre00562~Inositol_phosphate_metabolism	2	96	2.08333	0.901634	0.999982
dre04218~Cellular_senescence	5	200	2.5	0.908515	0.999982
dre00510~N-Glycan_biosynthesis	1	60	1.66667	0.913352	0.999982
dre04261~Adrenergic_signaling_in_cardiomyocytes	6	244	2.45902	0.930553	0.999982
dre00970~Aminoacyl-tRNA_biosynthesis	1	67	1.49254	0.934588	0.999982
dre04114~Oocyte_meiosis	3	149	2.01342	0.940671	0.999982
dre00600~Sphingolipid_metabolism	1	70	1.42857	0.942015	0.999982
dre04330~Notch_signaling_pathway	1	78	1.28205	0.957956	0.999982
dre04144~Endocytosis	8	340	2.35294	0.96567	0.999982
dre04625~C-type_lectin_receptor_signaling_pathway	2	130	1.53846	0.96798	0.999982
dre04115~p53_signaling_pathway	1	88	1.13636	0.971874	0.999982
dre04310~Wnt_signaling_pathway	4	219	1.82648	0.977222	0.999982
dre04514~Cell_adhesion_molecules	3	183	1.63934	0.978646	0.999982
dre04110~Cell_cycle	2	151	1.3245	0.98441	0.999982
dre04510~Focal_adhesion	5	278	1.79856	0.987679	0.999982
dre04012~ErbB_signaling_pathway	1	110	0.909091	0.988394	0.999982
dre04914~Progesterone-mediated_oocyte_maturation	1	110	0.909091	0.988394	0.999982
dre04070~Phosphatidylinositol_signaling_system	1	118	0.847458	0.99159	0.999982
dre04010~MAPK_signaling_pathway	8	409	1.95599	0.993269	0.999982
dre04020~Calcium_signaling_pathway	7	376	1.8617	0.993697	0.999982
dre04080~Neuroactive_ligand-receptor_interaction	7	579	1.20898	0.999982	0.999982
