# Supplementary material for: Tissue-Specific Expression Pattern in Ancherythroculter nigrocauda, a Sexually Size Dimorphic Fish
Source: Front Genet. 2021 Dec 8;12:777581. doi: 10.3389/fgene.2021.777581 (PMC8694267; doi:10.3389/fgene.2021.777581)
Supplement: Supplementary file 2 [file Table3.XLSX]

## Sheet: brain
Process~name	num_of_Genes	gene_group	percentage%	P-value	Benjamini and Hochberg (FDR)
dre00190~Oxidative_phosphorylation	73	147	49.6599	0	0
dre03010~Ribosome	69	139	49.6403	0	0
dre03040~Spliceosome	42	143	29.3706	0	0
dre01230~Biosynthesis_of_amino_acids	27	92	29.3478	5.62995e-09	1.90011e-07
dre01200~Carbon_metabolism	33	138	23.913	9.39039e-09	2.53541e-07
dre03050~Proteasome	20	57	35.0877	4.76601e-08	1.07235e-06
dre04120~Ubiquitin_mediated_proteolysis	32	159	20.1258	4.74704e-07	9.155e-06
dre01100~Metabolic_pathways	176	1800	9.77778	2.42378e-06	4.09012e-05
dre00020~Citrate_cycle_(TCA_cycle)	13	35	37.1429	6.40889e-06	9.61334e-05
dre00270~Cysteine_and_methionine_metabolism	16	57	28.0702	1.12966e-05	0.000152504
dre00010~Glycolysis_/_Gluconeogenesis	19	81	23.4568	1.58851e-05	0.000194953
dre04145~Phagosome	30	185	16.2162	4.4206e-05	0.000497318
dre04260~Cardiac_muscle_contraction	25	145	17.2414	7.88325e-05	0.000761554
dre05132~Salmonella_infection	44	333	13.2132	7.8976e-05	0.000761554
dre03013~RNA_transport	28	176	15.9091	0.0001046	0.0009414
dre04114~Oocyte_meiosis	24	149	16.1074	0.000268865	0.00226855
dre04141~Protein_processing_in_endoplasmic_reticulum	29	202	14.3564	0.000376011	0.00298597
dre04137~Mitophagy	16	90	17.7778	0.00108813	0.00779299
dre04217~Necroptosis	27	197	13.7056	0.00109679	0.00779299
dre03018~RNA_degradation	15	87	17.2414	0.00200309	0.0135208
dre01210~2-Oxocarboxylic_acid_metabolism	7	23	30.4348	0.00234341	0.0150648
dre03015~mRNA_surveillance_pathway	16	99	16.1616	0.00258454	0.0158597
dre04621~NOD-like_receptor_signaling_pathway	22	173	12.7168	0.00666378	0.0391135
dre00220~Arginine_biosynthesis	7	31	22.5806	0.00931681	0.0524071
dre00330~Arginine_and_proline_metabolism	11	67	16.4179	0.0103245	0.0557524
dre04216~Ferroptosis	10	62	16.129	0.0156088	0.079885
dre01040~Biosynthesis_of_unsaturated_fatty_acids	7	35	20	0.015977	0.079885
dre04530~Tight_junction	27	249	10.8434	0.0179587	0.0865865
dre00630~Glyoxylate_and_dicarboxylate_metabolism	7	37	18.9189	0.0203351	0.0946633
dre00260~Glycine,_serine_and_threonine_metabolism	8	47	17.0213	0.0225112	0.101301
dre04261~Adrenergic_signaling_in_cardiomyocytes	26	244	10.6557	0.0237657	0.103496
dre01212~Fatty_acid_metabolism	11	78	14.1026	0.0257993	0.108841
dre00250~Alanine,_aspartate_and_glutamate_metabolism	8	49	16.3265	0.0273434	0.11186
dre04144~Endocytosis	33	340	9.70588	0.035809	0.142183
dre04140~Autophagy	21	196	10.7143	0.0373174	0.143938
dre04136~Autophagy	6	34	17.6471	0.0397061	0.148898
dre04210~Apoptosis	21	201	10.4478	0.045825	0.163503
dre00620~Pyruvate_metabolism	8	55	14.5455	0.0460232	0.163503
dre00910~Nitrogen_metabolism	4	21	19.0476	0.0714237	0.247236
dre03060~Protein_export	4	22	18.1818	0.0803379	0.271141
dre00062~Fatty_acid_elongation	6	42	14.2857	0.083144	0.273767
dre00564~Glycerophospholipid_metabolism	12	112	10.7143	0.0975133	0.313436
dre00640~Propanoate_metabolism	5	34	14.7059	0.100135	0.314378
dre00051~Fructose_and_mannose_metabolism	6	45	13.3333	0.10429	0.31998
dre00400~Phenylalanine,_tyrosine_and_tryptophan_biosynthesis	2	7	28.5714	0.10851	0.325531
dre00360~Phenylalanine_metabolism	3	16	18.75	0.11704	0.343487
dre05168~Herpes_simplex_virus_1_infection	19	204	9.31373	0.121277	0.348349
dre04142~Lysosome	17	180	9.44444	0.126172	0.351291
dre04150~mTOR_signaling_pathway	19	206	9.2233	0.128897	0.351291
dre00750~Vitamin_B6_metabolism	2	8	25	0.130108	0.351291
dre04625~C-type_lectin_receptor_signaling_pathway	12	130	9.23077	0.195157	0.516591
dre04540~Gap_junction	12	132	9.09091	0.20811	0.538425
dre00592~alpha-Linolenic_acid_metabolism	3	22	13.6364	0.211382	0.538425
dre00290~Valine,_leucine_and_isoleucine_biosynthesis	1	4	25	0.280673	0.688924
dre00524~Neomycin,_kanamycin_and_gentamicin_biosynthesis	1	4	25	0.280673	0.688924
dre03022~Basal_transcription_factors	4	40	10	0.307656	0.74167
dre03320~PPAR_signaling_pathway	8	94	8.51064	0.325036	0.747191
dre00480~Glutathione_metabolism	6	68	8.82353	0.332892	0.747191
dre04350~TGF-beta_signaling_pathway	11	136	8.08824	0.33605	0.747191
dre04371~Apelin_signaling_pathway	15	192	7.8125	0.341948	0.747191
dre04340~Hedgehog_signaling_pathway	6	69	8.69565	0.344393	0.747191
dre04110~Cell_cycle	12	151	7.94702	0.345891	0.747191
dre00565~Ether_lipid_metabolism	5	56	8.92857	0.348689	0.747191
dre00280~Valine,_leucine_and_isoleucine_degradation	5	59	8.47458	0.387351	0.817069
dre00760~Nicotinate_and_nicotinamide_metabolism	4	46	8.69565	0.396145	0.822764
dre00030~Pentose_phosphate_pathway	3	33	9.09091	0.405303	0.829029
dre04912~GnRH_signaling_pathway	10	132	7.57576	0.419844	0.841384
dre00590~Arachidonic_acid_metabolism	5	62	8.06452	0.425866	0.841384
dre04310~Wnt_signaling_pathway	16	219	7.30594	0.430041	0.841384
dre00471~D-Glutamine_and_D-glutamate_metabolism	1	8	12.5	0.447359	0.850982
dre00100~Steroid_biosynthesis	2	22	9.09091	0.458095	0.850982
dre00900~Terpenoid_backbone_biosynthesis	2	22	9.09091	0.458095	0.850982
dre04910~Insulin_signaling_pathway	13	180	7.22222	0.460161	0.850982
dre04068~FoxO_signaling_pathway	13	181	7.18232	0.467694	0.853226
dre00440~Phosphonate_and_phosphinate_metabolism	1	9	11.1111	0.482609	0.868697
dre04218~Cellular_senescence	14	200	7	0.500039	0.888174
dre00350~Tyrosine_metabolism	3	39	7.69231	0.506588	0.888174
dre00071~Fatty_acid_degradation	4	56	7.14286	0.537485	0.930262
dre00591~Linoleic_acid_metabolism	2	29	6.89655	0.596594	1
dre04914~Progesterone-mediated_oocyte_maturation	7	110	6.36364	0.623515	1
dre04920~Adipocytokine_signaling_pathway	6	96	6.25	0.639179	1
dre03020~RNA_polymerase	2	32	6.25	0.64726	1
dre04622~RIG-I-like_receptor_signaling_pathway	4	66	6.06061	0.660083	1
dre00730~Thiamine_metabolism	1	16	6.25	0.673856	1
dre04520~Adherens_junction	7	117	5.98291	0.683571	1
dre00052~Galactose_metabolism	2	35	5.71429	0.692743	1
dre00410~beta-Alanine_metabolism	2	35	5.71429	0.692743	1
dre00430~Taurine_and_hypotaurine_metabolism	1	17	5.88235	0.694667	1
dre00380~Tryptophan_metabolism	3	53	5.66038	0.701618	1
dre00561~Glycerolipid_metabolism	4	72	5.55556	0.722169	1
dre03410~Base_excision_repair	2	39	5.12821	0.74573	1
dre00604~Glycosphingolipid_biosynthesis	1	21	4.7619	0.76546	1
dre04810~Regulation_of_actin_cytoskeleton	18	308	5.84416	0.769258	1
dre00061~Fatty_acid_biosynthesis	1	22	4.54545	0.780429	1
dre00770~Pantothenate_and_CoA_biosynthesis	1	22	4.54545	0.780429	1
dre04370~VEGF_signaling_pathway	4	81	4.93827	0.798865	1
dre03420~Nucleotide_excision_repair	2	44	4.54545	0.800758	1
dre04672~Intestinal_immune_network_for_IgA_production	2	45	4.44444	0.810406	1
dre04146~Peroxisome	5	101	4.9505	0.813591	1
dre00511~Other_glycan_degradation	1	25	4	0.819848	1
dre00650~Butanoate_metabolism	1	25	4	0.819848	1
dre00310~Lysine_degradation	4	84	4.7619	0.820286	1
dre04623~Cytosolic_DNA-sensing_pathway	2	47	4.25532	0.828459	1
dre04270~Vascular_smooth_muscle_contraction	9	175	5.14286	0.836445	1
dre04744~Phototransduction	2	49	4.08163	0.844948	1
dre04115~p53_signaling_pathway	4	88	4.54545	0.845883	1
dre00600~Sphingolipid_metabolism	3	70	4.28571	0.852403	1
dre00513~Various_types_of_N-glycan_biosynthesis	2	50	4	0.852641	1
dre04012~ErbB_signaling_pathway	5	110	4.54545	0.86444	1
dre04916~Melanogenesis	7	147	4.7619	0.86734	1
dre00240~Pyrimidine_metabolism	3	73	4.10959	0.870697	1
dre00515~Mannose_type_O-glycan_biosynthesis	1	31	3.22581	0.878736	1
dre01240~Biosynthesis_of_cofactors	10	205	4.87805	0.885276	1
dre04020~Calcium_signaling_pathway	20	376	5.31915	0.886609	1
dre03008~Ribosome_biogenesis_in_eukaryotes	3	77	3.8961	0.891957	1
dre04070~Phosphatidylinositol_signaling_system	5	118	4.23729	0.899324	1
dre00790~Folate_biosynthesis	1	34	2.94118	0.900515	1
dre04620~Toll-like_receptor_signaling_pathway	4	105	3.80952	0.922896	1
dre00500~Starch_and_sucrose_metabolism	1	38	2.63158	0.923597	1
dre04510~Focal_adhesion	13	278	4.67626	0.934596	1
dre04130~SNARE_interactions_in_vesicular_transport	1	43	2.32558	0.945076	1
dre00562~Inositol_phosphate_metabolism	3	96	3.125	0.955879	1
dre02010~ABC_transporters	1	48	2.08333	0.960519	1
dre04514~Cell_adhesion_molecules	7	183	3.82514	0.962278	1
dre00230~Purine_metabolism	6	168	3.57143	0.969117	1
dre00140~Steroid_hormone_biosynthesis	2	82	2.43902	0.973655	1
dre00510~N-Glycan_biosynthesis	1	60	1.66667	0.98213	1
dre00514~Other_types_of_O-glycan_biosynthesis	1	60	1.66667	0.98213	1
dre00520~Amino_sugar_and_nucleotide_sugar_metabolism	1	64	1.5625	0.98628	1
dre04010~MAPK_signaling_pathway	17	409	4.15648	0.988084	1
dre00970~Aminoacyl-tRNA_biosynthesis	1	67	1.49254	0.988748	1
dre04330~Notch_signaling_pathway	1	78	1.28205	0.994563	1
dre00983~Drug_metabolism	1	105	0.952381	0.999089	1
dre04060~Cytokine-cytokine_receptor_interaction	3	221	1.35747	0.999951	1
dre04080~Neuroactive_ligand-receptor_interaction	12	579	2.07254	1	1
