# Supplementary material for: Tissue-Specific Expression Pattern in Ancherythroculter nigrocauda, a Sexually Size Dimorphic Fish
Source: Front Genet. 2021 Dec 8;12:777581. doi: 10.3389/fgene.2021.777581 (PMC8694267; doi:10.3389/fgene.2021.777581)
Supplement: Supplementary file 3 [file Table4.XLSX]

## Sheet: Sheet1
Module color	module size
black	57
blue	2886
brown	2631
green	168
grey	420
magenta	31
pink	40
red	163
turquoise	9935
yellow	472

## Sheet: green_gene_list
green
Ani000078
Ani002976
Ani003709
Ani004207
Ani005971
Ani007985
Ani009491
Ani010159
Ani011911
Ani013190
Ani015905
Ani016623
Ani017119
Ani018497
Ani018930
Ani019673
Ani021148
Ani021889
Ani022395
Ani023933
Ani024898
Ani025446
Ani026894
Ani027485
Ani027967
Ani028935
Ani030234
Ani031137
Ani000597
Ani003158
Ani003722
Ani004797
Ani006069
Ani008077
Ani009545
Ani010160
Ani012471
Ani014194
Ani015987
Ani016750
Ani017334
Ani018516
Ani018980
Ani019820
Ani021158
Ani022021
Ani022609
Ani024039
Ani024936
Ani025619
Ani027026
Ani027490
Ani028100
Ani028937
Ani030578
Ani031422
Ani000668
Ani003201
Ani003788
Ani004844
Ani006280
Ani008231
Ani009546
Ani010189
Ani012725
Ani014601
Ani016061
Ani016817
Ani017562
Ani018554
Ani019020
Ani020175
Ani021164
Ani022034
Ani023263
Ani024364
Ani025087
Ani026237
Ani027119
Ani027617
Ani028108
Ani029567
Ani030681
Ani031743
Ani001317
Ani003286
Ani003872
Ani005740
Ani006640
Ani008818
Ani009767
Ani011466
Ani012900
Ani014667
Ani016105
Ani016947
Ani017641
Ani018644
Ani019264
Ani020577
Ani021435
Ani022269
Ani023359
Ani024383
Ani025133
Ani026573
Ani027262
Ani027787
Ani028204
Ani029860
Ani030712
Ani032265
Ani001493
Ani003455
Ani004199
Ani005835
Ani006896
Ani009218
Ani010023
Ani011612
Ani013008
Ani014905
Ani016288
Ani016965
Ani017787
Ani018645
Ani019618
Ani020606
Ani021561
Ani022270
Ani023715
Ani024544
Ani025168
Ani026577
Ani027297
Ani027950
Ani028779
Ani029896
Ani030762
Ani032703
Ani002328
Ani003553
Ani004200
Ani005839
Ani007544
Ani009261
Ani010111
Ani011728
Ani013056
Ani015375
Ani016355
Ani017022
Ani018307
Ani018739
Ani019627
Ani020829
Ani021746
Ani022336
Ani023760
Ani024547
Ani025172
Ani026681
Ani027317
Ani027951
Ani028880
Ani030129
Ani030892
Ani033411

## Sheet: green_go_bp
Genes	Process~name	num_of_Genes	gene_group	percentage%	P-value	Benjamini and Hochberg (FDR)	Hommel singlewise process	Bonferroni single-step process	Hommel singlewise process	Hochberg step-up process	Benjamini and Yekutieli
100000526; 327268; 406774; 553407; 266638; 798071; 114464; 336391; 613145; 327277; 399661; 791158; 326716; 393613; 554177;	GO:0006888~endoplasmic reticulum to Golgi vesicle-mediated transport	15	87	17.2414	5.34905e-13	1.75984e-10	1.75984e-10	1.75984e-10	1.75984e-10	1.75984e-10	1.12186e-09
321114; 286746; 393950; 394196; 325037; 337399; 678588; 445220; 494152; 321247; 321130; 317637;	GO:0042254~ribosome biogenesis	12	66	18.1818	1.48004e-12	2.43466e-10	4.85453e-10	4.86933e-10	4.85453e-10	4.85453e-10	1.55205e-09
336391; 798071; 327268; 791158; 266757; 322969; 100319240; 570700; 393613; 406774; 554177; 286746; 192298; 114464; 100000526; 399661; 266638; 393265; 553407; 327277;	GO:0015031~protein transport	20	362	5.52486	2.48822e-11	2.72875e-09	8.13648e-09	8.18625e-09	8.13648e-09	8.13648e-09	1.73952e-08
114464; 399661; 554177; 393646; 406774; 327277; 393265; 798071; 327268; 100034417; 393613; 553356; 266638; 378724;	GO:0016192~vesicle-mediated transport	14	253	5.5336	2.76228e-08	1.96417e-06	9.00503e-06	9.0879e-06	8.94978e-06	9.00503e-06	1.25212e-05
558071; 553700; 378848; 100319240; 565499; 406753; 735249;	GO:0030968~endoplasmic reticulum unfolded protein response	7	34	20.5882	2.98506e-08	1.96417e-06	9.70144e-06	9.82084e-06	9.67159e-06	9.70144e-06	1.25212e-05
570700; 327268; 553407; 406774; 100000526; 554177; 492678; 735249; 569063; 378724; 336391; 326716; 613145; 266638; 791158;	GO:0006886~intracellular protein transport	15	304	4.93421	3.67485e-08	2.01505e-06	1.19065e-05	1.20903e-05	1.19065e-05	1.19065e-05	1.28455e-05
406774; 327268; 100000526; 553407; 266638;	GO:0090110~COPII-coated vesicle cargo loading	5	10	50	8.07442e-08	3.79498e-06	2.60804e-05	2.65648e-05	2.60804e-05	2.60804e-05	2.41922e-05
563247; 192312; 327053; 321130; 321114;	GO:0000470~maturation of LSU-rRNA	5	15	33.3333	4.03787e-07	1.66057e-05	0.000130019	0.000132846	0.000129212	0.000130019	0.000105858
286746; 337399; 266985; 58013; 436807;	GO:0042273~ribosomal large subunit biogenesis	5	16	31.25	5.26602e-07	1.92502e-05	0.000169039	0.000173252	0.000168513	0.000169039	0.000122716
399661; 619264; 393613; 393648; 327277; 114464;	GO:0006890~retrograde vesicle-mediated transport, Golgi to endoplasmic reticulum	6	35	17.1429	7.83841e-07	2.57884e-05	0.000250829	0.000257884	0.000250829	0.000250829	0.000164396
406774; 327268; 798071;	GO:0090114~COPII-coated vesicle budding	3	3	100	9.46366e-06	0.00028305	0.00301891	0.00311355	0.00300944	0.00301891	0.00180438
415194; 553356; 791158; 613145; 336391; 326716;	GO:0007030~Golgi organization	6	58	10.3448	1.12553e-05	0.000308583	0.00357919	0.003703	0.00357919	0.00357919	0.00196715
335226; 735249; 378848; 406753; 386590;	GO:0030433~ubiquitin-dependent ERAD pathway	5	43	11.6279	3.73191e-05	0.000944459	0.0118301	0.012278	0.0117555	0.0118301	0.00602073
286746; 337399; 266985;	GO:0000055~ribosomal large subunit export from nucleus	3	8	37.5	7.58392e-05	0.00155944	0.0238894	0.0249511	0.0238135	0.0238135	0.00994113
393950; 553498; 321247; 327053; 393237; 563195;	GO:0006364~rRNA processing	6	82	7.31707	6.9633e-05	0.00155944	0.022004	0.0229093	0.0218648	0.022004	0.00994113
266757; 192298; 393963;	GO:0006616~SRP-dependent cotranslational protein targeting to membrane, translocation	3	8	37.5	7.58392e-05	0.00155944	0.0238894	0.0249511	0.0238135	0.0238135	0.00994113
321058; 321114; 445220;	GO:0030490~maturation of SSU-rRNA	3	14	21.4286	0.00030186	0.00584188	0.0944821	0.0993119	0.092671	0.0944821	0.0372408
266638; 798071; 553356;	GO:0007029~endoplasmic reticulum organization	3	15	20	0.00036014	0.00635639	0.112364	0.118486	0.110203	0.112364	0.0405207
553407; 798071;	GO:0070278~extracellular matrix constituent secretion	2	2	100	0.000367087	0.00635639	0.114164	0.120771	0.111961	0.114164	0.0405207
553356; 554177;	GO:0070863~positive regulation of protein exit from endoplasmic reticulum	2	3	66.6667	0.000608638	0.0100121	0.188678	0.200242	0.167984	0.188678	0.063825
436629; 393649; 403068; 445097; 570248; 100319240;	GO:0006486~protein glycosylation	6	134	4.47761	0.00086173	0.0135004	0.266275	0.283509	0.216294	0.266275	0.0860625
797099; 393206; 325037;	GO:0000462~maturation of SSU-rRNA from tricistronic rRNA transcript (SSU-rRNA, 5.8S rRNA, LSU-rRNA)	3	22	13.6364	0.000974818	0.014578	0.300244	0.320715	0.235906	0.300244	0.0929315
393613; 393648;	GO:0006621~protein retention in ER lumen	2	5	40	0.00126493	0.018094	0.388333	0.416162	0.28192	0.388333	0.115345
337399; 553568;	GO:0000447~endonucleolytic cleavage in ITS1 to separate SSU-rRNA from 5.8S rRNA and LSU-rRNA from tricistronic rRNA transcript (SSU-rRNA, 5.8S rRNA, LSU-rRNA)	2	6	33.3333	0.00167784	0.0219676	0.513419	0.55201	0.345635	0.511742	0.140039
378848; 558071; 386590; 566046;	GO:0001666~response to hypoxia	4	61	6.55738	0.00173604	0.0219676	0.527757	0.571158	0.354152	0.527757	0.140039
321130; 678588;	GO:0070475~rRNA base methylation	2	6	33.3333	0.00167784	0.0219676	0.513419	0.55201	0.345635	0.511742	0.140039
327277; 114464;	GO:0048280~vesicle fusion with Golgi apparatus	2	7	28.5714	0.00214606	0.0252163	0.648111	0.706055	0.40432	0.648111	0.160748
326846; 317637; 554177; 553407; 327078;	GO:0048703~embryonic viscerocranium morphogenesis	5	109	4.58716	0.00210906	0.0252163	0.639045	0.69388	0.400721	0.639045	0.160748
568593; 100006041;	GO:0043149~stress fiber assembly	2	8	25	0.00266871	0.0302761	0.803282	0.878006	0.453313	0.803282	0.193004
327053; 192312;	GO:0000460~maturation of 5.8S rRNA	2	9	22.2222	0.00324491	0.0333617	0.973472	1	0.50296	0.966982	0.212674
406774; 569063;	GO:0006605~protein targeting	2	9	22.2222	0.00324491	0.0333617	0.973472	1	0.50296	0.966982	0.212674
569063; 393963;	GO:0006614~SRP-dependent cotranslational protein targeting to membrane	2	9	22.2222	0.00324491	0.0333617	0.973472	1	0.50296	0.966982	0.212674
266638; 798071;	GO:0055123~digestive system development	2	10	20	0.00387378	0.0386204	1	1	0.556113	0.999708	0.246197
321130; 321247;	GO:0001510~RNA methylation	2	13	15.3846	0.00606797	0.0586915	1	1	0.697817	0.999708	0.374146
791222; 386590; 386709; 554998;	GO:0006457~protein folding	4	89	4.49438	0.00631747	0.0586915	1	1	0.708494	0.999708	0.374146
566046; 327078; 560341;	GO:0014032~neural crest cell development	3	45	6.66667	0.00642217	0.0586915	1	1	0.713196	0.999708	0.374146
570700; 322969; 798071;	GO:0006606~protein import into nucleus	3	46	6.52174	0.00680195	0.0604822	1	1	0.733573	0.999708	0.385561
406774; 326846; 327268; 798071;	GO:0051216~cartilage development	4	100	4	0.00931008	0.0806057	1	1	0.847217	0.999708	0.513845
322089; 394138;	GO:0006541~glutamine metabolic process	2	17	11.7647	0.00968029	0.0816619	1	1	0.862149	0.999708	0.520578
321247;	GO:0000453~enzyme-directed rRNA 2'-O-methylation	1	1	100	0.0157128	0.0833791	1	1	0.998243	0.999708	0.531524
393950;	GO:0000454~snoRNA guided rRNA pseudouridine synthesis	1	1	100	0.0157128	0.0833791	1	1	0.998243	0.999708	0.531524
386634; 573991; 406324;	GO:0006413~translational initiation	3	62	4.83871	0.0147188	0.0833791	1	1	0.981054	0.999708	0.531524
445139;	GO:0010664~negative regulation of striated muscle cell apoptotic process	1	1	100	0.0157128	0.0833791	1	1	0.998243	0.999708	0.531524
569085;	GO:0015888~thiamine transport	1	1	100	0.0157128	0.0833791	1	1	0.998243	0.999708	0.531524
406457;	GO:0031291~Ran protein signal transduction	1	1	100	0.0157128	0.0833791	1	1	0.998243	0.999708	0.531524
798071;	GO:0032527~protein exit from endoplasmic reticulum	1	1	100	0.0157128	0.0833791	1	1	0.998243	0.999708	0.531524
403068;	GO:0033577~protein glycosylation in endoplasmic reticulum	1	1	100	0.0157128	0.0833791	1	1	0.998243	0.999708	0.531524
553568;	GO:0034462~small-subunit processome assembly	1	1	100	0.0157128	0.0833791	1	1	0.998243	0.999708	0.531524
58013;	GO:0035067~negative regulation of histone acetylation	1	1	100	0.0157128	0.0833791	1	1	0.998243	0.999708	0.531524
568593;	GO:0036445~neuronal stem cell division	1	1	100	0.0157128	0.0833791	1	1	0.998243	0.999708	0.531524
192298;	GO:0039019~pronephric nephron development	1	1	100	0.0157128	0.0833791	1	1	0.998243	0.999708	0.531524
767678;	GO:0045620~negative regulation of lymphocyte differentiation	1	1	100	0.0157128	0.0833791	1	1	0.998243	0.999708	0.531524
541377;	GO:0046325~negative regulation of glucose import	1	1	100	0.0157128	0.0833791	1	1	0.998243	0.999708	0.531524
406774; 327268;	GO:0048702~embryonic neurocranium morphogenesis	2	22	9.09091	0.0152276	0.0833791	1	1	0.989791	0.999708	0.531524
563257;	GO:0070407~oxidation-dependent protein catabolic process	1	1	100	0.0157128	0.0833791	1	1	0.998243	0.999708	0.531524
394138;	GO:0070981~L-asparagine biosynthetic process	1	1	100	0.0157128	0.0833791	1	1	0.998243	0.999708	0.531524
447844;	GO:0072334~UDP-galactose transmembrane transport	1	1	100	0.0157128	0.0833791	1	1	0.998243	0.999708	0.531524
282667;	GO:0097435~supramolecular fiber organization	1	1	100	0.0157128	0.0833791	1	1	0.998243	0.999708	0.531524
565499;	GO:1902236~negative regulation of endoplasmic reticulum stress-induced intrinsic apoptotic signaling pathway	1	1	100	0.0157128	0.0833791	1	1	0.998243	0.999708	0.531524
327133;	GO:1903298~negative regulation of hypoxia-induced intrinsic apoptotic signaling pathway	1	1	100	0.0157128	0.0833791	1	1	0.998243	0.999708	0.531524
791222;	GO:1904395~positive regulation of skeletal muscle acetylcholine-gated channel clustering	1	1	100	0.0157128	0.0833791	1	1	0.998243	0.999708	0.531524
558921;	GO:2000690~regulation of cardiac muscle cell myoblast differentiation	1	1	100	0.0157128	0.0833791	1	1	0.998243	0.999708	0.531524
266757; 566046; 568265;	GO:0061371~determination of heart left/right asymmetry	3	65	4.61538	0.0166018	0.0866985	1	1	0.999708	0.999708	0.552685
266985;	GO:0006407~rRNA export from nucleus	1	2	50	0.0234769	0.0965488	1	1	0.999708	0.999708	0.615478
569778;	GO:0006429~leucyl-tRNA aminoacylation	1	2	50	0.0234769	0.0965488	1	1	0.999708	0.999708	0.615478
394138;	GO:0006529~asparagine biosynthetic process	1	2	50	0.0234769	0.0965488	1	1	0.999708	0.999708	0.615478
100144628;	GO:0019264~glycine biosynthetic process from serine	1	2	50	0.0234769	0.0965488	1	1	0.999708	0.999708	0.615478
436629;	GO:0019408~dolichol biosynthetic process	1	2	50	0.0234769	0.0965488	1	1	0.999708	0.999708	0.615478
324215;	GO:0042104~positive regulation of activated T cell proliferation	1	2	50	0.0234769	0.0965488	1	1	0.999708	0.999708	0.615478
100000559;	GO:0042373~vitamin K metabolic process	1	2	50	0.0234769	0.0965488	1	1	0.999708	0.999708	0.615478
322089;	GO:0044210~'de novo' CTP biosynthetic process	1	2	50	0.0234769	0.0965488	1	1	0.999708	0.999708	0.615478
324215;	GO:0046628~positive regulation of insulin receptor signaling pathway	1	2	50	0.0234769	0.0965488	1	1	0.999708	0.999708	0.615478
100144628;	GO:0046653~tetrahydrofolate metabolic process	1	2	50	0.0234769	0.0965488	1	1	0.999708	0.999708	0.615478
324215;	GO:0051147~regulation of muscle cell differentiation	1	2	50	0.0234769	0.0965488	1	1	0.999708	0.999708	0.615478
399661;	GO:0051645~Golgi localization	1	2	50	0.0234769	0.0965488	1	1	0.999708	0.999708	0.615478
100003313;	GO:0097484~dendrite extension	1	2	50	0.0234769	0.0965488	1	1	0.999708	0.999708	0.615478
565499;	GO:1903069~regulation of ER-associated ubiquitin-dependent protein catabolic process	1	2	50	0.0234769	0.0965488	1	1	0.999708	0.999708	0.615478
767678;	GO:1903707~negative regulation of hemopoiesis	1	2	50	0.0234769	0.0965488	1	1	0.999708	0.999708	0.615478
324215;	GO:1905564~positive regulation of vascular endothelial cell proliferation	1	2	50	0.0234769	0.0965488	1	1	0.999708	0.999708	0.615478
324215;	GO:2000467~positive regulation of glycogen (starch) synthase activity	1	2	50	0.0234769	0.0965488	1	1	0.999708	0.999708	0.615478
553568;	GO:0000472~endonucleolytic cleavage to generate mature 5'-end of SSU-rRNA from (SSU-rRNA, 5.8S rRNA, LSU-rRNA)	1	3	33.3333	0.0311802	0.102583	1	1	0.999708	0.999708	0.653944
325037;	GO:0000479~endonucleolytic cleavage of tricistronic rRNA transcript (SSU-rRNA, 5.8S rRNA, LSU-rRNA)	1	3	33.3333	0.0311802	0.102583	1	1	0.999708	0.999708	0.653944
553568;	GO:0000480~endonucleolytic cleavage in 5'-ETS of tricistronic rRNA transcript (SSU-rRNA, 5.8S rRNA, LSU-rRNA)	1	3	33.3333	0.0311802	0.102583	1	1	0.999708	0.999708	0.653944
554177;	GO:0003400~regulation of COPII vesicle coating	1	3	33.3333	0.0311802	0.102583	1	1	0.999708	0.999708	0.653944
334613;	GO:0007044~cell-substrate junction assembly	1	3	33.3333	0.0311802	0.102583	1	1	0.999708	0.999708	0.653944
100000559;	GO:0017187~peptidyl-glutamic acid carboxylation	1	3	33.3333	0.0311802	0.102583	1	1	0.999708	0.999708	0.653944
322089;	GO:0019856~pyrimidine nucleobase biosynthetic process	1	3	33.3333	0.0311802	0.102583	1	1	0.999708	0.999708	0.653944
554177;	GO:0030299~intestinal cholesterol absorption	1	3	33.3333	0.0311802	0.102583	1	1	0.999708	0.999708	0.653944
565499;	GO:0032469~endoplasmic reticulum calcium ion homeostasis	1	3	33.3333	0.0311802	0.102583	1	1	0.999708	0.999708	0.653944
554177;	GO:0035265~organ growth	1	3	33.3333	0.0311802	0.102583	1	1	0.999708	0.999708	0.653944
566046;	GO:0035331~negative regulation of hippo signaling	1	3	33.3333	0.0311802	0.102583	1	1	0.999708	0.999708	0.653944
767678;	GO:0045638~negative regulation of myeloid cell differentiation	1	3	33.3333	0.0311802	0.102583	1	1	0.999708	0.999708	0.653944
767678;	GO:0045647~negative regulation of erythrocyte differentiation	1	3	33.3333	0.0311802	0.102583	1	1	0.999708	0.999708	0.653944
102216340;	GO:0045777~positive regulation of blood pressure	1	3	33.3333	0.0311802	0.102583	1	1	0.999708	0.999708	0.653944
613145;	GO:0048205~COPI coating of Golgi vesicle	1	3	33.3333	0.0311802	0.102583	1	1	0.999708	0.999708	0.653944
541377;	GO:0051881~regulation of mitochondrial membrane potential	1	3	33.3333	0.0311802	0.102583	1	1	0.999708	0.999708	0.653944
566046;	GO:0061032~visceral serous pericardium development	1	3	33.3333	0.0311802	0.102583	1	1	0.999708	0.999708	0.653944
541377;	GO:2000377~regulation of reactive oxygen species metabolic process	1	3	33.3333	0.0311802	0.102583	1	1	0.999708	0.999708	0.653944
566046;	GO:2000637~positive regulation of gene silencing by miRNA	1	3	33.3333	0.0311802	0.102583	1	1	0.999708	0.999708	0.653944
326846;	GO:2000767~positive regulation of cytoplasmic translation	1	3	33.3333	0.0311802	0.102583	1	1	0.999708	0.999708	0.653944
406324;	GO:0000054~ribosomal subunit export from nucleus	1	4	25	0.0388231	0.115089	1	1	0.999708	0.999708	0.733666
334613;	GO:0003128~heart field specification	1	4	25	0.0388231	0.115089	1	1	0.999708	0.999708	0.733666
403068;	GO:0006490~oligosaccharide-lipid intermediate biosynthetic process	1	4	25	0.0388231	0.115089	1	1	0.999708	0.999708	0.733666
100144628;	GO:0006565~L-serine catabolic process	1	4	25	0.0388231	0.115089	1	1	0.999708	0.999708	0.733666
100144628;	GO:0009113~purine nucleobase biosynthetic process	1	4	25	0.0388231	0.115089	1	1	0.999708	0.999708	0.733666
568593; 492802; 282667; 100006041;	GO:0016477~cell migration	4	157	2.54777	0.0388293	0.115089	1	1	0.999708	0.999708	0.733666
735249;	GO:0030970~retrograde protein transport, ER to cytosol	1	4	25	0.0388231	0.115089	1	1	0.999708	0.999708	0.733666
386590;	GO:0035889~otolith tethering	1	4	25	0.0388231	0.115089	1	1	0.999708	0.999708	0.733666
334205;	GO:0045721~negative regulation of gluconeogenesis	1	4	25	0.0388231	0.115089	1	1	0.999708	0.999708	0.733666
100144628;	GO:0046655~folic acid metabolic process	1	4	25	0.0388231	0.115089	1	1	0.999708	0.999708	0.733666
553356;	GO:0070973~protein localization to endoplasmic reticulum exit site	1	4	25	0.0388231	0.115089	1	1	0.999708	0.999708	0.733666
321247;	GO:0000466~maturation of 5.8S rRNA from tricistronic rRNA transcript (SSU-rRNA, 5.8S rRNA, LSU-rRNA)	1	5	20	0.046406	0.118353	1	1	0.999708	0.999708	0.754478
282667; 324215; 436629;	GO:0002040~sprouting angiogenesis	3	95	3.15789	0.0425307	0.118353	1	1	0.999708	0.999708	0.754478
322089;	GO:0006221~pyrimidine nucleotide biosynthetic process	1	5	20	0.046406	0.118353	1	1	0.999708	0.999708	0.754478
100004136;	GO:0006659~phosphatidylserine biosynthetic process	1	5	20	0.046406	0.118353	1	1	0.999708	0.999708	0.754478
492359;	GO:0006686~sphingomyelin biosynthetic process	1	5	20	0.046406	0.118353	1	1	0.999708	0.999708	0.754478
334613;	GO:0006953~acute-phase response	1	5	20	0.046406	0.118353	1	1	0.999708	0.999708	0.754478
445097;	GO:0009298~GDP-mannose biosynthetic process	1	5	20	0.046406	0.118353	1	1	0.999708	0.999708	0.754478
327078;	GO:0009303~rRNA transcription	1	5	20	0.046406	0.118353	1	1	0.999708	0.999708	0.754478
266985;	GO:0010824~regulation of centrosome duplication	1	5	20	0.046406	0.118353	1	1	0.999708	0.999708	0.754478
554177;	GO:0016050~vesicle organization	1	5	20	0.046406	0.118353	1	1	0.999708	0.999708	0.754478
100006041;	GO:0040001~establishment of mitotic spindle localization	1	5	20	0.046406	0.118353	1	1	0.999708	0.999708	0.754478
406289;	GO:0043277~apoptotic cell clearance	1	5	20	0.046406	0.118353	1	1	0.999708	0.999708	0.754478
100006041;	GO:0044319~wound healing, spreading of cells	1	5	20	0.046406	0.118353	1	1	0.999708	0.999708	0.754478
266757;	GO:0045048~protein insertion into ER membrane	1	5	20	0.046406	0.118353	1	1	0.999708	0.999708	0.754478
405868;	GO:0046579~positive regulation of Ras protein signal transduction	1	5	20	0.046406	0.118353	1	1	0.999708	0.999708	0.754478
322969; 798071;	GO:0051028~mRNA transport	2	39	5.12821	0.0414785	0.118353	1	1	0.999708	0.999708	0.754478
554177;	GO:0061024~membrane organization	1	5	20	0.046406	0.118353	1	1	0.999708	0.999708	0.754478
100006041;	GO:1902766~skeletal muscle satellite cell migration	1	5	20	0.046406	0.118353	1	1	0.999708	0.999708	0.754478
386634;	GO:0002183~cytoplasmic translational initiation	1	6	16.6667	0.0539295	0.126734	1	1	0.999708	0.999708	0.807906
326846;	GO:0014036~neural crest cell fate specification	1	6	16.6667	0.0539295	0.126734	1	1	0.999708	0.999708	0.807906
192298;	GO:0031204~posttranslational protein targeting to membrane, translocation	1	6	16.6667	0.0539295	0.126734	1	1	0.999708	0.999708	0.807906
798071;	GO:0036372~opsin transport	1	6	16.6667	0.0539295	0.126734	1	1	0.999708	0.999708	0.807906
266985;	GO:0042274~ribosomal small subunit biogenesis	1	6	16.6667	0.0539295	0.126734	1	1	0.999708	0.999708	0.807906
327057;	GO:0044211~CTP salvage	1	6	16.6667	0.0539295	0.126734	1	1	0.999708	0.999708	0.807906
569063;	GO:0045047~protein targeting to ER	1	6	16.6667	0.0539295	0.126734	1	1	0.999708	0.999708	0.807906
767678;	GO:0046426~negative regulation of receptor signaling pathway via JAK-STAT	1	6	16.6667	0.0539295	0.126734	1	1	0.999708	0.999708	0.807906
553356;	GO:0048208~COPII vesicle coating	1	6	16.6667	0.0539295	0.126734	1	1	0.999708	0.999708	0.807906
569085;	GO:0051180~vitamin transport	1	6	16.6667	0.0539295	0.126734	1	1	0.999708	0.999708	0.807906
100003313;	GO:0060999~positive regulation of dendritic spine development	1	6	16.6667	0.0539295	0.126734	1	1	0.999708	0.999708	0.807906
266985;	GO:0000056~ribosomal small subunit export from nucleus	1	7	14.2857	0.0613941	0.136477	1	1	0.999708	0.999708	0.870015
100144628;	GO:0002082~regulation of oxidative phosphorylation	1	7	14.2857	0.0613941	0.136477	1	1	0.999708	0.999708	0.870015
406324;	GO:0006415~translational termination	1	7	14.2857	0.0613941	0.136477	1	1	0.999708	0.999708	0.870015
280648;	GO:0006703~estrogen biosynthetic process	1	7	14.2857	0.0613941	0.136477	1	1	0.999708	0.999708	0.870015
568593; 282667;	GO:0055113~epiboly involved in gastrulation with mouth forming second	2	48	4.16667	0.0592039	0.136477	1	1	0.999708	0.999708	0.870015
282667;	GO:0060973~cell migration involved in heart development	1	7	14.2857	0.0613941	0.136477	1	1	0.999708	0.999708	0.870015
445156;	GO:0072657~protein localization to membrane	1	7	14.2857	0.0613941	0.136477	1	1	0.999708	0.999708	0.870015
406457;	GO:1901673~regulation of mitotic spindle assembly	1	7	14.2857	0.0613941	0.136477	1	1	0.999708	0.999708	0.870015
324215; 322089;	GO:0030903~notochord development	2	50	4	0.0634418	0.140083	1	1	0.999708	0.999708	0.892999
322513;	GO:0006048~UDP-N-acetylglucosamine biosynthetic process	1	8	12.5	0.0688001	0.145098	1	1	0.999708	0.999708	0.924967
556208;	GO:0010738~regulation of protein kinase A signaling	1	8	12.5	0.0688001	0.145098	1	1	0.999708	0.999708	0.924967
393963;	GO:0030851~granulocyte differentiation	1	8	12.5	0.0688001	0.145098	1	1	0.999708	0.999708	0.924967
321247;	GO:0031167~rRNA methylation	1	8	12.5	0.0688001	0.145098	1	1	0.999708	0.999708	0.924967
402819;	GO:0040036~regulation of fibroblast growth factor receptor signaling pathway	1	8	12.5	0.0688001	0.145098	1	1	0.999708	0.999708	0.924967
327057;	GO:0044206~UMP salvage	1	8	12.5	0.0688001	0.145098	1	1	0.999708	0.999708	0.924967
798071;	GO:1904263~positive regulation of TORC1 signaling	1	8	12.5	0.0688001	0.145098	1	1	0.999708	0.999708	0.924967
334613;	GO:0003181~atrioventricular valve morphogenesis	1	9	11.1111	0.076148	0.154646	1	1	0.999708	0.999708	0.985838
405802;	GO:0017121~plasma membrane phospholipid scrambling	1	9	11.1111	0.076148	0.154646	1	1	0.999708	0.999708	0.985838
406408;	GO:0018279~protein N-linked glycosylation via asparagine	1	9	11.1111	0.076148	0.154646	1	1	0.999708	0.999708	0.985838
492802;	GO:0032488~Cdc42 protein signal transduction	1	9	11.1111	0.076148	0.154646	1	1	0.999708	0.999708	0.985838
406774;	GO:0035138~pectoral fin morphogenesis	1	9	11.1111	0.076148	0.154646	1	1	0.999708	0.999708	0.985838
445139;	GO:0046716~muscle cell cellular homeostasis	1	9	11.1111	0.076148	0.154646	1	1	0.999708	0.999708	0.985838
563257;	GO:0006515~protein quality control for misfolded or incompletely synthesized proteins	1	10	10	0.0834383	0.1596	1	1	0.999708	0.999708	1
565499;	GO:0006986~response to unfolded protein	1	10	10	0.0834383	0.1596	1	1	0.999708	0.999708	1
393950;	GO:0007004~telomere maintenance via telomerase	1	10	10	0.0834383	0.1596	1	1	0.999708	0.999708	1
566046;	GO:0022604~regulation of cell morphogenesis	1	10	10	0.0834383	0.1596	1	1	0.999708	0.999708	1
566046;	GO:0035844~cloaca development	1	10	10	0.0834383	0.1596	1	1	0.999708	0.999708	1
100144628;	GO:0035999~tetrahydrofolate interconversion	1	10	10	0.0834383	0.1596	1	1	0.999708	0.999708	1
541377;	GO:0046627~negative regulation of insulin receptor signaling pathway	1	10	10	0.0834383	0.1596	1	1	0.999708	0.999708	1
563257;	GO:0051131~chaperone-mediated protein complex assembly	1	10	10	0.0834383	0.1596	1	1	0.999708	0.999708	1
334613;	GO:0070527~platelet aggregation	1	10	10	0.0834383	0.1596	1	1	0.999708	0.999708	1
334613;	GO:0072378~blood coagulation, fibrin clot formation	1	10	10	0.0834383	0.1596	1	1	0.999708	0.999708	1
322089;	GO:0006241~CTP biosynthetic process	1	11	9.09091	0.0906715	0.170462	1	1	0.999708	0.999708	1
326846;	GO:0014029~neural crest formation	1	11	9.09091	0.0906715	0.170462	1	1	0.999708	0.999708	1
393854;	GO:0035970~peptidyl-threonine dephosphorylation	1	11	9.09091	0.0906715	0.170462	1	1	0.999708	0.999708	1
378848;	GO:0034620~cellular response to unfolded protein	1	12	8.33333	0.0978479	0.178844	1	1	0.999708	0.999708	1
445275;	GO:0035269~protein O-linked mannosylation	1	12	8.33333	0.0978479	0.178844	1	1	0.999708	0.999708	1
378848;	GO:0042026~protein refolding	1	12	8.33333	0.0978479	0.178844	1	1	0.999708	0.999708	1
558071; 326846; 553700; 324215; 266985;	GO:0045944~positive regulation of transcription by RNA polymerase II	5	303	1.65017	0.0972262	0.178844	1	1	0.999708	0.999708	1
445275;	GO:0071712~ER-associated misfolded protein catabolic process	1	12	8.33333	0.0978479	0.178844	1	1	0.999708	0.999708	1
321247;	GO:0000463~maturation of LSU-rRNA from tricistronic rRNA transcript (SSU-rRNA, 5.8S rRNA, LSU-rRNA)	1	13	7.69231	0.104968	0.188713	1	1	0.999708	0.999708	1
100331628;	GO:0009612~response to mechanical stimulus	1	13	7.69231	0.104968	0.188713	1	1	0.999708	0.999708	1
570248;	GO:0030500~regulation of bone mineralization	1	13	7.69231	0.104968	0.188713	1	1	0.999708	0.999708	1
402819; 282667;	GO:0070121~Kupffer's vesicle development	2	68	2.94118	0.105578	0.188778	1	1	0.999708	0.999708	1
568593;	GO:0033627~cell adhesion mediated by integrin	1	14	7.14286	0.112032	0.197105	1	1	0.999708	0.999708	1
560340;	GO:0035775~pronephric glomerulus morphogenesis	1	14	7.14286	0.112032	0.197105	1	1	0.999708	0.999708	1
492802;	GO:0036302~atrioventricular canal development	1	14	7.14286	0.112032	0.197105	1	1	0.999708	0.999708	1
393950;	GO:0001522~pseudouridine synthesis	1	15	6.66667	0.119041	0.202925	1	1	0.999708	0.999708	1
492802;	GO:0030155~regulation of cell adhesion	1	15	6.66667	0.119041	0.202925	1	1	0.999708	0.999708	1
798071;	GO:0032008~positive regulation of TOR signaling	1	15	6.66667	0.119041	0.202925	1	1	0.999708	0.999708	1
102216340;	GO:0045907~positive regulation of vasoconstriction	1	15	6.66667	0.119041	0.202925	1	1	0.999708	0.999708	1
324215;	GO:0050731~positive regulation of peptidyl-tyrosine phosphorylation	1	15	6.66667	0.119041	0.202925	1	1	0.999708	0.999708	1
327133;	GO:0071456~cellular response to hypoxia	1	15	6.66667	0.119041	0.202925	1	1	0.999708	0.999708	1
393854;	GO:0000188~inactivation of MAPK activity	1	16	6.25	0.125995	0.211492	1	1	0.999708	0.999708	1
563257;	GO:0030163~protein catabolic process	1	16	6.25	0.125995	0.211492	1	1	0.999708	0.999708	1
560340;	GO:0032835~glomerulus development	1	16	6.25	0.125995	0.211492	1	1	0.999708	0.999708	1
327078; 402856;	GO:0006351~transcription, DNA-templated	2	77	2.5974	0.128808	0.215116	1	1	0.999708	0.999708	1
326846;	GO:0060322~head development	1	17	5.88235	0.132894	0.21971	1	1	0.999708	0.999708	1
767691;	GO:0071542~dopaminergic neuron differentiation	1	17	5.88235	0.132894	0.21971	1	1	0.999708	0.999708	1
192298;	GO:0021986~habenula development	1	18	5.55556	0.13974	0.229872	1	1	0.999708	0.999708	1
566046;	GO:0000132~establishment of mitotic spindle orientation	1	19	5.26316	0.146531	0.234023	1	1	0.999708	0.999708	1
570248; 324215;	GO:0031101~fin regeneration	2	83	2.40964	0.144894	0.234023	1	1	0.999708	0.999708	1
321247; 100144628; 321130;	GO:0032259~methylation	3	163	1.84049	0.143725	0.234023	1	1	0.999708	0.999708	1
554998;	GO:0034976~response to endoplasmic reticulum stress	1	19	5.26316	0.146531	0.234023	1	1	0.999708	0.999708	1
565656;	GO:0048545~response to steroid hormone	1	19	5.26316	0.146531	0.234023	1	1	0.999708	0.999708	1
100144628;	GO:0051289~protein homotetramerization	1	19	5.26316	0.146531	0.234023	1	1	0.999708	0.999708	1
334613; 100006041;	GO:0008360~regulation of cell shape	2	84	2.38095	0.147615	0.234615	1	1	0.999708	0.999708	1
334613; 324215;	GO:0001756~somitogenesis	2	86	2.32558	0.153088	0.240122	1	1	0.999708	0.999708	1
560340;	GO:0042157~lipoprotein metabolic process	1	20	5	0.153269	0.240122	1	1	0.999708	0.999708	1
326846;	GO:0050727~regulation of inflammatory response	1	20	5	0.153269	0.240122	1	1	0.999708	0.999708	1
394138;	GO:0008652~cellular amino acid biosynthetic process	1	21	4.7619	0.159955	0.245912	1	1	0.999708	0.999708	1
563257;	GO:0034599~cellular response to oxidative stress	1	21	4.7619	0.159955	0.245912	1	1	0.999708	0.999708	1
393854;	GO:0035335~peptidyl-tyrosine dephosphorylation	1	21	4.7619	0.159955	0.245912	1	1	0.999708	0.999708	1
100006041;	GO:0036342~post-anal tail morphogenesis	1	21	4.7619	0.159955	0.245912	1	1	0.999708	0.999708	1
560340;	GO:0003094~glomerular filtration	1	22	4.54545	0.166588	0.252569	1	1	0.999708	0.999708	1
327439;	GO:0006829~zinc ion transport	1	22	4.54545	0.166588	0.252569	1	1	0.999708	0.999708	1
798071;	GO:0042462~eye photoreceptor cell development	1	22	4.54545	0.166588	0.252569	1	1	0.999708	0.999708	1
566046;	GO:0003140~determination of left/right asymmetry in lateral mesoderm	1	23	4.34783	0.173169	0.260148	1	1	0.999708	0.999708	1
568593;	GO:0042060~wound healing	1	23	4.34783	0.173169	0.260148	1	1	0.999708	0.999708	1
378848;	GO:0001878~response to yeast	1	24	4.16667	0.179698	0.263931	1	1	0.999708	0.999708	1
322969;	GO:0046907~intracellular transport	1	24	4.16667	0.179698	0.263931	1	1	0.999708	0.999708	1
445097;	GO:0048747~muscle fiber development	1	24	4.16667	0.179698	0.263931	1	1	0.999708	0.999708	1
327268;	GO:0048821~erythrocyte development	1	24	4.16667	0.179698	0.263931	1	1	0.999708	0.999708	1
445139;	GO:0050821~protein stabilization	1	24	4.16667	0.179698	0.263931	1	1	0.999708	0.999708	1
386590;	GO:0050830~defense response to Gram-positive bacterium	1	25	4	0.186176	0.269832	1	1	0.999708	0.999708	1
553407;	GO:0060536~cartilage morphogenesis	1	25	4	0.186176	0.269832	1	1	0.999708	0.999708	1
560340;	GO:0072015~glomerular visceral epithelial cell development	1	25	4	0.186176	0.269832	1	1	0.999708	0.999708	1
100006041; 492802;	GO:0007264~small GTPase mediated signal transduction	2	99	2.0202	0.189508	0.273457	1	1	0.999708	0.999708	1
767678;	GO:0040008~regulation of growth	1	26	3.84615	0.192603	0.276709	1	1	0.999708	0.999708	1
100286774;	GO:0006898~receptor-mediated endocytosis	1	27	3.7037	0.19898	0.283395	1	1	0.999708	0.999708	1
767678;	GO:0009968~negative regulation of signal transduction	1	27	3.7037	0.19898	0.283395	1	1	0.999708	0.999708	1
368275; 554177;	GO:0007417~central nervous system development	2	103	1.94175	0.200946	0.284962	1	1	0.999708	0.999708	1
266638; 798071;	GO:0001889~liver development	2	104	1.92308	0.203818	0.287429	1	1	0.999708	0.999708	1
447844;	GO:0008643~carbohydrate transport	1	28	3.57143	0.205306	0.287429	1	1	0.999708	0.999708	1
378848;	GO:0051085~chaperone cofactor-dependent protein refolding	1	28	3.57143	0.205306	0.287429	1	1	0.999708	0.999708	1
335226; 557995; 565499;	GO:0006511~ubiquitin-dependent protein catabolic process	3	197	1.52284	0.209844	0.292537	1	1	0.999708	0.999708	1
100006041;	GO:0048840~otolith development	1	29	3.44828	0.211583	0.293717	1	1	0.999708	0.999708	1
324215;	GO:0043410~positive regulation of MAPK cascade	1	30	3.33333	0.217811	0.301092	1	1	0.999708	0.999708	1
563257;	GO:0007005~mitochondrion organization	1	31	3.22581	0.22399	0.303262	1	1	0.999708	0.999708	1
100006041;	GO:0030865~cortical cytoskeleton organization	1	31	3.22581	0.22399	0.303262	1	1	0.999708	0.999708	1
402819;	GO:0030917~midbrain-hindbrain boundary development	1	31	3.22581	0.22399	0.303262	1	1	0.999708	0.999708	1
100006041;	GO:0035023~regulation of Rho protein signal transduction	1	31	3.22581	0.22399	0.303262	1	1	0.999708	0.999708	1
492359;	GO:0046513~ceramide biosynthetic process	1	31	3.22581	0.22399	0.303262	1	1	0.999708	0.999708	1
492359;	GO:0006665~sphingolipid metabolic process	1	32	3.125	0.23012	0.310285	1	1	0.999708	0.999708	1
569778;	GO:0006418~tRNA aminoacylation for protein translation	1	33	3.0303	0.236203	0.315897	1	1	0.999708	0.999708	1
492802;	GO:0030031~cell projection assembly	1	33	3.0303	0.236203	0.315897	1	1	0.999708	0.999708	1
324215;	GO:0030900~forebrain development	1	35	2.85714	0.248224	0.330631	1	1	0.999708	0.999708	1
557995;	GO:0032436~positive regulation of proteasomal ubiquitin-dependent protein catabolic process	1	36	2.77778	0.254164	0.337178	1	1	0.999708	0.999708	1
393649;	GO:0006487~protein N-linked glycosylation	1	37	2.7027	0.260058	0.342236	1	1	0.999708	0.999708	1
100004136;	GO:0008654~phospholipid biosynthetic process	1	37	2.7027	0.260058	0.342236	1	1	0.999708	0.999708	1
402819;	GO:0008543~fibroblast growth factor receptor signaling pathway	1	40	2.5	0.277462	0.363685	1	1	0.999708	0.999708	1
100144628;	GO:0006730~one-carbon metabolic process	1	41	2.43902	0.283172	0.369697	1	1	0.999708	0.999708	1
100006041;	GO:0007266~Rho protein signal transduction	1	42	2.38095	0.288838	0.375603	1	1	0.999708	0.999708	1
100286774; 492802;	GO:0006897~endocytosis	2	134	1.49254	0.291137	0.377102	1	1	0.999708	0.999708	1
321114;	GO:0061053~somite development	1	43	2.32558	0.294459	0.37991	1	1	0.999708	0.999708	1
100000559;	GO:0007596~blood coagulation	1	44	2.27273	0.300036	0.384093	1	1	0.999708	0.999708	1
282667;	GO:0048565~digestive tract development	1	44	2.27273	0.300036	0.384093	1	1	0.999708	0.999708	1
394196; 394040; 334613;	GO:0007507~heart development	3	241	1.24481	0.302674	0.384623	1	1	0.999708	0.999708	1
791222; 100006041;	GO:0016055~Wnt signaling pathway	2	138	1.44928	0.302788	0.384623	1	1	0.999708	0.999708	1
393854; 368275;	GO:0006470~protein dephosphorylation	2	141	1.41844	0.311505	0.391165	1	1	0.999708	0.999708	1
798071;	GO:0010842~retina layer formation	1	46	2.17391	0.311059	0.391165	1	1	0.999708	0.999708	1
393963;	GO:0031017~exocrine pancreas development	1	46	2.17391	0.311059	0.391165	1	1	0.999708	0.999708	1
100006041;	GO:0007163~establishment or maintenance of cell polarity	1	47	2.12766	0.316506	0.395933	1	1	0.999708	0.999708	1
445097;	GO:0009058~biosynthetic process	1	49	2.04082	0.327271	0.407849	1	1	0.999708	0.999708	1
334613;	GO:0007160~cell-matrix adhesion	1	50	2	0.33259	0.412913	1	1	0.999708	0.999708	1
445139;	GO:0007626~locomotory behavior	1	51	1.96078	0.337867	0.417888	1	1	0.999708	0.999708	1
317637;	GO:0001570~vasculogenesis	1	53	1.88679	0.348298	0.427575	1	1	0.999708	0.999708	1
767678;	GO:0046854~phosphatidylinositol phosphorylation	1	53	1.88679	0.348298	0.427575	1	1	0.999708	0.999708	1
317637;	GO:0060218~hematopoietic stem cell differentiation	1	54	1.85185	0.353452	0.432289	1	1	0.999708	0.999708	1
327439;	GO:0006812~cation transport	1	55	1.81818	0.358565	0.436919	1	1	0.999708	0.999708	1
266985;	GO:0006338~chromatin remodeling	1	56	1.78571	0.363639	0.439842	1	1	0.999708	0.999708	1
100006041;	GO:0032956~regulation of actin cytoskeleton organization	1	56	1.78571	0.363639	0.439842	1	1	0.999708	0.999708	1
568265;	GO:0006874~cellular calcium ion homeostasis	1	58	1.72414	0.373666	0.450315	1	1	0.999708	0.999708	1
573991; 386634; 569778;	GO:0006412~translation	3	276	1.08696	0.378006	0.453883	1	1	0.999708	0.999708	1
767691;	GO:0031175~neuron projection development	1	60	1.66667	0.383536	0.458849	1	1	0.999708	0.999708	1
393950;	GO:0060216~definitive hemopoiesis	1	61	1.63934	0.388413	0.463	1	1	0.999708	0.999708	1
445139;	GO:0007519~skeletal muscle tissue development	1	63	1.5873	0.398052	0.472777	1	1	0.999708	0.999708	1
321130;	GO:0006396~RNA processing	1	64	1.5625	0.402815	0.473308	1	1	0.999708	0.999708	1
566046;	GO:0007010~cytoskeleton organization	1	64	1.5625	0.402815	0.473308	1	1	0.999708	0.999708	1
393963;	GO:0030593~neutrophil chemotaxis	1	64	1.5625	0.402815	0.473308	1	1	0.999708	0.999708	1
541377;	GO:0042127~regulation of cell population proliferation	1	65	1.53846	0.407541	0.477156	1	1	0.999708	0.999708	1
573991;	GO:0006417~regulation of translation	1	67	1.49254	0.41688	0.48636	1	1	0.999708	0.999708	1
100006041;	GO:0042074~cell migration involved in gastrulation	1	68	1.47059	0.421495	0.490007	1	1	0.999708	0.999708	1
445139;	GO:0060047~heart contraction	1	71	1.40845	0.435123	0.504068	1	1	0.999708	0.999708	1
102216340;	GO:0007204~positive regulation of cytosolic calcium ion concentration	1	74	1.35135	0.448432	0.517663	1	1	0.999708	0.999708	1
324215;	GO:0048793~pronephros development	1	76	1.31579	0.457131	0.52586	1	1	0.999708	0.999708	1
553356;	GO:0006914~autophagy	1	82	1.21951	0.482418	0.553015	1	1	0.999708	0.999708	1
560340;	GO:0006869~lipid transport	1	88	1.13636	0.506534	0.578645	1	1	0.999708	0.999708	1
100148748;	GO:0051726~regulation of cell cycle	1	89	1.1236	0.510443	0.581093	1	1	0.999708	0.999708	1
560341;	GO:0008284~positive regulation of cell population proliferation	1	93	1.07527	0.525775	0.596483	1	1	0.999708	0.999708	1
266985;	GO:0030097~hemopoiesis	1	94	1.06383	0.529533	0.598682	1	1	0.999708	0.999708	1
566046; 393648;	GO:0060271~cilium assembly	2	225	0.888889	0.53657	0.604561	1	1	0.999708	0.999708	1
568265;	GO:0006816~calcium ion transport	1	97	1.03093	0.54063	0.607056	1	1	0.999708	0.999708	1
568265;	GO:0070588~calcium ion transmembrane transport	1	98	1.02041	0.544271	0.609065	1	1	0.999708	0.999708	1
335226; 557995; 767678;	GO:0016567~protein ubiquitination	3	363	0.826446	0.55366	0.617472	1	1	0.999708	0.999708	1
557995;	GO:0000209~protein polyubiquitination	1	108	0.925926	0.579139	0.643705	1	1	0.999708	0.999708	1
102216340;	GO:0007189~adenylate cyclase-activating G protein-coupled receptor signaling pathway	1	110	0.909091	0.585788	0.648903	1	1	0.999708	0.999708	1
266985;	GO:0042981~regulation of apoptotic process	1	111	0.900901	0.589073	0.650352	1	1	0.999708	0.999708	1
402819;	GO:0007368~determination of left/right symmetry	1	112	0.892857	0.592332	0.651764	1	1	0.999708	0.999708	1
286746;	GO:0030036~actin cytoskeleton organization	1	120	0.833333	0.617498	0.677189	1	1	0.999708	0.999708	1
280648;	GO:0050896~response to stimulus	1	124	0.806452	0.629495	0.688053	1	1	0.999708	0.999708	1
321114;	GO:0000398~mRNA splicing, via spliceosome	1	127	0.787402	0.638248	0.693015	1	1	0.999708	0.999708	1
406539;	GO:0008152~metabolic process	1	127	0.787402	0.638248	0.693015	1	1	0.999708	0.999708	1
566046;	GO:0001947~heart looping	1	132	0.757576	0.65238	0.703715	1	1	0.999708	0.999708	1
393854;	GO:0016311~dephosphorylation	1	132	0.757576	0.65238	0.703715	1	1	0.999708	0.999708	1
100006041;	GO:0007015~actin filament organization	1	141	0.70922	0.67645	0.727295	1	1	0.999708	0.999708	1
447844; 436908; 327439; 569085;	GO:0055085~transmembrane transport	4	584	0.684932	0.685345	0.734457	1	1	0.999708	0.999708	1
326846;	GO:0045893~positive regulation of transcription, DNA-templated	1	147	0.680272	0.691569	0.738722	1	1	0.999708	0.999708	1
100004136; 492359;	GO:0006629~lipid metabolic process	2	315	0.634921	0.716407	0.759014	1	1	0.999708	0.999708	1
102216340;	GO:0006954~inflammatory response	1	158	0.632911	0.717487	0.759014	1	1	0.999708	0.999708	1
326846;	GO:0045892~negative regulation of transcription, DNA-templated	1	156	0.641026	0.712942	0.759014	1	1	0.999708	0.999708	1
317637;	GO:0001525~angiogenesis	1	187	0.534759	0.775901	0.818177	1	1	0.999708	0.999708	1
406539;	GO:0005975~carbohydrate metabolic process	1	192	0.520833	0.784681	0.824793	1	1	0.999708	0.999708	1
58013;	GO:0000122~negative regulation of transcription by RNA polymerase II	1	198	0.505051	0.794768	0.832201	1	1	0.999708	0.999708	1
192312; 402819; 192298; 334205;	GO:0007275~multicellular organism development	4	685	0.583942	0.796788	0.832201	1	1	0.999708	0.999708	1
100006041;	GO:0043066~negative regulation of apoptotic process	1	207	0.483092	0.809025	0.842307	1	1	0.999708	0.999708	1
334613;	GO:0007399~nervous system development	1	237	0.421941	0.849806	0.881976	1	1	0.999708	0.999708	1
334613; 568593;	GO:0007155~cell adhesion	2	436	0.458716	0.863213	0.893073	1	1	0.999708	0.999708	1
100331628;	GO:0006955~immune response	1	274	0.364964	0.888374	0.916223	1	1	0.999708	0.999708	1
445220; 327057; 563589;	GO:0016310~phosphorylation	3	720	0.416667	0.92775	0.953843	1	1	0.999708	0.999708	1
563257; 100331324;	GO:0006508~proteolysis	2	547	0.365631	0.933146	0.956402	1	1	0.999708	0.999708	1
558921; 558071; 560341; 553700; 566046;	GO:0006355~regulation of transcription, DNA-templated	5	1099	0.454959	0.940156	0.960594	1	1	0.999708	0.999708	1
327439; 568265;	GO:0006811~ion transport	2	612	0.326797	0.956721	0.974493	1	1	0.999708	0.999708	1
564859; 445220;	GO:0006468~protein phosphorylation	2	730	0.273973	0.980801	0.994087	1	1	0.999708	0.999708	1
767678;	GO:0035556~intracellular signal transduction	1	500	0.2	0.982001	0.994087	1	1	0.999708	0.999708	1
558921; 553700; 798629; 560341; 558071;	GO:0006357~regulation of transcription by RNA polymerase II	5	1530	0.326797	0.994527	0.999708	1	1	0.999708	0.999708	1
102216340; 405868;	GO:0007165~signal transduction	2	1296	0.154321	0.999708	0.999708	1	1	0.999708	0.999708	1
102216340; 565192;	GO:0007186~G protein-coupled receptor signaling pathway	2	893	0.223964	0.993999	0.999708	1	1	0.999708	0.999708	1
393262; 555692; 559705;	GO:0008150~biological_process	3	1392	0.215517	0.99911	0.999708	1	1	0.999708	0.999708	1

## Sheet: green_kegg
Genes	Process~name	num_of_Genes	gene_group	percentage%	P-value	Benjamini and Hochberg (FDR)	Hommel singlewise process	Bonferroni single-step process	Hommel singlewise process	Hochberg step-up process	Benjamini and Yekutieli
100000526; 192298; 266638; 266757; 322160; 327133; 327268; 335226; 378848; 386590; 386709; 406289; 406408; 406753; 406774; 553407; 554177; 554998; 558071; 565499; 735249; 798071;	dre04141~Protein_processing_in_endoplasmic_reticulum	22	202	10.8911	3.23075e-14	1.7446e-12	1.7446e-12	1.7446e-12	1.7446e-12	1.7446e-12	7.98232e-12
317637; 321058; 321114; 393237; 393950; 394196; 494152; 553498; 678588;	dre03008~Ribosome_biogenesis_in_eukaryotes	9	77	11.6883	2.57659e-08	6.95678e-07	1.36559e-06	1.39136e-06	1.36559e-06	1.36559e-06	3.18303e-06
192298; 378848; 393963; 569063;	dre03060~Protein_export	4	22	18.1818	4.8657e-05	0.000875826	0.00253016	0.00262748	0.00253016	0.00253016	0.00400728
393649; 403068; 406408;	dre00513~Various_types_of_N-glycan_biosynthesis	3	50	6	0.00845297	0.114115	0.431101	0.45646	0.422648	0.431101	0.522126
393649; 403068; 406408;	dre00510~N-Glycan_biosynthesis	3	60	5	0.0135345	0.146173	0.676727	0.730865	0.649658	0.676727	0.668805
100000559; 100144628; 322089; 405814; 445097;	dre01240~Biosynthesis_of_cofactors	5	205	2.43902	0.0256426	0.226854	1	1	0.88898	0.990536	1
327078; 402856;	dre03020~RNA_polymerase	2	32	6.25	0.0294069	0.226854	1	1	0.892366	0.990536	1
322969; 386634; 570700; 798071;	dre03013~RNA_transport	4	176	2.27273	0.0544353	0.326612	1	1	0.917554	0.990536	1
114464; 327277;	dre04130~SNARE_interactions_in_vesicular_transport	2	43	4.65116	0.0490718	0.326612	1	1	0.911557	0.990536	1
100286774; 114464; 192298; 327277;	dre04145~Phagosome	4	185	2.16216	0.0628521	0.339401	1	1	0.925265	0.990536	1
100000559;	dre00130~Ubiquinone_and_other_terpenoid-quinone_biosynthesis	1	12	8.33333	0.0978479	0.440315	1	1	0.959534	0.990536	1
322513; 445097;	dre00520~Amino_sugar_and_nucleotide_sugar_metabolism	2	64	3.125	0.0956637	0.440315	1	1	0.956637	0.990536	1
322089; 327057;	dre00240~Pyrimidine_metabolism	2	73	2.73973	0.118338	0.491556	1	1	0.971528	0.990536	1
100144628;	dre00670~One_carbon_pool_by_folate	1	20	5	0.153269	0.548054	1	1	0.990536	0.990536	1
280648; 405814;	dre00830~Retinol_metabolism	2	93	2.15054	0.172535	0.548054	1	1	0.990536	0.990536	1
436629;	dre00900~Terpenoid_backbone_biosynthesis	1	22	4.54545	0.166588	0.548054	1	1	0.990536	0.990536	1
100144628; 394138;	dre01230~Biosynthesis_of_amino_acids	2	92	2.17391	0.169732	0.548054	1	1	0.990536	0.990536	1
553762;	dre00350~Tyrosine_metabolism	1	39	2.5641	0.271706	0.603639	1	1	0.990536	0.990536	1
406539;	dre00500~Starch_and_sucrose_metabolism	1	38	2.63158	0.265905	0.603639	1	1	0.990536	0.990536	1
570248;	dre00512~Mucin_type_O-glycan_biosynthesis	1	35	2.85714	0.248224	0.603639	1	1	0.990536	0.990536	1
100004136; 563589;	dre00564~Glycerophospholipid_metabolism	2	112	1.78571	0.226944	0.603639	1	1	0.990536	0.990536	1
100144628;	dre00630~Glyoxylate_and_dicarboxylate_metabolism	1	37	2.7027	0.260058	0.603639	1	1	0.990536	0.990536	1
100000559; 100004136; 100144628; 280648; 322089; 322513; 327057; 393649; 394138; 403068; 406408; 406539; 445097; 492359; 553762; 563589; 570248;	dre01100~Metabolic_pathways	17	1800	0.944444	0.265407	0.603639	1	1	0.990536	0.990536	1
334613; 568593;	dre04512~ECM-receptor_interaction	2	107	1.86916	0.212462	0.603639	1	1	0.990536	0.990536	1
100006041; 565656;	dre04625~C-type_lectin_receptor_signaling_pathway	2	130	1.53846	0.279462	0.603639	1	1	0.990536	0.990536	1
445097;	dre00051~Fructose_and_mannose_metabolism	1	45	2.22222	0.305569	0.631165	1	1	0.990536	0.990536	1
394138;	dre00250~Alanine,_aspartate_and_glutamate_metabolism	1	49	2.04082	0.327271	0.631165	1	1	0.990536	0.990536	1
100144628;	dre00260~Glycine,_serine_and_threonine_metabolism	1	47	2.12766	0.316506	0.631165	1	1	0.990536	0.990536	1
570248;	dre00514~Other_types_of_O-glycan_biosynthesis	1	60	1.66667	0.383536	0.714171	1	1	0.990536	0.990536	1
492359;	dre00600~Sphingolipid_metabolism	1	70	1.42857	0.430616	0.726665	1	1	0.990536	0.990536	1
569778;	dre00970~Aminoacyl-tRNA_biosynthesis	1	67	1.49254	0.41688	0.726665	1	1	0.990536	0.990536	1
282667; 568593;	dre04514~Cell_adhesion_molecules	2	183	1.0929	0.429735	0.726665	1	1	0.990536	0.990536	1
100006041; 798071;	dre04150~mTOR_signaling_pathway	2	206	0.970874	0.489925	0.787868	1	1	0.990536	0.990536	1
100006041; 100331324; 386590;	dre05132~Salmonella_infection	3	333	0.900901	0.496065	0.787868	1	1	0.990536	0.990536	1
327057;	dre00983~Drug_metabolism	1	105	0.952381	0.568967	0.849067	1	1	0.990536	0.990536	1
100144628;	dre01200~Carbon_metabolism	1	138	0.724638	0.668617	0.849067	1	1	0.990536	0.990536	1
321114;	dre03040~Spliceosome	1	143	0.699301	0.68157	0.849067	1	1	0.990536	0.990536	1
335226;	dre04120~Ubiquitin_mediated_proteolysis	1	159	0.628931	0.719733	0.849067	1	1	0.990536	0.990536	1
100006041; 378724;	dre04144~Endocytosis	2	340	0.588235	0.754726	0.849067	1	1	0.990536	0.990536	1
568265;	dre04260~Cardiac_muscle_contraction	1	145	0.689655	0.686609	0.849067	1	1	0.990536	0.990536	1
553700; 568265;	dre04261~Adrenergic_signaling_in_cardiomyocytes	2	244	0.819672	0.580227	0.849067	1	1	0.990536	0.990536	1
100006041;	dre04270~Vascular_smooth_muscle_contraction	1	175	0.571429	0.753348	0.849067	1	1	0.990536	0.990536	1
100006041;	dre04350~TGF-beta_signaling_pathway	1	136	0.735294	0.66329	0.849067	1	1	0.990536	0.990536	1
100006041; 334613;	dre04510~Focal_adhesion	2	278	0.719424	0.650688	0.849067	1	1	0.990536	0.990536	1
100006041;	dre04520~Adherens_junction	1	117	0.854701	0.608247	0.849067	1	1	0.990536	0.990536	1
100006041;	dre04621~NOD-like_receptor_signaling_pathway	1	173	0.578035	0.749376	0.849067	1	1	0.990536	0.990536	1
100006041; 334613;	dre04810~Regulation_of_actin_cytoskeleton	2	308	0.649351	0.70482	0.849067	1	1	0.990536	0.990536	1
553700;	dre04916~Melanogenesis	1	147	0.680272	0.691569	0.849067	1	1	0.990536	0.990536	1
102216340; 568265;	dre04020~Calcium_signaling_pathway	2	376	0.531915	0.80206	0.866225	1	1	0.990536	0.990536	1
100331324;	dre04210~Apoptosis	1	201	0.497512	0.799634	0.866225	1	1	0.990536	0.990536	1
324215; 393854;	dre04010~MAPK_signaling_pathway	2	409	0.488998	0.838185	0.870423	1	1	0.990536	0.990536	1
100006041;	dre04310~Wnt_signaling_pathway	1	219	0.456621	0.826513	0.870423	1	1	0.990536	0.990536	1
100006041;	dre04530~Tight_junction	1	249	0.401606	0.86358	0.879874	1	1	0.990536	0.990536	1
102216340;	dre04080~Neuroactive_ligand-receptor_interaction	1	579	0.172712	0.990536	0.990536	1	1	0.990536	0.990536	1
