# Supplementary material for: Tissue-Specific Expression Pattern in Ancherythroculter nigrocauda, a Sexually Size Dimorphic Fish
Source: Front Genet. 2021 Dec 8;12:777581. doi: 10.3389/fgene.2021.777581 (PMC8694267; doi:10.3389/fgene.2021.777581)
Supplement: Supplementary file 4 [file Table1.XLSX]

## Sheet: Sheet1
Sample ID	Body weight (g)	Sex
2	632	Female
4	608	Female
5	518	Female
6	513	Female
7	594	Female
9	622	Female
17	130	Male
18	143	Male
19	132	Male
20	148	Male
23	132	Male
25	139	Male
