# Supplementary material for: Tissue-Specific Expression Pattern in Ancherythroculter nigrocauda, a Sexually Size Dimorphic Fish
Source: Front Genet. 2021 Dec 8;12:777581. doi: 10.3389/fgene.2021.777581 (PMC8694267; doi:10.3389/fgene.2021.777581)
Supplement: Supplementary file 5 [file DataSheet1.CSV]

Row.names	baseMean	log2FoldChange	lfcSE	stat	pvalue	padj	s2	s4	s5	s6	s7	s9	s17	s18	s19	s20	s23	s25
Ani028977	298.8007529	3.815065397	0.182446236	20.91062815	4.29E-97	8.94E-93	48.31111987	44.51458169	32.22952703	37.59563414	28.70929187	45.78550843	680.7674771	599.1888365	501.7201021	641.688459	458.8151625	466.283335
Ani000431	114.7551627	-4.825706091	0.303305989	-15.91035543	5.37E-57	5.60E-53	203.5402919	215.7245113	143.0185262	280.6245548	230.7785385	256.9075751	4.330581915	2.620359343	11.31699478	7.375729414	13.65069905	7.173589769
Ani009553	161.2964968	-3.967228713	0.270224495	-14.68123278	8.50E-49	5.91E-45	388.8649157	341.2784596	367.6180426	323.5909939	247.3415915	150.0747221	28.58184064	16.59560918	17.91857507	21.07351261	12.89232688	19.72737187
Ani026637	1855.013719	4.426529429	0.31922102	13.86666023	1.01E-43	5.26E-40	121.965778	265.9460906	174.2408805	93.98908535	213.1112819	119.5510498	2187.809984	2829.114638	3368.692114	7179.745746	3169.237296	2536.760682
Ani016867	75.83422714	-2.834012843	0.224940807	-12.59892717	2.14E-36	8.93E-33	105.334081	116.4227521	149.0615625	162.4668475	140.2338487	125.9101482	27.71572426	17.46906229	17.91857507	9.483080675	22.75116508	15.24387826
Ani020915	119.7838739	-3.934789606	0.328295282	-11.98551982	4.23E-33	1.47E-29	251.8514118	232.8455042	237.6927618	85.93287804	214.2154855	326.8576574	19.05456043	6.114171801	11.31699478	15.80513446	20.47604857	15.24387826
Ani005620	58.0252308	-3.261401552	0.284226891	-11.47464106	1.77E-30	5.27E-27	122.7577636	148.381939	87.6240266	96.67448779	72.8774332	103.017394	7.795047447	8.734531145	12.26007768	6.322053783	18.20093206	11.65708338
Ani001762	68.75668658	-4.325074472	0.397559072	-10.87907376	1.45E-27	3.78E-24	49.10310544	255.6734948	119.8535536	119.5004085	141.3380523	100.4737546	9.527280213	6.987624916	4.715414493	6.322053783	5.308605186	6.276891048
Ani029285	133.9414195	-2.164663986	0.199461852	-10.85252123	1.94E-27	4.50E-24	187.7005805	206.593315	173.2337078	292.7088658	236.2995561	217.4811651	38.10912085	67.25588982	50.92647652	50.57643026	32.61000328	53.80192327
Ani013759	63.01656026	-6.382834021	0.588927548	-10.83806325	2.27E-27	4.74E-24	144.141374	210.0175136	70.50209037	92.64638413	69.5648226	160.2492795	0	5.240718687	1.886165797	1.053675631	0	0.896698721
Ani009562	40.27937831	-5.126516367	0.473832806	-10.81925165	2.79E-27	5.29E-24	83.95047059	97.01896009	61.43753589	108.7587988	82.815265	35.610951	0	2.620359343	3.772331594	3.161026892	1.516744339	2.690096163
Ani016427	135.5582509	-4.530986293	0.427987126	-10.58673502	3.43E-26	5.97E-23	175.8207969	438.2974197	58.41601774	249.7424268	186.6103971	450.2241662	16.45621128	10.48143737	11.31699478	12.64410757	6.825349524	9.863685933
Ani018482	341.4033121	3.505075247	0.347830836	10.07695376	6.99E-24	1.12E-20	49.10310544	67.3425723	81.58099029	48.3372439	54.10597313	30.52367229	253.7721002	463.8036038	547.9311641	1311.82616	474.740978	713.772182
Ani001899	32.31311224	-4.104544132	0.409010035	-10.03531401	1.07E-23	1.59E-20	45.14317758	79.89796714	46.3299451	72.50586584	78.39845086	44.51368875	5.196698298	6.987624916	4.715414493	0	2.275116508	1.793397442
Ani023536	424.9555221	-1.511781456	0.154842855	-9.763327198	1.62E-22	2.25E-19	498.9509101	546.7303751	667.7555131	629.7268719	715.5238896	717.3062988	289.2828719	162.4622793	233.8845589	224.4329093	216.1360683	197.2737187
Ani016956	75.62386143	4.461537858	0.458548962	9.729686966	2.25E-22	2.89E-19	6.335884573	1.141399531	20.14345439	2.685402439	6.6252212	1.271819679	187.9472551	180.8047947	107.5114504	167.5344252	140.2988513	85.18637851
Ani027527	73.42888942	-3.536813932	0.363673269	-9.725251287	2.35E-22	2.89E-19	92.66231188	174.6341282	135.9683171	149.0398353	101.5867251	157.7056402	30.31407341	8.734531145	8.487746087	8.429405044	9.100466032	4.483493606
Ani015650	372.3293435	-6.614766676	0.690142803	-9.58463472	9.28E-22	1.08E-18	1324.199876	430.307623	23.16497255	981.5145913	839.1946853	824.1391518	6.928931064	5.240718687	7.544663189	14.75145883	3.791860847	7.173589769
Ani000326	19.98404953	-3.993723581	0.429584032	-9.296722607	1.45E-20	1.59E-17	49.10310544	38.80758404	35.25104519	33.56753048	41.95973426	26.70821325	1.732232766	2.620359343	2.829248696	3.161026892	2.275116508	1.793397442
Ani015652	64.77837615	-3.958030901	0.437320434	-9.050642479	1.42E-19	1.48E-16	90.28635517	139.2507427	64.45905405	158.4387439	83.91946853	193.3165912	3.464465532	12.2283436	12.26007768	14.75145883	2.275116508	2.690096163
Ani009540	21.16166652	-4.950070975	0.555754602	-8.906936554	5.25E-19	5.21E-16	34.84736515	31.95918685	49.35146326	44.30914024	55.21017666	30.52367229	0	0	0.943082899	2.107351261	3.791860847	0.896698721
Ani004207	236.9576291	3.491185667	0.40356642	8.650832914	5.11E-18	4.85E-15	17.42368258	34.24198592	77.55229941	16.11241463	30.91769893	55.96006586	257.2365658	691.7748667	458.3382887	671.1913766	210.8274631	321.9148409
Ani000196	29.82001475	-6.311779205	0.730165454	-8.644313661	5.41E-18	4.91E-15	56.23097559	111.857154	34.24387247	53.70804877	45.27234486	52.14460683	0.866116383	2.620359343	0	0	0	0.896698721
Ani027403	84.61589997	-4.543374426	0.528278097	-8.600346008	7.95E-18	6.91E-15	64.94281687	278.5014854	398.840397	56.39345121	87.23207913	87.75555783	11.25951298	6.114171801	3.772331594	5.268378153	4.550233016	10.76038465
Ani009539	14759.06924	0.901210952	0.105696666	8.526389624	1.51E-17	1.26E-14	9326.422091	12016.65426	8571.039844	11560.6575	10574.95724	9714.158706	19668.63694	21511.4033	19068.19313	19599.4204	16932.9338	18564.35362
Ani009872	23.131325	-3.024141583	0.357125919	-8.467998043	2.50E-17	2.00E-14	29.30346615	29.67638779	53.38015414	51.02264633	41.95973426	41.9700494	5.196698298	4.367265572	2.829248696	4.214702522	3.791860847	9.863685933
Ani033529	49.86923955	5.040919207	0.600066256	8.400604363	4.44E-17	3.43E-14	3.167942287	0	1.00717272	6.713506097	2.208407067	5.087278715	15.59009489	126.6507016	115.9991965	101.1528605	160.7748999	60.07881432
Ani000597	291.8571786	2.029361259	0.2453085	8.272690332	1.31E-16	9.75E-14	70.48671587	99.30175916	108.7746537	175.8938597	106.0035392	130.9974269	325.65976	724.0926319	530.012589	478.3687362	381.4612012	371.2332706
Ani008760	123.1087579	-2.876452138	0.352408323	-8.162270714	3.29E-16	2.36E-13	150.4772586	297.9052775	224.5995165	261.8267378	312.4895999	53.4164265	32.91242256	31.44431212	22.63398957	20.01983698	36.40186413	33.17785268
Ani033150	199.0899633	-1.0519291	0.129204859	-8.141559934	3.90E-16	2.71E-13	251.8514118	303.6122751	255.8218708	232.2873109	250.6542021	317.9549197	125.5868755	144.993217	152.7794296	115.9043194	122.8562914	114.7774363
Ani000552	97.27353538	-2.953930728	0.367483039	-8.03827772	9.11E-16	6.13E-13	144.141374	225.997107	141.0041807	228.2592073	174.4641583	119.5510498	42.43970277	8.734531145	11.31699478	33.71762018	9.858838202	27.79766036
Ani032288	499.544109	-2.459920853	0.307357963	-8.003439461	1.21E-15	7.89E-13	481.5272275	639.1837371	928.6132475	1071.475573	848.0283136	1103.939481	229.5208415	71.62315539	124.4869426	131.7094538	106.1721037	258.2492317
Ani022726	28.97395564	8.169492232	1.026852717	7.955855884	1.78E-15	1.12E-12	0	0	0	0	0	0	7.795047447	58.52135867	82.99129508	24.2345395	43.22721365	130.9180133
Ani015987	1231.849127	1.342158824	0.169191009	7.932802292	2.14E-15	1.31E-12	601.1170489	627.7697418	1001.129683	602.8728475	734.2953496	613.0170851	1441.217661	2338.233988	1822.979243	1863.95219	1569.072018	1566.532666
Ani025619	31.84971991	8.306007495	1.057740977	7.852591208	4.08E-15	2.43E-12	0	0	0	0	0	0	97.0050349	169.4499042	35.83715015	40.03967396	7.583721694	32.28115396
Ani012241	61.53711441	-2.192685869	0.282661544	-7.75728398	8.68E-15	5.03E-12	119.5898213	78.75656761	136.9754899	79.21937194	54.10597313	137.3565253	21.65290958	14.84870295	19.80474087	18.96616135	25.78465376	31.38445524
Ani006616	244.3323809	1.024852268	0.132271366	7.748103765	9.33E-15	5.12E-12	166.31697	133.5437451	133.9539717	170.5230549	202.0692466	160.2492795	304.8729668	387.8131828	329.1359316	309.7806354	340.509104	293.2204818
Ani010275	903.3124446	-0.854793856	0.110312943	-7.748808372	9.28E-15	5.12E-12	1050.964854	1274.943276	1261.987418	1227.228914	1110.828754	1053.066694	608.8798173	562.5038057	779.9295571	711.2310506	583.9465704	614.238624
Ani027252	156.6178633	-1.365506598	0.177205044	-7.705799842	1.30E-14	6.95E-12	295.4106182	194.0379202	143.0185262	269.8829451	217.5280961	234.0148209	90.07610384	83.85149899	93.36520696	85.34772607	89.48791598	83.39298107
Ani001627	846.548007	-3.997703443	0.520369294	-7.682435322	1.56E-14	7.94E-12	1962.540246	1193.903909	61.43753589	2457.143231	1167.143135	2717.878653	57.16368128	96.07984259	112.2268649	111.6896168	94.038149	127.3312184
Ani029278	123.1798462	-2.313155315	0.300999941	-7.684902885	1.53E-14	7.94E-12	224.9239023	136.9679437	119.8535536	342.3888109	210.9028749	195.8602305	43.30581915	18.3425154	51.86955942	31.61026892	44.74395799	57.38871815
Ani024579	119.342133	1.463373655	0.190569571	7.678947107	1.60E-14	7.96E-12	66.52678802	62.77697418	64.45905405	63.10695731	64.04380493	59.7755249	130.7835738	192.1596852	263.1201287	151.7292908	168.3586216	145.2651928
Ani022634	35.56389959	-3.251481534	0.424208172	-7.664825308	1.79E-14	8.69E-12	79.99054273	26.2521892	80.57381757	67.13506097	48.58495546	83.94009879	9.527280213	6.114171801	7.544663189	0	4.550233016	12.5537821
Ani014275	118.0284505	2.389926333	0.312365595	7.651054959	1.99E-14	9.45E-12	19.79963929	52.5043784	50.35863598	45.65184146	27.60508833	31.79549197	269.3621951	182.5517009	101.852953	313.9953379	172.9088546	147.955289
Ani030446	25.3607262	2.147553591	0.286571769	7.493946799	6.68E-14	3.10E-11	8.711841288	9.131196244	11.07889992	12.08431097	11.04203533	3.815459036	41.57358639	41.9257495	50.92647652	44.25437648	40.19372498	29.5910578
Ani003382	572.2121428	1.80389802	0.2418943	7.457381258	8.83E-14	3.99E-11	106.1260666	307.0364737	310.2091976	288.6807622	298.134954	220.0248044	837.5345424	653.3429296	972.3184685	1031.548442	748.5133312	1093.075741
Ani013467	14.38354783	-7.450271294	0.999364625	-7.455008017	8.99E-14	3.99E-11	36.43133629	15.97959343	30.21518159	16.11241463	7.729424733	66.13462329	0	0	0	0	0	0
Ani016224	666.7144952	0.854927905	0.116072747	7.365449067	1.77E-13	7.67E-11	435.5920644	473.6808052	515.6724324	441.7487012	449.410838	532.8924454	802.0237707	773.8794594	809.165127	1034.709469	986.6421923	745.1566373
Ani001968	1528.671164	-1.506337758	0.205278227	-7.338029861	2.17E-13	9.23E-11	2147.072885	2293.071657	2288.296419	1859.641189	2160.926315	2818.352408	992.569375	465.55051	583.7683142	1109.520439	734.8626321	890.4218301
Ani001919	16.4946737	-6.671298567	0.918964018	-7.259586269	3.88E-13	1.62E-10	19.00765372	59.35277559	43.30842694	22.82592073	19.8756636	31.79549197	0	0.873453114	0	0	0	0.896698721
Ani009283	20.34341801	-2.764526863	0.383671793	-7.205447245	5.79E-13	2.37E-10	43.55920644	44.51458169	25.17931799	16.11241463	48.58495546	34.33913132	3.464465532	4.367265572	5.658497392	7.375729414	3.791860847	7.173589769
Ani006413	242.9584335	-3.187594157	0.442785166	-7.198963293	6.07E-13	2.43E-10	44.35119201	438.2974197	594.2319046	479.3443353	605.1035362	465.4860024	56.2975649	52.40718687	37.72331594	74.81096977	23.50953725	43.93823734
Ani022061	63.04094888	-2.819754398	0.391980957	-7.193600475	6.31E-13	2.48E-10	159.1890999	94.73616103	22.15779983	162.4668475	89.4404862	134.8128859	11.25951298	13.97524983	13.20316058	15.80513446	19.7176764	19.72737187
Ani016978	288.753749	-0.952756713	0.132635857	-7.183251477	6.81E-13	2.63E-10	305.7064306	397.2070366	389.7758425	491.4286463	329.0526529	372.6431658	181.0183241	186.9189665	223.510647	205.4667479	185.0428093	197.2737187
Ani006561	449.2948555	-2.800386809	0.392576606	-7.133351221	9.80E-13	3.71E-10	125.1337203	494.2259967	1169.327527	863.356884	753.0668097	1309.974269	103.0678496	144.993217	95.25137276	109.5822656	131.1983853	92.35996828
Ani010550	24.7448736	-7.747297223	1.089863079	-7.108505069	1.17E-12	4.37E-10	60.98288902	3.424198592	55.39449958	42.96643902	9.9378318	123.3665088	0.866116383	0	0	0	0	0
Ani027452	61.03743312	1.548527892	0.218047617	7.101787749	1.23E-12	4.51E-10	30.88743729	27.39358873	18.12910895	44.30914024	35.33451306	31.79549197	108.2645479	83.85149899	107.5114504	88.50875296	91.00466032	65.45900665
Ani017434	313.7316658	-0.969831862	0.137854261	-7.035196854	1.99E-12	7.13E-10	442.7199345	336.7128615	389.7758425	515.5972682	390.8880508	417.1568546	255.504333	208.7552944	204.648989	221.2718824	217.6528126	164.095866
Ani030671	48.87803803	-4.331191619	0.615806991	-7.033358958	2.02E-12	7.13E-10	9.50382686	110.7157545	194.3843349	134.2701219	55.21017666	54.68824618	10.3933966	1.746906229	3.772331594	3.161026892	1.516744339	7.173589769
Ani001456	24.54215791	-2.149555838	0.306902017	-7.004045984	2.49E-12	8.64E-10	41.18324972	33.10058639	26.18649071	42.96643902	46.3765484	50.87278715	4.330581915	6.987624916	8.487746087	8.429405044	12.13395471	13.45048082
Ani022036	50.60616718	-3.722865126	0.531805875	-7.000421214	2.55E-12	8.72E-10	114.8379079	99.30175916	5.035863598	122.185811	111.5245569	111.9201317	4.330581915	6.987624916	5.658497392	6.322053783	12.89232688	6.276891048
Ani017385	546.6964909	2.506687615	0.361459916	6.934897898	4.07E-12	1.35E-09	151.2692442	143.8163408	67.48057221	190.6635731	239.6121667	189.5011321	808.0865854	682.1668824	1654.167404	538.4282472	1487.167824	407.9979181
Ani021865	37.22923892	-2.033503122	0.293221036	-6.93505197	4.06E-12	1.35E-09	78.40657159	63.91837371	28.20083615	53.70804877	66.252212	68.67826265	20.78679319	14.84870295	17.91857507	9.483080675	12.89232688	11.65708338
Ani028167	76.10718914	3.479878703	0.502170604	6.929674244	4.22E-12	1.37E-09	8.711841288	4.565598122	4.028690878	33.56753048	17.66725653	7.630918072	45.03805192	227.9712629	173.5272533	166.4807496	157.7414112	66.35570537
Ani014971	101.0382613	-2.421492446	0.349913036	-6.92026931	4.51E-12	1.45E-09	85.53444174	114.1399531	286.0370524	140.983628	114.8371675	279.8003293	38.97523724	18.3425154	31.12173565	45.30805211	19.7176764	37.66134629
Ani014459	43.85137029	-3.799372676	0.551356085	-6.890959905	5.54E-12	1.75E-09	118.7978357	86.74636432	54.38732686	71.16316462	68.46061906	91.57101686	19.92067681	5.240718687	0.943082899	1.053675631	0.758372169	7.173589769
Ani006335	100.0717935	-2.025213727	0.29403342	-6.887699129	5.67E-12	1.76E-09	62.56686016	125.5539484	154.0974261	220.203	232.9869455	169.1520173	26.84960787	37.55848392	51.86955942	35.82497144	44.74395799	39.45474373
Ani008940	86.1074806	-1.684323222	0.244883332	-6.878063967	6.07E-12	1.86E-09	132.2615905	110.7157545	81.58099029	147.6971341	173.3599547	142.443804	28.58184064	55.02754621	27.34940406	45.30805211	33.36837545	55.59532071
Ani008758	11.47689471	-4.20311559	0.615654499	-6.827068747	8.67E-12	2.58E-09	30.88743729	19.40379202	25.17931799	10.74160975	18.77146007	25.43639357	0	1.746906229	0	2.107351261	0.758372169	2.690096163
Ani019826	255.3515896	-2.134174261	0.312606282	-6.827035741	8.67E-12	2.58E-09	357.1854928	165.5029319	303.1589886	815.0196401	470.3907052	385.3613626	90.94222022	101.3205613	94.30828986	69.54259161	133.4735018	78.01278874
Ani033071	338.4687779	1.05923306	0.157540708	6.723551473	1.77E-11	5.21E-09	232.8437581	227.1385066	164.1691533	240.3435183	197.6524325	255.6357554	493.6863383	342.3936209	409.297978	516.3010589	416.346321	565.8168931
Ani006974	1122.620037	0.833952766	0.12417708	6.71583489	1.87E-11	5.42E-09	950.382686	679.1327207	755.3795397	906.3233231	814.9022076	733.8399546	1468.067269	1679.650339	1602.297845	1323.416592	1176.235235	1381.812729
Ani004206	106.3920601	1.111580288	0.165636993	6.710942218	1.93E-11	5.52E-09	82.36649945	53.64577793	62.44470861	56.39345121	68.46061906	78.85282008	156.7670653	165.0826386	143.3486006	165.427074	112.9974532	130.9180133
Ani028484	4112.146109	-1.444071353	0.215646583	-6.696472217	2.14E-11	6.02E-09	5950.979585	6914.598356	5093.272443	6017.986865	5031.855501	7075.132872	3245.338087	1638.598043	3177.246285	1784.926518	1507.643873	1908.174879
Ani025027	39.77066509	2.379211781	0.355813872	6.686675159	2.28E-11	6.35E-09	14.25574029	23.96939014	16.11476351	4.028103658	9.9378318	7.630918072	45.03805192	89.09221768	102.7960359	63.22053783	50.05256318	51.11182711
Ani009178	10.77674339	-6.057063666	0.90689451	-6.678906532	2.41E-11	6.61E-09	28.51148058	11.41399531	23.16497255	16.11241463	17.66725653	30.52367229	0	0.873453114	0	1.053675631	0	0
Ani016502	204.5489737	-3.106146425	0.465686372	-6.670039347	2.56E-11	6.93E-09	371.4412331	638.0423376	48.34429054	401.4676646	571.9774302	167.8801976	38.97523724	22.70978098	34.89406725	43.20070085	39.43535281	76.2193913
Ani001792	4831.726469	6.668087933	1.00356554	6.644397071	3.04E-11	8.14E-09	76.82260045	20.54519155	38.27256334	45.65184146	357.7619448	25.43639357	14495.32379	10276.17589	15012.93666	415.1481984	17058.82358	157.8189749
Ani005617	58.08286077	-1.898533002	0.286064017	-6.636741736	3.21E-11	8.36E-09	113.2539367	115.2813526	89.63837204	73.84856706	51.89756606	105.5610333	45.03805192	18.3425154	23.57707247	23.18086387	21.23442074	16.14057698
Ani009519	14.74703766	-5.588438746	0.841983867	-6.637227822	3.20E-11	8.36E-09	22.96758158	9.131196244	34.24387247	30.88212804	18.77146007	57.23188554	0.866116383	0.873453114	0.943082899	1.053675631	0	0
Ani017250	19.81714136	-2.716102668	0.412212711	-6.589080343	4.43E-11	1.14E-08	45.93516315	45.65598122	20.14345439	20.14051829	34.23030953	40.69822972	6.062814681	4.367265572	2.829248696	1.053675631	6.825349524	9.863685933
Ani014656	15.45530771	-2.946519539	0.449148654	-6.560232365	5.37E-11	1.37E-08	30.88743729	33.10058639	43.30842694	25.51132317	20.97986713	10.17455743	3.464465532	1.746906229	4.715414493	3.161026892	3.033488677	5.380192327
Ani032037	1009.032458	1.748308406	0.267701226	6.530819572	6.54E-11	1.64E-08	192.4524939	324.1574667	517.6867779	491.4286463	556.5185808	696.9571839	1113.825669	1230.695438	1786.19901	1777.550789	1519.019455	1901.897988
Ani016789	32.18736897	1.549815608	0.237662819	6.521068864	6.98E-11	1.73E-08	12.67176915	15.97959343	19.13628167	12.08431097	22.08407067	16.53365582	54.56533213	58.52135867	39.60948174	47.41540337	45.50233016	42.14483989
Ani023894	148.4651422	-2.466715392	0.378897182	-6.510250035	7.50E-11	1.84E-08	79.99054273	299.046677	422.0053695	335.6753048	281.571901	90.29919719	58.89591405	34.06467147	58.47113971	44.25437648	33.36837545	43.93823734
Ani024878	594.2133015	-1.682441776	0.259875867	-6.47402084	9.54E-11	2.31E-08	866.4322154	538.7405784	575.0956229	1239.313225	1066.660613	1150.996809	383.6895577	186.9189665	248.0308023	234.9696656	238.8872333	400.8243284
Ani032289	77.56335854	-2.110632608	0.326168827	-6.470981989	9.74E-11	2.33E-08	127.509677	106.1501563	91.65271748	192.0062744	152.3800876	86.48373815	34.64465532	11.35489049	15.08932638	36.87864707	47.0190745	29.5910578
Ani004375	3416.490363	1.152474055	0.178399386	6.46007861	1.05E-10	2.48E-08	1673.465513	1746.341282	1826.004141	2612.896573	2601.503524	2262.567208	4049.960207	3503.420442	5573.619931	5038.676865	6076.077821	4033.350848
Ani017248	24.94404164	-2.640720196	0.409134731	-6.454402417	1.09E-10	2.54E-08	60.98288902	42.23178263	29.20800887	24.16862195	47.48075193	53.4164265	11.25951298	1.746906229	2.829248696	11.59043194	4.550233016	9.863685933
Ani022059	25.07913867	-3.394707859	0.526053004	-6.453166955	1.10E-10	2.54E-08	49.10310544	46.79738075	9.064554476	60.42155487	55.21017666	54.68824618	9.527280213	6.114171801	1.886165797	0	4.550233016	3.586794885
Ani008625	72237.65495	-2.672198205	0.415079833	-6.437793393	1.21E-10	2.78E-08	65340.39363	127839.0302	107032.2449	125510.3392	191207.1964	132367.1767	23609.46649	2659.664734	32502.40902	26713.83826	14558.47054	17511.62933
Ani007787	293.0068912	1.472646417	0.228919338	6.433036335	1.25E-10	2.84E-08	143.3493885	122.1297498	214.5277893	107.4160975	170.0473441	172.9674763	239.0481217	422.7513074	579.0528997	521.5694371	451.9898129	371.2332706
Ani029272	297.4740724	-1.136224968	0.176890739	-6.423315166	1.33E-10	2.99E-08	349.2656371	361.8236512	294.0944341	514.254567	489.1621652	445.1368875	210.4662811	138.0055921	215.0229009	211.7888017	157.7414112	182.9265391
Ani008112	43.9978994	-2.523304446	0.393898808	-6.405971258	1.49E-10	3.31E-08	114.0459223	58.21137606	119.8535536	59.07885365	39.7513272	58.50370522	3.464465532	7.86107803	16.97549217	12.64410757	15.16744339	22.41746803
Ani016569	92.61461406	-2.240446709	0.350110946	-6.39924782	1.56E-10	3.43E-08	272.4430366	182.6239249	40.28690878	147.6971341	171.1515477	103.017394	32.91242256	27.95049966	30.17865276	27.39556639	37.1602363	38.55804501
Ani013475	62.35417169	-1.922866977	0.301026464	-6.387700782	1.68E-10	3.66E-08	147.3093163	89.02916338	45.32277238	99.35989023	73.98163673	137.3565253	22.51902596	37.55848392	29.23556986	16.85881009	27.3013981	22.41746803
Ani001046	160.5349141	3.065755452	0.480066924	6.386100141	1.70E-10	3.66E-08	22.96758158	10.27259577	22.15779983	68.47776219	5.521017666	77.5810004	228.6547251	314.4431212	366.8592476	257.0968538	378.4277125	173.9595519
Ani006542	167.6047952	-1.734027534	0.271603037	-6.384418801	1.72E-10	3.66E-08	142.5574029	373.2376465	275.9653252	150.3825366	391.9922543	212.3938863	88.34387107	100.4471082	73.56046609	70.59626724	69.01186741	62.76891048
Ani032286	64.66134633	-1.474022856	0.231290436	-6.373038522	1.85E-10	3.90E-08	87.91039845	98.16035962	113.8105173	81.90477438	100.4825215	87.75555783	34.64465532	16.59560918	25.46323826	51.63010589	41.71046931	35.86794885
Ani010906	72.73993043	-0.965601879	0.152384216	-6.336626599	2.35E-10	4.90E-08	79.19855716	103.8673573	101.7244447	95.33178657	100.4825215	96.65829558	47.63640107	41.05229638	55.64189102	55.84480842	47.0190745	48.42173094
Ani005500	226.3170725	1.138089912	0.180148897	6.317495882	2.66E-10	5.49E-08	179.7807248	160.9373338	131.9396263	104.7306951	136.9212381	132.2692466	310.9357815	427.118573	225.3968128	281.3313933	288.1814244	336.2620204
Ani009122	26.89464493	-4.016913382	0.639945024	-6.276966351	3.45E-10	7.06E-08	113.2539367	25.11078967	53.38015414	10.74160975	78.39845086	22.89275422	1.732232766	6.114171801	0	4.214702522	1.516744339	5.380192327
Ani016057	62.30671201	-9.082837424	1.448126903	-6.27212809	3.56E-10	7.21E-08	129.0936482	218.0073103	0	126.2139146	141.3380523	132.2692466	0	0	0	0	0.758372169	0
Ani001883	254.6440021	10.34228314	1.649565143	6.269702762	3.62E-10	7.25E-08	0	0	2.014345439	0	0	0	0	338.0263553	1014.757199	743.8949951	598.3556416	358.6794885
Ani025220	439.6949783	-1.720216152	0.274441973	-6.268050519	3.66E-10	7.26E-08	533.7982753	985.0277948	355.53197	390.7260548	730.982739	1051.794874	232.985307	179.0578885	200.8766574	203.3593967	153.9495504	258.2492317
Ani026668	46395.86351	0.881139846	0.140641262	6.265158827	3.72E-10	7.33E-08	35036.6497	22030.15234	33584.17433	40058.14818	28071.06222	37133.31916	63473.33913	63369.02346	55958.76687	60220.72331	56601.86523	61213.1382
Ani012317	23.53194351	-3.4952713	0.558378712	-6.259678646	3.86E-10	7.45E-08	58.6069323	13.69679437	22.15779983	93.98908535	17.66725653	53.4164265	1.732232766	3.493812458	6.60158029	3.161026892	6.066977355	1.793397442
Ani032703	92.19459268	1.541736769	0.24629194	6.259793845	3.85E-10	7.45E-08	44.35119201	62.77697418	38.27256334	32.22482926	43.0639378	62.31916425	125.5868755	207.0083881	138.6331861	150.6756152	119.8228028	81.59958363
Ani005141	66.59367298	-4.019386065	0.642559828	-6.255271324	3.97E-10	7.59E-08	67.31877359	301.3294761	200.4273712	12.08431097	128.0876099	43.24186907	4.330581915	10.48143737	18.86165797	7.375729414	3.791860847	1.793397442
Ani016152	191.6260045	-1.31678549	0.210684821	-6.250025439	4.10E-10	7.78E-08	269.2750944	331.0058639	191.3628167	253.7705305	257.2794233	338.3040345	162.82988	86.47185833	125.4300255	90.61610422	76.59558911	116.5708338
Ani014091	13.34418168	7.050188566	1.129374903	6.242558203	4.30E-10	8.01E-08	0	0	0	0	0	0	0	31.44431212	38.66639884	31.61026892	28.81814244	29.5910578
Ani020701	24.24111435	-2.141285457	0.343088907	-6.241197003	4.34E-10	8.01E-08	38.01530744	71.90817042	30.21518159	36.25293292	24.29247773	36.88277068	6.928931064	9.607984259	11.31699478	5.268378153	12.13395471	8.07028849
Ani029214	608.8339105	-7.899569343	1.265161881	-6.243919819	4.27E-10	8.01E-08	4.75191343	3345.442024	2826.126651	1079.53178	4.416814133	15.26183614	5.196698298	4.367265572	4.715414493	3.161026892	2.275116508	10.76038465
Ani026636	1349.468077	0.67589878	0.10841033	6.234634477	4.53E-10	8.28E-08	921.8712054	967.9068019	1225.7292	956.0032682	1117.453976	1044.163956	1769.475771	1655.193652	1558.916031	1967.212402	1492.476429	1517.214236
Ani000256	6.93045984	-5.897154032	0.94755425	-6.223552935	4.86E-10	8.81E-08	7.127870145	14.8381939	22.15779983	8.056207316	11.04203533	19.07729518	0.866116383	0	0	0	0	0
Ani008146	1503.798722	-1.44096472	0.231632307	-6.220914242	4.94E-10	8.81E-08	2493.962565	1603.66634	2665.986189	1381.639555	2741.737373	2299.449979	766.512999	517.0842438	824.2544534	1237.01519	645.3747161	868.9010608
Ani030301	60.1087556	2.101818185	0.337819357	6.221722175	4.92E-10	8.81E-08	10.29581243	28.53498826	11.07889992	36.25293292	16.563053	35.610951	108.2645479	53.28063998	99.02370435	97.99183364	87.21279948	137.1949043
Ani000906	91.0828698	1.399727128	0.225518737	6.206699922	5.41E-10	9.56E-08	47.5191343	47.93878028	67.48057221	28.19672561	59.6269908	48.32914779	168.8926947	151.9808419	125.4300255	141.1925345	82.66256646	123.7444235
Ani027400	8.364112888	-5.674856638	0.915371074	-6.19951493	5.66E-10	9.93E-08	15.04772586	22.82799061	8.057381757	16.11241463	18.77146007	17.8054755	0	1.746906229	0	0	0	0
Ani021993	5.719288637	-6.109008223	0.99171451	-6.160047234	7.27E-10	1.26E-07	6.335884573	12.55539484	4.028690878	10.74160975	20.97986713	13.99001647	0	0	0	0	0	0
Ani012891	273.0616937	-1.224786595	0.199076617	-6.152337798	7.63E-10	1.32E-07	338.9698247	557.0029709	324.3096157	388.0406524	287.0929187	399.3513791	221.7257941	171.1968104	155.6086783	182.2858841	117.5476863	133.6081095
Ani017064	147.9037561	-3.041094549	0.494595734	-6.148646944	7.81E-10	1.34E-07	38.80729301	336.7128615	430.0627513	310.1639817	408.5553073	58.50370522	43.30581915	18.3425154	24.52015536	27.39556639	41.71046931	36.76464757
Ani017038	20.02582678	-2.89597735	0.472215952	-6.13273935	8.64E-10	1.46E-07	36.43133629	25.11078967	36.2582179	63.10695731	40.85553073	10.17455743	6.928931064	2.620359343	4.715414493	2.107351261	3.033488677	8.966987212
Ani022034	56.75094334	1.682229862	0.274782254	6.122046955	9.24E-10	1.55E-07	34.05537958	26.2521892	28.20083615	22.82592073	16.563053	33.06731165	77.95047447	124.0303423	63.18655421	124.3337244	56.11954053	74.42599386
Ani030864	17.03349705	-6.719106613	1.097771993	-6.120675928	9.32E-10	1.55E-07	49.10310544	23.96939014	0	34.9102317	38.64712366	55.96006586	0	0	0	1.053675631	0.758372169	0
Ani016530	12.58433796	-5.785029736	0.946537997	-6.111777611	9.85E-10	1.63E-07	15.83971143	34.24198592	19.13628167	22.82592073	48.58495546	7.630918072	0.866116383	0	1.886165797	0	0	0
Ani027916	7.119817634	-5.940982067	0.972715874	-6.107623231	1.01E-09	1.66E-07	17.42368258	3.424198592	9.064554476	14.76971341	22.08407067	17.8054755	0.866116383	0	0	0	0	0
Ani021336	8.039304009	-5.634450658	0.928217866	-6.070181221	1.28E-09	2.08E-07	21.38361043	25.11078967	17.12193623	12.08431097	8.833628266	10.17455743	0.866116383	0	0	0	0	0.896698721
Ani028288	4209.327865	1.629372446	0.268809912	6.061429928	1.35E-09	2.18E-07	1797.015262	1772.593471	1272.059145	3778.361231	2547.397551	1172.617744	5253.86198	6277.507534	5380.287937	8566.382876	7063.478385	5630.37127
Ani009142	74.6367914	-8.86129445	1.463752495	-6.053820217	1.41E-09	2.27E-07	268.4831088	27.39358873	0	222.8884024	184.4019901	190.7729518	0	0	0.943082899	0	0.758372169	0
Ani017144	486.3678811	0.579281998	0.095859928	6.043004748	1.51E-09	2.41E-07	351.6415938	425.7420249	390.7830152	382.6698475	394.2006614	395.5359201	579.4318603	641.9880392	607.3453867	635.3664052	513.4179587	518.2918608
Ani014335	22.49963399	-6.644062057	1.102205857	-6.027968382	1.66E-09	2.62E-07	2.375956715	53.64577793	65.46622677	52.36534755	5.521017666	87.75555783	0	0	0	2.107351261	0.758372169	0
Ani027329	587.9891948	-4.101514038	0.680596446	-6.026352421	1.68E-09	2.63E-07	890.1917825	861.7566455	37.26539062	1926.77625	2096.88251	854.6628241	102.2017332	20.08942163	68.8450516	43.20070085	55.36116836	98.63685933
Ani024058	72.10465957	-1.567534259	0.260862519	-6.009043625	1.87E-09	2.90E-07	60.98288902	108.4329554	136.9754899	147.6971341	126.9834063	66.13462329	31.18018979	32.31776524	33.95098435	36.87864707	32.61000328	51.11182711
Ani010866	481.9790523	2.120402607	0.35301936	6.006476836	1.90E-09	2.93E-07	173.4448402	73.04956995	133.9539717	134.2701219	183.2977865	384.089543	853.1246373	601.8091959	620.5485473	566.8774892	602.1475025	1457.135422
Ani016758	38.50197535	-1.370587918	0.22899846	-5.98514033	2.16E-09	3.32E-07	45.14317758	71.90817042	64.45905405	42.96643902	57.41858373	50.87278715	22.51902596	26.20359343	15.08932638	26.34189076	16.68418773	22.41746803
Ani009587	1232.673805	0.754813775	0.126428731	5.970270916	2.37E-09	3.58E-07	788.8176293	820.6662624	1018.251619	931.8346462	992.6789764	952.5929393	1381.455631	1554.746544	2021.969735	1435.106209	1315.775714	1578.189749
Ani010865	11.69256052	3.156156114	0.528571168	5.971109109	2.36E-09	3.58E-07	1.583971143	0	3.021518159	2.685402439	4.416814133	2.543639357	21.65290958	15.72215606	14.14624348	29.50291765	13.65069905	31.38445524
Ani007126	680.9922887	-9.446071681	1.583384505	-5.965747202	2.44E-09	3.65E-07	34.84736515	4481.134557	2205.708256	1.342701219	0	1437.156237	0	0.873453114	3.772331594	2.107351261	2.275116508	2.690096163
Ani030791	64.82702366	-1.1144291	0.187170923	-5.954071715	2.62E-09	3.90E-07	95.0382686	118.7055512	71.50926309	85.93287804	97.16991093	63.59098393	38.97523724	40.17884327	35.83715015	43.20070085	44.74395799	43.04153862
Ani021377	25.91403538	-4.388217091	0.737832968	-5.947439709	2.72E-09	4.03E-07	91.07834074	90.17056291	2.014345439	68.47776219	29.8134954	15.26183614	0.866116383	1.746906229	5.658497392	1.053675631	3.033488677	1.793397442
Ani027119	192.5687583	1.433039264	0.241147483	5.942584376	2.81E-09	4.12E-07	114.0459223	97.01896009	117.8392082	65.79235975	153.4842911	75.03736104	215.6629794	363.3564956	250.860051	285.5460959	382.9779455	189.2034302
Ani016117	502.6117835	-1.798811321	0.303158986	-5.933557649	2.96E-09	4.32E-07	1116.699656	1001.007388	309.2020249	843.2163657	930.8435786	483.2914779	151.570367	288.2395278	304.6157762	229.7012874	147.882573	225.071379
Ani004855	132.5927469	-2.575299961	0.43411461	-5.93230429	2.99E-09	4.33E-07	119.5898213	162.0787333	531.7871959	126.2139146	121.4623887	301.4212638	41.57358639	13.10179672	26.40632116	35.82497144	41.71046931	69.94250025
Ani027840	55.21637724	1.556968612	0.263333134	5.912543513	3.37E-09	4.85E-07	27.71949501	17.12099296	46.3299451	16.11241463	24.29247773	35.610951	93.54056937	79.48423342	111.283782	68.48891598	63.70326223	78.90948746
Ani016997	6.042471362	-5.693965393	0.963812941	-5.907749469	3.47E-09	4.95E-07	9.50382686	17.12099296	4.028690878	10.74160975	18.77146007	11.44637711	0	0	0	0	0	0.896698721
Ani006411	175.1911618	-2.1416491	0.363093171	-5.898345853	3.67E-09	5.21E-07	66.52678802	247.6836981	383.7328062	222.8884024	425.1183603	367.5558871	71.02154341	57.64790556	59.41422261	103.2602118	40.95209715	56.49201943
Ani015988	498.6539928	0.651986554	0.110985378	5.874526619	4.24E-09	5.98E-07	388.0729301	480.5292023	379.7041153	358.5012256	326.8442459	392.9922807	621.0054466	680.4199762	629.9793763	602.7024606	528.585402	594.5112521
Ani027159	79.26601387	-2.408168498	0.41126765	-5.855477565	4.76E-09	6.66E-07	154.4371865	144.9577404	45.32277238	181.2646646	142.4422558	132.2692466	38.10912085	5.240718687	35.83715015	11.59043194	26.54302593	33.17785268
Ani008749	817.5418528	-0.516029082	0.08820001	-5.850669216	4.90E-09	6.81E-07	908.4074507	1029.542377	825.8816301	945.2616584	984.9495517	1081.046727	625.3360286	726.7129913	656.3856974	664.8693228	653.71681	708.3919897
Ani017833	174.7474963	1.240818846	0.213136008	5.821723211	5.82E-09	8.04E-07	75.2386293	94.73616103	85.60968116	73.84856706	168.9431406	125.9101482	253.7721002	196.5269508	257.4616313	219.1645311	252.5379324	293.2204818
Ani016127	9.131439539	-4.912801866	0.844492638	-5.81745967	5.97E-09	8.17E-07	22.96758158	11.41399531	27.19366343	5.370804877	18.77146007	20.34911486	0.866116383	0	1.886165797	0	0.758372169	0
Ani023946	772.6697432	0.999598813	0.171907123	5.814760884	6.07E-09	8.17E-07	423.7122808	714.5161061	374.6682517	429.6643902	516.7672536	633.3662	1145.005858	1198.377673	899.7010853	1055.782982	923.6973023	956.7775355
Ani026212	9.511648969	5.083730376	0.873975883	5.816785652	6.00E-09	8.17E-07	0	2.282799061	1.00717272	0	0	0	19.92067681	13.10179672	26.40632116	13.6977832	14.40907122	23.31416675
Ani029358	10.59323971	5.276657151	0.907416342	5.815034295	6.06E-09	8.17E-07	1.583971143	1.141399531	0	0	0	0	6.928931064	20.08942163	29.23556986	23.18086387	28.81814244	16.14057698
Ani033531	7.530339978	5.726258519	0.98614736	5.806696594	6.37E-09	8.52E-07	0	0	0	0	1.104203533	0	3.464465532	27.07704655	20.74782377	13.6977832	14.40907122	9.863685933
Ani010337	29.02209298	-4.754608243	0.819082105	-5.804800537	6.44E-09	8.56E-07	1.583971143	14.8381939	77.55229941	83.2474756	44.16814133	114.4637711	4.330581915	0	1.886165797	3.161026892	3.033488677	0
Ani008353	18.98050877	-1.899732365	0.327925867	-5.793176317	6.91E-09	9.12E-07	29.30346615	29.67638779	17.12193623	30.88212804	39.7513272	33.06731165	6.062814681	11.35489049	3.772331594	8.429405044	7.583721694	10.76038465
Ani022187	644.7686119	1.438161267	0.248835895	5.779557122	7.49E-09	9.82E-07	290.6587048	186.0481235	372.6539062	240.3435183	492.4747758	503.6405928	979.5776292	594.821571	975.1477172	1029.441091	967.6828881	1104.732824
Ani028742	56.20498795	-3.319025871	0.574380725	-5.778442291	7.54E-09	9.83E-07	57.81494673	90.17056291	97.6957538	174.5511585	94.96150386	97.93011526	38.10912085	2.620359343	2.829248696	10.53675631	4.550233016	2.690096163
Ani015636	62.91510138	1.642881848	0.28459786	5.772643009	7.80E-09	1.01E-06	29.30346615	17.12099296	28.20083615	33.56753048	50.79336253	24.16457389	69.28931064	62.88862424	132.0316058	90.61610422	132.7151296	84.28967979
Ani018511	11846.88799	-2.743175973	0.476735416	-5.754084719	8.71E-09	1.12E-06	65475.03118	6012.892727	13001.59264	8782.608676	7743.779379	22672.72941	3897.523724	2397.628799	3129.149058	3214.764349	2526.137696	3308.818281
Ani005947	321.646371	-1.12590807	0.196076499	-5.742187739	9.35E-09	1.20E-06	417.3763962	504.4985925	363.5893518	417.5800792	539.9555278	404.4386578	271.9605443	131.0179672	144.2916835	191.7689648	222.2030456	251.0756419
Ani015094	48.48792525	-3.986241228	0.69459798	-5.738918543	9.53E-09	1.21E-06	15.04772586	141.5335418	165.176326	10.74160975	203.1734501	11.44637711	4.330581915	5.240718687	7.544663189	9.483080675	4.550233016	3.586794885
Ani015268	8.80154669	-6.7391754	1.180516756	-5.708665602	1.14E-08	1.44E-06	22.96758158	5.706997653	0	24.16862195	20.97986713	31.79549197	0	0	0	0	0	0
Ani028970	540.7388733	-3.999807335	0.702671902	-5.69228302	1.25E-08	1.57E-06	161.5650566	1124.278538	1179.399255	106.0733963	2184.114589	1351.944318	62.36037958	13.97524983	72.61738319	38.98599833	133.4735018	60.07881432
Ani013822	3.800370885	-5.547139164	0.974809283	-5.690486602	1.27E-08	1.58E-06	10.29581243	5.706997653	11.07889992	5.370804877	5.521017666	7.630918072	0	0	0	0	0	0
Ani025123	40.21443987	-2.205755678	0.388043781	-5.684295917	1.31E-08	1.63E-06	45.93516315	55.928577	34.24387247	139.6409268	66.252212	54.68824618	12.12562936	9.607984259	17.91857507	12.64410757	7.583721694	26.00426291
Ani010274	46.10079301	1.386390641	0.243996382	5.682013109	1.33E-08	1.64E-06	31.67942287	19.40379202	39.27973606	20.14051829	15.45884947	25.43639357	58.02979766	53.28063998	76.38971479	82.18669918	58.39465704	73.52929514
Ani025553	16544.00361	-1.101438625	0.194026052	-5.67675637	1.37E-08	1.68E-06	17456.15398	32833.49889	21067.03178	20634.63234	21179.72797	22245.398	11046.44835	10175.72878	10632.3166	11186.87417	6359.709012	13710.52345
Ani018454	12.96454155	-6.811490603	1.201487802	-5.669213282	1.43E-08	1.75E-06	53.0630333	17.12099296	0	60.42155487	8.833628266	15.26183614	0	0.873453114	0	0	0	0
Ani023884	290.4984828	0.979847483	0.172929847	5.666155941	1.46E-08	1.77E-06	196.4124218	160.9373338	265.893598	162.4668475	208.6944678	176.7829353	325.65976	361.6095894	421.5580557	473.1003581	445.9228356	286.9435908
Ani014948	69.39135753	-9.720703299	1.716115842	-5.664363127	1.48E-08	1.78E-06	256.6033252	23.96939014	0	204.0905853	178.8809724	169.1520173	0	0	0	0	0	0
Ani004493	704.9592596	1.515546074	0.267707579	5.661199726	1.50E-08	1.79E-06	395.9927858	359.5408521	399.8475697	386.6979512	446.0982274	203.4911486	835.8023096	659.4571014	843.1161113	1164.311572	1938.399265	826.7562209
Ani009523	1093.487643	-0.600374831	0.106032656	-5.662169102	1.49E-08	1.79E-06	1191.938285	1279.508874	1205.585745	1545.449103	1185.914595	1502.019041	871.3130813	911.0115984	897.8149195	727.036185	913.8384641	890.4218301
Ani001884	45.44768159	6.659700604	1.178058269	5.653116473	1.58E-08	1.87E-06	0.791985572	0	1.00717272	0	2.208407067	1.271819679	0	47.16646818	79.21896348	200.1983698	87.97117165	125.537821
Ani020623	55.06233025	1.686119427	0.298853302	5.641963524	1.68E-08	1.98E-06	20.59162486	12.55539484	45.32277238	12.08431097	27.60508833	38.15459036	57.16368128	87.34531145	86.76362667	87.45507733	97.83000985	87.87647467
Ani030796	52.42107836	1.759530936	0.312244278	5.635110259	1.75E-08	2.05E-06	22.96758158	10.27259577	33.23669975	28.19672561	20.97986713	27.98003293	50.23475022	143.2463108	65.07272	67.43524035	89.48791598	69.94250025
Ani009538	2134.235461	0.858793163	0.152458896	5.632948861	1.77E-08	2.06E-06	1459.629409	1894.723221	1227.743545	1650.179799	1277.563488	1593.590057	2949.126284	2753.99767	2873.573592	3058.820355	1872.420886	2999.457222
Ani006306	10.20760982	-5.961847449	1.061658582	-5.615597663	1.96E-08	2.27E-06	0.791985572	14.8381939	15.10759079	33.56753048	22.08407067	34.33913132	0.866116383	0	0	0	0	0.896698721
Ani028509	128.5087936	2.623237597	0.467799435	5.607611724	2.05E-08	2.36E-06	35.63935072	21.68659108	39.27973606	45.65184146	46.3765484	26.70821325	40.70747	296.1006058	51.86955942	302.404906	300.3153791	335.3653217
Ani021972	288.6484641	0.919224881	0.163968486	5.606107022	2.07E-08	2.37E-06	150.4772586	191.7551211	270.9294616	181.2646646	223.0491137	180.5983944	316.1324798	439.3469166	428.159636	394.0746858	382.2195734	305.7742639
Ani032039	132.3027989	1.616793146	0.288432769	5.605441965	2.08E-08	2.37E-06	84.74245616	42.23178263	78.55947213	69.82046341	51.89756606	62.31916425	169.7588111	354.6219645	216.9090667	210.7351261	145.6074565	100.4302568
Ani009701	122.6794292	0.869881667	0.155430042	5.596612205	2.19E-08	2.48E-06	75.2386293	66.20117277	110.7889992	92.64638413	81.71106146	94.11465622	145.5075524	170.3233573	160.3240928	189.6616135	134.9902461	150.6453852
Ani021006	3818.938126	2.625193542	0.469384516	5.592842228	2.23E-08	2.51E-06	917.9112775	1199.610907	1009.187065	996.2843047	1391.296452	877.5555783	9639.875343	1009.7118	1227.893934	9080.576584	7895.412655	10581.94161
Ani031227	1766.609255	0.44916349	0.080316989	5.592384611	2.24E-08	2.51E-06	1413.694245	1434.73921	1560.110543	1557.533414	1559.135389	1437.156237	1849.158478	1839.492259	2136.082765	2300.173901	2002.102527	2109.932091
Ani000804	155.9439193	-1.324412748	0.237219912	-5.583058928	2.36E-08	2.64E-06	256.6033252	174.6341282	180.2839168	202.7478841	276.0508833	246.7330177	113.4612462	46.29301507	63.18655421	100.0991849	85.69605514	125.537821
Ani007670	4.303884902	5.412080457	0.969627925	5.581605392	2.38E-08	2.64E-06	0	0	0	0	0	0	10.3933966	6.114171801	6.60158029	10.53675631	4.550233016	13.45048082
Ani024264	23.84249205	-2.254368583	0.404369322	-5.575023773	2.47E-08	2.73E-06	40.39126415	37.66618451	32.22952703	46.99454268	23.1882742	55.96006586	18.18844404	2.620359343	7.544663189	8.429405044	3.033488677	9.863685933
Ani033533	13.51630617	4.877200072	0.875317224	5.571922883	2.52E-08	2.77E-06	0.791985572	0	2.014345439	1.342701219	1.104203533	0	2.598349149	38.43193704	20.74782377	23.18086387	57.63628487	14.34717954
Ani017497	61.48066221	-7.108594875	1.27767598	-5.563691409	2.64E-08	2.88E-06	4.75191343	295.6224784	388.7686698	9.398908535	11.04203533	22.89275422	1.732232766	1.746906229	0	1.053675631	0.758372169	0
Ani025639	4.083320641	5.342166719	0.961022131	5.558838395	2.72E-08	2.95E-06	0	0	0	0	0	0	12.12562936	4.367265572	10.37391188	7.375729414	7.583721694	7.173589769
Ani001370	108.79905	-1.06556899	0.191947462	-5.551357525	2.83E-08	3.05E-06	157.6051288	136.9679437	138.9898353	142.3263292	187.7146007	119.5510498	52.83309937	74.24351473	66.9588858	87.45507733	92.52140466	48.42173094
Ani031268	74.81687483	-1.999605603	0.360171035	-5.551822359	2.83E-08	3.05E-06	168.6929268	140.3921423	42.30125422	169.1803536	139.1296452	58.50370522	25.98349149	21.83632786	33.95098435	21.07351261	26.54302593	50.21512839
Ani008933	655.7603687	0.588055226	0.106431917	5.525177455	3.29E-08	3.52E-06	445.0958913	533.0335808	523.7298142	637.7830792	514.5588465	493.4660353	824.5427967	790.4750686	808.2220441	702.8016455	878.9533443	716.4622782
Ani022252	503.5588288	0.673393495	0.122411161	5.501079228	3.77E-08	4.02E-06	360.3534351	367.5306488	480.4213872	401.4676646	385.3670331	333.2167558	718.8765979	497.8682753	648.8410342	596.3804069	621.1068067	631.2758997
Ani031362	26.2042536	-4.86954879	0.885914427	-5.496635613	3.87E-08	4.10E-06	1.583971143	47.93878028	80.57381757	76.5339695	2.208407067	95.3864759	0	1.746906229	0.943082899	1.053675631	3.791860847	2.690096163
Ani026034	6806.032546	0.672665057	0.122443114	5.49369447	3.94E-08	4.15E-06	5158.994014	4370.418802	4360.050703	5913.25617	5744.06678	5939.397899	8575.418309	8243.650495	7837.96197	9251.272036	6886.77767	9391.125707
Ani000568	700.423821	0.739865281	0.135143902	5.474647925	4.38E-08	4.59E-06	398.3687425	623.2041437	503.5863598	571.9907194	616.1455716	436.2341498	888.635409	824.5397401	1014.757199	907.2147179	830.4175254	789.9915733
Ani005012	12.84548299	4.150283842	0.758921973	5.468656845	4.53E-08	4.73E-06	0	0	0	9.398908535	0	0	25.11737511	17.46906229	34.89406725	24.2345395	19.7176764	23.31416675
Ani001638	89.40819171	-0.935635012	0.171230266	-5.464191771	4.65E-08	4.82E-06	132.2615905	143.8163408	110.7889992	84.59017682	118.1497781	114.4637711	77.95047447	63.76207736	66.0158029	49.52275463	56.8779127	54.69862199
Ani017366	88.6812963	-1.078464964	0.197449753	-5.461971692	4.71E-08	4.86E-06	116.421879	97.01896009	95.68140836	153.067939	157.9011053	103.017394	58.89591405	43.67265572	48.09722783	56.89848405	74.3204726	59.1821156
Ani004620	5.423158377	-5.04982518	0.925243609	-5.457833084	4.82E-08	4.95E-06	14.25574029	11.41399531	9.064554476	8.056207316	7.729424733	12.71819679	0	0	0.943082899	0	0	0.896698721
Ani009875	7.969851887	-4.102577729	0.751878129	-5.456439777	4.86E-08	4.96E-06	13.46375472	5.706997653	14.10041807	17.45511585	13.2504424	26.70821325	0.866116383	0	0	1.053675631	3.033488677	0
Ani026237	158.5957176	1.086260434	0.199108629	5.455617075	4.88E-08	4.96E-06	84.74245616	111.857154	127.9109354	91.30368291	89.4404862	104.2892137	214.796863	316.1900274	208.4213206	213.896153	204.0021136	136.2982056
Ani006368	22.33650254	-3.476943073	0.640682371	-5.426937325	5.73E-08	5.80E-06	3.167942287	25.11078967	93.66706292	21.48321951	27.60508833	75.03736104	5.196698298	5.240718687	1.886165797	3.161026892	3.791860847	2.690096163
Ani026780	101.0958463	-2.3916091	0.440919149	-5.424144322	5.82E-08	5.87E-06	177.404768	52.5043784	41.2940815	237.6581158	292.6139363	217.4811651	43.30581915	40.17884327	36.78023305	26.34189076	14.40907122	33.17785268
Ani025266	10.49100834	-2.433828767	0.449340855	-5.416442191	6.08E-08	6.10E-06	22.96758158	20.54519155	10.0717272	24.16862195	14.35464593	13.99001647	0.866116383	4.367265572	2.829248696	4.214702522	3.033488677	4.483493606
Ani017806	2585.637511	0.600912431	0.110965175	5.41532449	6.12E-08	6.10E-06	1974.42003	1865.046833	1842.118904	2300.047189	1955.544457	2394.836455	3150.931402	3394.238803	3440.366414	2479.298759	3113.876127	3116.924755
Ani001689	15.76778507	-5.754257128	1.063605242	-5.41014363	6.30E-08	6.22E-06	60.98288902	3.424198592	2.014345439	22.82592073	33.126106	63.59098393	1.732232766	0	0	0	1.516744339	0
Ani016905	26.97143984	-2.99529313	0.553591653	-5.410654434	6.28E-08	6.22E-06	77.61458602	58.21137606	50.35863598	10.74160975	83.91946853	6.359098393	5.196698298	5.240718687	6.60158029	9.483080675	4.550233016	5.380192327
Ani009489	60.26690379	-1.499203318	0.277604193	-5.400506755	6.65E-08	6.54E-06	133.8455616	90.17056291	92.6598902	83.2474756	76.1900438	57.23188554	36.37688809	13.10179672	26.40632116	44.25437648	35.64349196	34.0745514
Ani024168	22.42887206	-1.517967894	0.281948353	-5.383850907	7.29E-08	7.14E-06	45.14317758	27.39358873	30.21518159	30.88212804	27.60508833	38.15459036	8.66116383	8.734531145	10.37391188	10.53675631	14.40907122	17.0372757
Ani000244	7.571808526	-6.038965834	1.125042534	-5.367766686	7.97E-08	7.77E-06	40.39126415	9.131196244	2.014345439	26.85402439	6.6252212	5.087278715	0	0	0	0	0.758372169	0
Ani028470	154.8977388	-1.076652362	0.2006149	-5.366761698	8.02E-08	7.78E-06	201.9563208	295.6224784	166.1834987	204.0905853	199.8608395	193.3165912	120.3901772	99.57365505	141.4624348	74.81096977	78.11233344	83.39298107
Ani026059	292.1692441	-0.685620709	0.127814271	-5.364195277	8.13E-08	7.85E-06	321.5461421	430.307623	306.1805068	413.5519756	384.2628296	307.7803622	227.7886087	227.0978098	248.9738852	194.9299916	237.370489	206.2407059
Ani009556	14.49145465	-2.541967074	0.47402919	-5.362469499	8.21E-08	7.89E-06	47.5191343	7.989796714	29.20800887	22.82592073	16.563053	24.16457389	6.928931064	2.620359343	2.829248696	4.214702522	4.550233016	4.483493606
Ani016628	33.37510756	-1.506405385	0.281269748	-5.355731973	8.52E-08	8.15E-06	39.59927858	27.39358873	50.35863598	51.02264633	57.41858373	71.22190201	20.78679319	13.97524983	21.69090667	11.59043194	21.99279291	13.45048082
Ani029320	102.5478513	-1.371334661	0.256279458	-5.350934773	8.75E-08	8.33E-06	110.87798	92.45336197	112.8033446	212.1467927	196.5482289	162.7929189	52.83309937	44.54610884	87.70670957	61.11318657	44.74395799	52.00852583
Ani001818	33.15147131	-6.335086225	1.184676889	-5.347522419	8.92E-08	8.45E-06	74.44664373	41.0903831	5.035863598	59.07885365	67.35641553	146.259263	0	0	0	0	4.550233016	0
Ani014080	120.6196239	-0.696676253	0.130388363	-5.343086106	9.14E-08	8.62E-06	162.3570422	136.9679437	161.1476351	138.2982256	133.6086275	162.7929189	100.4695004	89.96567079	78.27588058	82.18669918	95.55489334	105.8104491
Ani018512	29555.62913	-3.470200464	0.649914228	-5.339474524	9.32E-08	8.76E-06	185205.0339	12309.99394	31869.96637	14505.20127	14988.45876	66434.77273	7083.099781	3349.692694	5147.346461	4980.724705	3317.119869	5476.13909
Ani024541	66.64480166	-1.861564484	0.348763472	-5.337613117	9.42E-08	8.80E-06	166.31697	66.20117277	98.70292652	61.76425609	86.1278756	147.5310827	44.17193554	25.33014032	18.86165797	44.25437648	28.81814244	11.65708338
Ani027152	6.000919381	-5.202788729	0.974847218	-5.337029879	9.45E-08	8.80E-06	19.00765372	6.848397183	6.043036317	5.370804877	17.66725653	15.26183614	0	0	0	1.053675631	0.758372169	0
Ani028809	387.5830643	-0.752940587	0.141127968	-5.335162113	9.55E-08	8.85E-06	355.6015217	515.9125878	526.7513323	542.4512926	507.9336253	471.8451008	292.7473375	215.7429193	305.5588591	297.1365278	335.958871	283.3567959
Ani009498	23.21315127	-3.080387259	0.577638966	-5.332720683	9.68E-08	8.93E-06	19.79963929	105.0087568	29.20800887	21.48321951	59.6269908	13.99001647	7.795047447	2.620359343	2.829248696	3.161026892	2.275116508	10.76038465
Ani022190	69.461549	1.171812524	0.219871801	5.329526197	9.85E-08	9.05E-06	40.39126415	33.10058639	45.32277238	37.59563414	53.0017696	47.05732811	58.89591405	103.0674675	107.5114504	85.34772607	133.4735018	88.7731734
Ani031208	111.0695128	-1.263984959	0.237364822	-5.325072797	1.01E-07	9.23E-06	152.8532153	92.45336197	98.70292652	237.6581158	174.4641583	185.6856731	68.42319426	66.3824367	63.18655421	68.48891598	74.3204726	50.21512839
Ani033072	1284.530264	-0.726000663	0.136366757	-5.323883015	1.02E-07	9.25E-06	1583.179158	1669.867513	1272.059145	1642.123591	1588.948884	1851.769452	1173.587699	738.0678817	1028.903442	818.7059649	1007.876613	1039.273818
Ani001583	62.37603232	-1.279924593	0.241508741	-5.29970297	1.16E-07	1.05E-05	77.61458602	151.8061376	60.43036317	81.90477438	86.1278756	72.49372168	45.03805192	32.31776524	40.55256464	31.61026892	31.85163111	36.76464757
Ani018459	16.71403167	-4.6120539	0.871752136	-5.290556467	1.22E-07	1.10E-05	14.25574029	7.989796714	4.028690878	83.2474756	12.14623887	71.22190201	2.598349149	2.620359343	0.943082899	0	1.516744339	0
Ani028340	7.9288992	-3.417159968	0.646521235	-5.285456661	1.25E-07	1.13E-05	17.42368258	9.131196244	19.13628167	12.08431097	19.8756636	8.902737751	0	0.873453114	4.715414493	2.107351261	0	0.896698721
Ani012919	261.1373443	-1.648202273	0.312444247	-5.275188425	1.33E-07	1.19E-05	296.2026038	578.689562	198.4130258	349.102317	580.8110585	372.6431658	192.277837	178.1844354	81.10512928	138.0315076	95.55489334	72.63259641
Ani003811	24.85123318	1.651916644	0.313678278	5.266276815	1.39E-07	1.24E-05	11.087798	9.131196244	18.12910895	16.11241463	9.9378318	7.630918072	36.37688809	38.43193704	44.32489623	20.01983698	34.12674762	52.90522455
Ani016491	159.9544415	-0.853770898	0.162321935	-5.25973828	1.44E-07	1.28E-05	228.8838302	204.310516	144.0256989	205.4332866	239.6121667	213.665706	96.13891852	132.7648734	102.7960359	124.3337244	134.231874	93.256667
Ani000139	8.089866126	-3.025998127	0.575652937	-5.256636303	1.47E-07	1.30E-05	14.25574029	20.54519155	23.16497255	6.713506097	7.729424733	13.99001647	0.866116383	2.620359343	2.829248696	1.053675631	1.516744339	1.793397442
Ani033198	9.653789948	-6.872769411	1.309503603	-5.248377626	1.53E-07	1.35E-05	22.96758158	38.80758404	2.014345439	49.67994512	1.104203533	1.271819679	0	0	0	0	0	0
Ani001972	10.97607945	-3.380392584	0.644551971	-5.244561708	1.57E-07	1.37E-05	35.63935072	17.12099296	4.028690878	13.42701219	23.1882742	26.70821325	0.866116383	0	4.715414493	1.053675631	2.275116508	2.690096163
Ani015935	590.2068856	0.564898409	0.107771481	5.241631664	1.59E-07	1.39E-05	468.8554584	428.0248239	545.887614	482.0297377	411.8679179	520.1742486	794.2287233	640.2411329	770.4987282	695.4259161	708.3196062	616.9287202
Ani032066	35.57222863	-2.013487893	0.384239875	-5.240184642	1.60E-07	1.39E-05	97.41422531	46.79738075	14.10041807	60.42155487	65.14800846	58.50370522	18.18844404	13.10179672	11.31699478	8.429405044	18.20093206	15.24387826
Ani019865	164.1749574	1.320683193	0.252077133	5.239202679	1.61E-07	1.40E-05	116.421879	92.45336197	45.32277238	134.2701219	85.02367206	90.29919719	162.82988	271.6439186	331.9651803	177.0175059	244.9542107	217.8977892
Ani027040	85.27749213	0.929907006	0.177518257	5.238373921	1.62E-07	1.40E-05	60.98288902	71.90817042	45.32277238	65.79235975	43.0639378	66.13462329	130.7835738	98.70020194	132.0316058	99.04550927	114.5141976	95.05006444
Ani015642	64.09548855	-1.021405437	0.195136375	-5.234315941	1.66E-07	1.42E-05	102.1661387	78.75656761	71.50926309	99.35989023	94.96150386	68.67826265	50.23475022	54.1540931	44.32489623	32.66394455	40.95209715	31.38445524
Ani022267	28.38817565	-1.231800881	0.235337336	-5.234192341	1.66E-07	1.42E-05	38.80729301	43.37318216	41.2940815	52.36534755	26.5008848	36.88277068	16.45621128	19.21596852	16.97549217	16.85881009	16.68418773	15.24387826
Ani014194	16.96271268	2.151096432	0.411425581	5.228397379	1.71E-07	1.46E-05	3.167942287	9.131196244	6.043036317	2.685402439	6.6252212	10.17455743	10.3933966	33.19121835	36.78023305	29.50291765	28.05977027	27.79766036
Ani001034	212.0867175	-3.619392361	0.692745686	-5.224705739	1.74E-07	1.47E-05	821.2890378	100.4431587	212.5134438	992.2562011	171.1515477	55.96006586	12.99174575	38.43193704	51.86955942	23.18086387	47.0190745	17.93397442
Ani030677	461.7574235	1.568908685	0.300277152	5.224868667	1.74E-07	1.47E-05	201.1643352	233.9869038	447.1846875	175.8938597	136.9212381	200.9475092	578.5657439	393.0539015	940.2536499	841.8868288	907.0131146	484.2173094
Ani010056	11.38161936	-3.212011017	0.615321625	-5.220052219	1.79E-07	1.50E-05	25.34353829	6.848397183	19.13628167	16.11241463	43.0639378	12.71819679	1.732232766	6.114171801	1.886165797	2.107351261	1.516744339	0
Ani000301	233.9810031	1.428612508	0.274272709	5.208730067	1.90E-07	1.59E-05	162.3570422	65.05977324	158.126117	139.6409268	70.66902613	164.0647385	291.8812211	232.3385285	481.9153612	390.9136589	261.6383984	389.167245
Ani012379	474.6101942	-1.183927778	0.227384573	-5.206719879	1.92E-07	1.60E-05	505.2867947	932.5234164	468.3353146	837.8455609	823.7358358	387.905002	310.9357815	310.0758556	310.2742736	226.5402606	329.8918937	251.9723406
Ani027652	82.0048684	1.281323469	0.246932441	5.188963695	2.11E-07	1.76E-05	55.43899001	39.94898357	53.38015414	37.59563414	48.58495546	50.87278715	92.67445299	176.4375291	132.9746887	138.0315076	91.76303249	66.35570537
Ani001878	146.1518286	6.48665239	1.250530103	5.187122146	2.14E-07	1.77E-05	5.543899001	1.141399531	0	0	9.9378318	2.543639357	0	178.1844354	302.7296105	602.7024606	348.8511979	302.187469
Ani031460	1554.319047	-0.731486117	0.141112986	-5.183691018	2.18E-07	1.79E-05	1501.604644	2371.828224	2004.273712	2073.130683	1900.334281	1790.722108	1345.078743	842.8822555	1207.14611	1185.385084	1242.213613	1187.229107
Ani006543	15.81358394	-4.194740437	0.80954835	-5.181581111	2.20E-07	1.80E-05	0.791985572	42.23178263	59.42319046	24.16862195	34.23030953	19.07729518	1.732232766	0	0	2.107351261	1.516744339	4.483493606
Ani015625	45.52996518	-1.846614923	0.356368105	-5.181762608	2.20E-07	1.80E-05	85.53444174	36.52478498	30.21518159	72.50586584	130.2960169	72.49372168	16.45621128	32.31776524	17.91857507	16.85881009	18.20093206	17.0372757
Ani005138	37.68861584	-1.067622975	0.206201935	-5.1775604	2.25E-07	1.83E-05	49.89509101	45.65598122	53.38015414	42.96643902	51.89756606	62.31916425	30.31407341	16.59560918	26.40632116	23.18086387	22.75116508	26.90096163
Ani025077	49.86488077	1.944509504	0.376490251	5.164833617	2.41E-07	1.95E-05	27.71949501	13.69679437	35.25104519	13.42701219	13.2504424	19.07729518	144.641436	98.70020194	54.69880812	75.8646454	69.77023958	32.28115396
Ani004085	78.39445638	-4.341494344	0.840859322	-5.163163718	2.43E-07	1.96E-05	167.9009412	42.23178263	47.33711782	155.7533414	409.6595108	73.76554136	4.330581915	1.746906229	0	4.214702522	11.37558254	22.41746803
Ani004269	88.09803042	1.949856135	0.377722138	5.162144173	2.44E-07	1.97E-05	34.84736515	22.82799061	50.35863598	20.14051829	43.0639378	45.78550843	141.1769704	313.5696681	108.4545333	93.77713111	57.63628487	125.537821
Ani001656	24.2174936	-2.893266627	0.561357772	-5.154051075	2.55E-07	2.04E-05	7.919855716	76.47376854	39.27973606	52.36534755	34.23030953	45.78550843	0.866116383	1.746906229	12.26007768	5.268378153	4.550233016	9.863685933
Ani009471	158.2527989	-1.211815403	0.235402939	-5.147834631	2.64E-07	2.11E-05	289.8667192	140.3921423	260.8577344	206.7759878	151.2758841	277.2566899	114.3273626	64.63553047	72.61738319	91.66977985	119.0644306	110.2939427
Ani008779	4725.397047	0.883428194	0.171938032	5.138061574	2.78E-07	2.21E-05	2533.561844	2513.361766	2641.814043	4414.801609	3403.15529	4429.747941	6534.84811	5956.950241	6843.009512	5859.490181	6054.8434	5519.180629
Ani003448	123.4740733	-5.872987013	1.144506898	-5.131456197	2.88E-07	2.27E-05	513.2066504	2.282799061	562.0023775	6.713506097	368.8039801	3.815459036	6.928931064	1.746906229	1.886165797	5.268378153	4.550233016	4.483493606
Ani019614	171.7942071	-1.255230781	0.244616559	-5.131421944	2.88E-07	2.27E-05	153.6452009	426.8834244	291.072916	213.4894939	174.4641583	193.3165912	117.7918281	94.33293637	97.13753856	107.4749143	83.42093863	108.5005453
Ani025939	3.766367039	-5.505061637	1.072972934	-5.130662167	2.89E-07	2.27E-05	4.75191343	9.131196244	1.00717272	6.713506097	12.14623887	11.44637711	0	0	0	0	0	0
Ani014207	66.24601335	1.294319297	0.252783902	5.120259981	3.05E-07	2.39E-05	25.34353829	57.06997653	38.27256334	36.25293292	51.89756606	21.62093454	76.21824171	121.4099829	80.16204638	119.0653462	88.72954381	78.90948746
Ani030364	163.6703401	-0.943274287	0.184392959	-5.115565647	3.13E-07	2.44E-05	259.7712675	221.4315089	146.0400443	183.950067	244.0289809	236.5584602	91.8083366	120.5365298	122.6007768	123.2800488	134.231874	79.80618618
Ani000795	17.67155321	-2.418461136	0.473188373	-5.110990198	3.20E-07	2.49E-05	58.6069323	28.53498826	10.0717272	42.96643902	14.35464593	24.16457389	8.66116383	4.367265572	3.772331594	4.214702522	6.066977355	6.276891048
Ani009917	188.2764363	0.928045284	0.181791204	5.105006535	3.31E-07	2.55E-05	118.0058502	162.0787333	162.1548079	95.33178657	103.7951321	136.0847056	182.7505568	269.8970124	297.0711131	286.5997715	226.7532786	218.794488
Ani016217	7.303605705	-3.349649778	0.656070911	-5.105621542	3.30E-07	2.55E-05	15.83971143	20.54519155	6.043036317	18.79781707	8.833628266	10.17455743	1.732232766	1.746906229	0	0	3.033488677	0.896698721
Ani029169	13.33090277	-3.131950642	0.613473387	-5.105275483	3.30E-07	2.55E-05	8.711841288	27.39358873	32.22952703	6.713506097	27.60508833	40.69822972	0.866116383	0	2.829248696	5.268378153	2.275116508	5.380192327
Ani009466	19.94964808	-1.725833266	0.338369138	-5.100445265	3.39E-07	2.59E-05	36.43133629	27.39358873	22.15779983	37.59563414	18.77146007	41.9700494	12.12562936	4.367265572	11.31699478	5.268378153	12.13395471	9.863685933
Ani015674	12.86946825	-3.61734955	0.709194384	-5.100646071	3.38E-07	2.59E-05	32.47140844	21.68659108	4.028690878	26.85402439	38.64712366	19.07729518	3.464465532	0.873453114	0	1.053675631	0	6.276891048
Ani019080	208.0851939	-4.28283196	0.840958984	-5.092795302	3.53E-07	2.69E-05	1016.909474	29.67638779	34.24387247	30.88212804	793.9223404	469.3014614	23.38514234	16.59560918	19.80474087	24.2345395	17.4425599	20.62407059
Ani006225	155.7782277	-0.922374443	0.181268371	-5.088446684	3.61E-07	2.74E-05	172.6528546	171.2099296	200.4273712	225.5738048	155.6926982	298.8776245	131.6496902	98.70020194	104.6822017	114.8506437	91.00466032	104.0170517
Ani021866	27.30343786	-1.869266432	0.367645153	-5.084431057	3.69E-07	2.79E-05	55.43899001	26.2521892	19.13628167	40.28103658	54.10597313	62.31916425	19.05456043	8.734531145	13.20316058	8.429405044	14.40907122	6.276891048
Ani008838	42.01020105	-2.109061041	0.415488724	-5.076096944	3.85E-07	2.90E-05	79.99054273	50.22157934	61.43753589	45.65184146	77.29424733	94.11465622	6.928931064	19.21596852	4.715414493	26.34189076	6.825349524	31.38445524
Ani000788	47.21666427	-1.157822635	0.228210912	-5.07347621	3.91E-07	2.93E-05	67.31877359	59.35277559	46.3299451	91.30368291	46.3765484	81.39645943	26.84960787	24.45668721	32.06481855	29.50291765	35.64349196	26.00426291
Ani006518	8.740124962	-3.237458579	0.638882917	-5.067373834	4.03E-07	3.01E-05	3.167942287	20.54519155	19.13628167	13.42701219	24.29247773	13.99001647	0.866116383	1.746906229	0.943082899	4.214702522	0.758372169	1.793397442
Ani016383	135.4682768	-1.181424256	0.233152346	-5.06717721	4.04E-07	3.01E-05	145.7253452	276.2186864	91.65271748	206.7759878	183.2977865	225.1120831	84.87940554	72.4966085	96.19445566	85.34772607	78.11233344	79.80618618
Ani024729	273.0285015	-0.964468254	0.190544449	-5.061644447	4.16E-07	3.08E-05	410.2485261	390.3586394	510.6365688	337.0180061	249.5499985	267.0821325	159.3654145	162.4622793	225.3968128	187.5542622	166.8418773	209.8275008
Ani001156	3707.477267	-1.336888572	0.264580328	-5.052864602	4.35E-07	3.22E-05	4012.198906	5120.318294	2906.700469	5989.790139	7374.975399	6468.474886	2156.629794	1056.878269	1706.036964	2850.192581	2148.468356	2699.063151
Ani009534	148.2231482	0.64206908	0.127186506	5.048248442	4.46E-07	3.29E-05	120.3818069	125.5539484	99.71009924	106.0733963	115.941371	127.1819679	164.5621128	223.6039973	174.4703362	169.6417765	176.7007155	174.8562506
Ani023183	224.2027701	0.883278767	0.174998502	5.047350451	4.48E-07	3.29E-05	170.2768979	183.7653244	163.1619806	124.8712134	178.8809724	123.3665088	238.1820053	204.3880288	343.2821751	305.5659328	353.4014309	301.2907703
Ani018909	136.5948896	-0.678291594	0.134522893	-5.04220196	4.60E-07	3.37E-05	156.0211576	172.3513291	163.1619806	193.3489756	143.5464593	181.870214	122.9885264	82.10459276	101.852953	101.1528605	112.2390811	108.5005453
Ani015616	1034.184581	0.746220825	0.148178513	5.035958379	4.75E-07	3.47E-05	677.9396493	652.8805315	1142.133864	727.7440609	728.774332	704.588102	1375.392816	1148.590846	1404.250436	1391.905508	1209.60361	1246.411222
Ani030107	352.7135524	-0.915645755	0.181976175	-5.031679315	4.86E-07	3.53E-05	416.5844107	385.7930413	375.6754244	557.221006	617.2497751	413.3413956	226.9224924	175.564076	258.4047142	297.1365278	210.0690909	298.6006741
Ani027490	131.9250707	2.093002896	0.416039029	5.030784968	4.88E-07	3.54E-05	38.01530744	26.2521892	22.15779983	55.05074999	68.46061906	91.57101686	75.35212532	419.257495	265.9493774	150.6756152	235.8537447	134.5048082
Ani024040	311.7027816	1.860674443	0.369919019	5.029950739	4.91E-07	3.54E-05	100.5821676	70.76677089	214.5277893	130.2420183	149.067477	142.443804	255.504333	154.6012013	440.4197136	612.1855413	863.0275287	607.0650342
Ani012653	4555.16073	1.704296544	0.338927037	5.028505721	4.94E-07	3.55E-05	1068.388536	1603.66634	1991.180467	3211.741317	3897.838472	1063.241251	5580.387856	5397.066794	5219.963844	10989.83683	5309.363558	9329.253495
Ani010644	5.025460194	-4.946461293	0.984133387	-5.026210225	5.00E-07	3.59E-05	12.67176915	3.424198592	18.12910895	5.370804877	8.833628266	10.17455743	0	0	0.943082899	0	0.758372169	0
Ani021160	223.4102061	1.443939466	0.287790669	5.01732551	5.24E-07	3.74E-05	59.39891787	126.6953479	144.0256989	155.7533414	132.504424	103.017394	167.1604619	324.0511055	511.150931	433.0606841	243.4374664	280.6666997
Ani011991	22.36258061	-2.244830022	0.44773287	-5.013770875	5.34E-07	3.80E-05	53.85501887	63.91837371	22.15779983	13.42701219	22.08407067	45.78550843	12.99174575	5.240718687	10.37391188	9.483080675	4.550233016	4.483493606
Ani029509	124.3231214	1.292935432	0.258073051	5.009959099	5.44E-07	3.86E-05	53.85501887	98.16035962	86.61685388	72.50586584	55.21017666	66.13462329	116.0595953	193.9065914	239.5430562	252.8821513	149.3993174	107.6038465
Ani009552	135.3512508	-2.284553299	0.456333335	-5.006325689	5.55E-07	3.92E-05	162.3570422	130.1195465	249.7788345	283.3099573	241.8205738	279.8003293	40.70747	31.44431212	110.3406991	44.25437648	4.550233016	45.73163478
Ani023081	20.13623426	-2.243360859	0.448365803	-5.00341651	5.63E-07	3.97E-05	13.46375472	46.79738075	22.15779983	48.3372439	28.70929187	40.69822972	6.928931064	1.746906229	6.60158029	3.161026892	11.37558254	11.65708338
Ani020546	263.963183	0.52490032	0.104931902	5.00229489	5.67E-07	3.98E-05	232.0517725	199.7449178	237.6927618	192.0062744	203.1734501	231.4711815	293.6134539	324.9245586	293.2987815	354.0350118	283.6311913	321.9148409
Ani002681	2800.472088	-0.588250316	0.117748492	-4.99582037	5.86E-07	4.10E-05	3364.354708	4009.736551	3083.962867	2877.408713	3090.66569	3755.683511	2212.061242	2200.228395	2087.042455	2092.599802	2052.15509	2779.766036
Ani023175	186.6024164	-1.370667379	0.274768465	-4.988445009	6.09E-07	4.25E-05	190.8685228	285.3498826	139.997008	392.068756	261.6962374	345.9349526	99.60338405	72.4966085	130.14544	63.22053783	115.2725697	142.5750967
Ani005760	3499.237184	-0.814938423	0.163471652	-4.98519722	6.19E-07	4.30E-05	3056.272321	5832.551601	5302.764369	4228.16614	4701.698645	3651.394297	2784.564171	1997.587273	2631.201287	2673.175075	2646.718871	2484.752156
Ani018999	900.4677316	-0.628802743	0.126173555	-4.983633389	6.24E-07	4.32E-05	1213.321896	1121.995739	863.1470207	1251.397536	938.5730033	1173.889563	798.5593052	600.9357428	806.3358783	676.4597548	669.6426255	691.354714
Ani021889	536.6301338	0.933822694	0.187471422	4.981146908	6.32E-07	4.36E-05	340.5537958	304.7536746	542.8660959	318.220189	330.1568565	375.1868052	616.6748647	991.369285	735.6046609	734.4119145	583.9465704	565.8168931
Ani025227	26.01075904	-1.656857488	0.332653386	-4.980732372	6.33E-07	4.36E-05	20.59162486	53.64577793	31.22235431	44.30914024	39.7513272	48.32914779	17.32232766	19.21596852	8.487746087	8.429405044	13.65069905	7.173589769
Ani017508	238.2924033	-6.791149717	1.365899785	-4.97192385	6.63E-07	4.55E-05	11.087798	1.141399531	1523.852325	1286.307768	7.729424733	3.815459036	1.732232766	5.240718687	1.886165797	5.268378153	6.066977355	5.380192327
Ani031440	19.49146423	-3.383672616	0.680941407	-4.969109798	6.73E-07	4.60E-05	14.25574029	109.5743549	20.14345439	30.88212804	7.729424733	30.52367229	1.732232766	4.367265572	5.658497392	7.375729414	0.758372169	0.896698721
Ani031608	679.4283513	-1.351063355	0.272128704	-4.964795465	6.88E-07	4.69E-05	506.0787803	1817.108053	839.9820481	1203.060293	719.9407037	771.994545	354.2416007	349.3812458	381.005491	288.7071228	477.7744667	443.865867
Ani016984	219.5836804	0.664426741	0.133923604	4.961237018	7.00E-07	4.76E-05	196.4124218	163.2201329	206.4704075	136.9555244	155.6926982	157.7056402	308.3374324	222.7305442	285.7541183	267.6336101	272.2556088	261.8360266
Ani005408	1270.034035	1.140729068	0.230133313	4.956818514	7.17E-07	4.84E-05	494.9909823	708.8091085	841.9963936	1181.577073	627.1876069	902.9919719	1580.662399	1311.926578	2484.080355	1702.739819	2121.166958	1282.279171
Ani026437	28.58869717	-1.469567634	0.29645495	-4.957136426	7.15E-07	4.84E-05	57.02296116	44.51458169	56.4016723	33.56753048	32.02190247	27.98003293	12.12562936	17.46906229	11.31699478	12.64410757	12.89232688	25.10756419
Ani008737	288.310903	0.76424694	0.154211981	4.955820774	7.20E-07	4.85E-05	213.8361043	205.4519155	219.5636529	243.0289207	171.1515477	230.1993618	427.8614932	450.7018071	386.6639884	273.9556639	340.509104	296.8072767
Ani005909	22.866772	-1.321085741	0.267467888	-4.939231208	7.84E-07	5.26E-05	23.75956715	35.38338545	38.27256334	34.9102317	29.8134954	34.33913132	7.795047447	13.10179672	14.14624348	10.53675631	14.40907122	17.93397442
Ani002054	241.2264882	1.057154856	0.214271938	4.93370652	8.07E-07	5.39E-05	146.5173308	202.0277169	246.7573163	96.67448779	122.5665922	123.3665088	310.0696651	326.6714648	313.1035223	400.3967396	312.4493338	294.1171805
Ani023134	700.982255	1.250668769	0.253612195	4.931422048	8.16E-07	5.42E-05	430.0481654	249.9664972	341.4315519	475.3162316	557.6227843	434.9623301	976.1131637	1223.707813	1356.153208	869.2823952	1038.969872	458.2130465
Ani027732	24.73084346	-1.703588928	0.345433304	-4.93174488	8.15E-07	5.42E-05	47.5191343	42.23178263	26.18649071	40.28103658	25.39668127	44.51368875	10.3933966	13.10179672	12.26007768	22.12718824	3.791860847	8.966987212
Ani004399	136.2229382	-0.936534706	0.190068586	-4.927351353	8.34E-07	5.52E-05	241.5555993	184.9067239	118.8463809	179.9219634	155.6926982	192.0447715	109.9967806	84.72495211	88.64979247	90.61610422	72.04535609	115.674135
Ani015272	70.45735285	5.275817827	1.074585814	4.909629142	9.12E-07	6.02E-05	3.167942287	1.141399531	5.035863598	2.685402439	6.6252212	2.543639357	224.3241432	6.987624916	2.829248696	236.0233412	5.308605186	348.8158025
Ani008397	81.97450166	-1.328639799	0.270662395	-4.908845201	9.16E-07	6.03E-05	68.90274473	147.2405394	85.60968116	134.2701219	187.7146007	80.12463976	52.83309937	47.16646818	62.24347131	42.14702522	38.67698064	36.76464757
Ani006621	14.71873517	-2.538176668	0.517387062	-4.905759831	9.31E-07	6.10E-05	4.75191343	27.39358873	28.20083615	29.53942683	34.23030953	26.70821325	4.330581915	6.114171801	0	6.322053783	4.550233016	4.483493606
Ani025360	98.57451345	-1.203879139	0.245746302	-4.8988698	9.64E-07	6.30E-05	148.1013019	184.9067239	159.1332897	67.13506097	125.8792028	138.628345	57.16368128	58.52135867	85.82054377	57.95215968	38.67698064	60.97551304
Ani015856	39.09211732	-2.989750634	0.610447868	-4.897634653	9.70E-07	6.32E-05	95.0382686	26.2521892	7.050209037	95.33178657	75.08584026	118.2792301	4.330581915	20.08942163	7.544663189	2.107351261	14.40907122	3.586794885
Ani018814	101.8709546	1.367033523	0.279361718	4.893417511	9.91E-07	6.44E-05	86.32642731	83.32216573	48.34429054	26.85402439	54.10597313	40.69822972	132.5158066	99.57365505	206.5351548	151.7292908	171.3921103	121.0543274
Ani002651	75.4426141	-1.170406821	0.239602139	-4.884792865	1.04E-06	6.71E-05	147.3093163	115.2813526	71.50926309	65.79235975	89.4404862	137.3565253	45.03805192	44.54610884	56.58497392	36.87864707	56.11954053	39.45474373
Ani015997	21.96602481	-1.647522839	0.338152297	-4.872132627	1.10E-06	7.13E-05	53.0630333	23.96939014	34.24387247	33.56753048	35.33451306	19.07729518	10.3933966	6.987624916	8.487746087	10.53675631	9.100466032	18.83067314
Ani022072	267.3958653	0.8163268	0.167615464	4.870235615	1.11E-06	7.17E-05	185.3246238	123.2711493	248.7716617	233.6300122	164.5263265	207.3066076	409.6730492	309.2024025	318.7620197	321.3710673	338.9923597	347.9191038
Ani028577	63.135502	-1.974654992	0.406173927	-4.861599579	1.16E-06	7.47E-05	50.68707658	83.32216573	35.25104519	186.6354695	182.193583	66.13462329	25.98349149	27.95049966	13.20316058	33.71762018	26.54302593	26.00426291
Ani022276	19.98889436	-2.402110117	0.494505317	-4.857602204	1.19E-06	7.60E-05	9.50382686	30.81778732	18.12910895	51.02264633	19.8756636	72.49372168	7.795047447	6.987624916	5.658497392	7.375729414	3.033488677	7.173589769
Ani009188	190.3744571	-1.056928949	0.217827753	-4.852131713	1.22E-06	7.79E-05	216.2120611	240.8353009	254.8146981	361.186628	326.8442459	143.7156237	124.7207592	91.71257702	115.0561136	115.9043194	150.9160617	142.5750967
Ani003918	10711.18773	0.614622232	0.126785284	4.847741101	1.25E-06	7.94E-05	6677.230354	9530.68608	8549.889217	10815.45832	7157.447303	8053.162205	12421.84117	14059.97478	12183.68797	14151.91739	12397.10985	12535.84812
Ani009225	150.2224799	-0.954324181	0.197029968	-4.84354837	1.28E-06	8.08E-05	154.4371865	222.5729085	277.9796706	178.5792622	153.4842911	202.2193289	90.07610384	117.9161705	94.30828986	83.24037481	87.97117165	139.8850005
Ani016373	6.890902975	-5.399288834	1.115202366	-4.841532802	1.29E-06	8.14E-05	18.21566815	7.989796714	1.00717272	2.685402439	23.1882742	27.98003293	0.866116383	0	0	0	0.758372169	0
Ani006195	66.43442599	-1.391206045	0.287908701	-4.832108377	1.35E-06	8.51E-05	105.334081	58.21137606	96.68858108	96.67448779	57.41858373	162.7929189	29.44795702	31.44431212	23.57707247	51.63010589	40.95209715	43.04153862
Ani023361	2.7286148	-5.072434695	1.050739284	-4.827491248	1.38E-06	8.69E-05	7.919855716	5.706997653	9.064554476	4.028103658	2.208407067	3.815459036	0	0	0	0	0	0
Ani006591	673.8665026	1.748113302	0.363024482	4.815414355	1.47E-06	9.14E-05	280.3628924	235.1283033	237.6927618	295.3942683	398.6174755	408.2541169	1147.604208	432.3592917	513.0370968	686.9965111	1039.728244	2411.222861
Ani006806	130.6920835	-2.542293124	0.527930062	-4.815586966	1.47E-06	9.14E-05	50.68707658	265.9460906	275.9653252	393.4114573	30.91769893	321.7703787	77.95047447	20.08942163	20.74782377	45.30805211	34.12674762	31.38445524
Ani012383	162.0147656	-1.416354324	0.294115217	-4.815644485	1.47E-06	9.14E-05	301.7465028	300.1880765	263.8792525	167.8376524	159.0053088	221.2966241	107.3984315	48.0399213	140.5193519	84.29405044	106.9304759	43.04153862
Ani015643	118.8852921	-0.753434331	0.15657308	-4.812029817	1.49E-06	9.25E-05	159.9810855	171.2099296	102.7316174	158.4387439	154.5884947	148.8029024	69.28931064	90.83912391	96.19445566	91.66977985	98.58838202	84.28967979
Ani030908	27.30327495	-2.281897157	0.474163021	-4.812473893	1.49E-06	9.25E-05	16.631697	46.79738075	54.38732686	10.74160975	85.02367206	58.50370522	11.25951298	10.48143737	7.544663189	7.375729414	14.40907122	4.483493606
Ani025122	40.13863185	-1.600885744	0.333165621	-4.805074835	1.55E-06	9.54E-05	72.86267259	38.80758404	44.31559966	77.87667072	44.16814133	83.94009879	16.45621128	10.48143737	29.23556986	18.96616135	11.37558254	33.17785268
Ani001446	10.39547159	-2.104345317	0.438039429	-4.804008906	1.56E-06	9.57E-05	16.631697	18.26239249	7.050209037	17.45511585	18.77146007	22.89275422	3.464465532	3.493812458	4.715414493	4.214702522	1.516744339	6.276891048
Ani023563	42.57258736	-1.6967359	0.353337089	-4.8020317	1.57E-06	9.61E-05	71.27870145	26.2521892	62.44470861	41.6237378	98.27411446	90.29919719	10.3933966	21.83632786	17.91857507	30.55659328	26.54302593	13.45048082
Ani027839	68.71039806	1.020253222	0.212470573	4.801856594	1.57E-06	9.61E-05	31.67942287	39.94898357	52.37298142	42.96643902	55.21017666	50.87278715	103.933966	57.64790556	100.9098702	88.50875296	85.69605514	114.7774363
Ani013081	8.971695901	-2.261618867	0.471339869	-4.798276178	1.60E-06	9.73E-05	22.17559601	12.55539484	13.09324535	18.79781707	12.14623887	10.17455743	0.866116383	3.493812458	1.886165797	3.161026892	3.033488677	6.276891048
Ani030289	119.9168047	-1.565978764	0.326366811	-4.798216954	1.60E-06	9.73E-05	211.4601476	167.785731	73.52360853	269.8829451	253.9668127	99.20193494	68.42319426	44.54610884	37.72331594	61.11318657	59.91140138	91.46326956
Ani006803	52.99617984	-1.495783437	0.311844028	-4.796575535	1.61E-06	9.78E-05	76.03061488	47.93878028	108.7746537	88.61828048	29.8134954	118.2792301	32.91242256	24.45668721	24.52015536	33.71762018	25.78465376	25.10756419
Ani009043	215.8740205	-1.117360082	0.233047438	-4.79456068	1.63E-06	9.86E-05	293.8266471	312.7434714	331.3598247	233.6300122	276.0508833	324.3140181	99.60338405	144.1197639	90.53595827	209.6814505	87.21279948	187.4100327
Ani026026	297.3401776	0.835922363	0.174489156	4.790683751	1.66E-06	0.000100185	186.1166093	162.0787333	168.1978442	290.0234634	279.3634939	197.1320502	440.853239	363.3564956	411.1841438	338.2298774	325.3416607	406.2045207
Ani004870	167.8712533	0.729382129	0.152310445	4.788786028	1.68E-06	0.000100845	126.7176915	103.8673573	166.1834987	116.8150061	117.0455745	125.9101482	183.6166732	262.0359343	202.7628232	227.5939362	177.4590876	204.4473084
Ani002533	24.37729291	1.769541193	0.369659209	4.786952819	1.69E-06	0.000101223	9.50382686	3.424198592	6.043036317	12.08431097	13.2504424	22.89275422	38.97523724	36.68503081	27.34940406	32.66394455	29.5765146	60.07881432
Ani020695	29.63902163	-1.90563411	0.398095118	-4.786881389	1.69E-06	0.000101223	53.0630333	85.60496479	28.20083615	37.59563414	25.39668127	50.87278715	24.25125873	9.607984259	8.487746087	9.483080675	6.066977355	17.0372757
Ani012918	38.65847236	-2.034012026	0.425185077	-4.783827414	1.72E-06	0.000102481	41.9752353	115.2813526	27.19366343	48.3372439	90.54468973	49.60096747	31.18018979	18.3425154	11.31699478	14.75145883	9.100466032	6.276891048
Ani011630	58.91612142	-0.844091465	0.176491792	-4.782610321	1.73E-06	0.000102809	77.61458602	69.62537136	61.43753589	75.19126828	98.27411446	72.49372168	45.9041683	38.43193704	44.32489623	36.87864707	50.05256318	36.76464757
Ani013752	33.09291456	-7.222930915	1.511420592	-4.778902017	1.76E-06	0.000104426	0	71.90817042	180.2839168	1.342701219	92.7530968	48.32914779	0.866116383	0.873453114	0	0	0.758372169	0
Ani029977	39.32762728	-6.490096435	1.360339074	-4.770940245	1.83E-06	0.000108333	0	157.5131352	114.81769	1.342701219	43.0639378	150.0747221	0.866116383	0	0.943082899	0	1.516744339	1.793397442
Ani030771	1158.958443	0.665602841	0.139625685	4.767051572	1.87E-06	0.000110132	868.0161865	632.3353399	833.9390118	812.3342377	1093.161498	1138.278612	1504.444157	1442.944545	1375.014866	1462.501775	1377.962232	1366.568851
Ani030302	132.2705845	0.828725192	0.173964444	4.763761924	1.90E-06	0.000111628	74.44664373	118.7055512	74.53078125	96.67448779	87.23207913	122.0946892	174.9555094	208.7552944	161.2671757	181.2322084	150.1576895	137.1949043
Ani001531	5.168911021	-4.952570216	1.041645376	-4.754564586	1.99E-06	0.000116504	8.711841288	5.706997653	1.00717272	13.42701219	12.14623887	19.07729518	0	0	0	1.053675631	0	0.896698721
Ani017559	1074.972602	0.923389343	0.194334303	4.751550953	2.02E-06	0.000117923	939.2948879	578.689562	677.8272403	641.8111828	1014.763047	599.0270687	1301.772924	915.378864	1627.761083	1709.061873	1510.677361	1383.606127
Ani026350	141.0479429	-1.014345282	0.213504675	-4.75092773	2.02E-06	0.000117956	184.5326382	171.2099296	134.9611444	208.118689	287.0929187	146.259263	96.13891852	120.5365298	65.07272	96.93815801	80.38744995	101.3269555
Ani006445	280.847891	1.182047319	0.248910695	4.748881198	2.05E-06	0.000118824	323.9220988	190.6137216	114.81769	118.1577073	118.1497781	162.7929189	403.6102345	345.0139802	466.8260348	366.6791194	382.9779455	376.6134629
Ani021854	373.5081418	0.988454321	0.208216966	4.747232377	2.06E-06	0.000119464	206.7082342	303.6122751	309.2020249	193.3489756	240.7163703	248.0048373	394.0829543	706.6235696	431.9319676	649.0641884	458.0567903	340.745514
Ani001742	22.30206021	1.424337569	0.300075172	4.746602523	2.07E-06	0.000119504	10.29581243	17.12099296	18.12910895	5.370804877	12.14623887	8.902737751	23.38514234	40.17884327	28.29248696	34.77129581	29.5765146	39.45474373
Ani021612	30.43001089	-3.477583992	0.733458987	-4.741347579	2.12E-06	0.000122308	7.919855716	109.5743549	108.7746537	95.33178657	4.416814133	8.902737751	5.196698298	3.493812458	3.772331594	10.53675631	4.550233016	2.690096163
Ani002559	130.0231014	0.6803895	0.143670603	4.735760044	2.18E-06	0.00012538	93.45429745	111.857154	114.81769	85.93287804	96.0657074	96.65829558	171.4910438	193.0331383	170.6980046	155.9439933	130.4400131	139.8850005
Ani001630	30.67100515	-1.056406562	0.223165308	-4.733740082	2.20E-06	0.000126287	39.59927858	39.94898357	35.25104519	38.93833536	49.689159	45.78550843	27.71572426	18.3425154	18.86165797	14.75145883	21.23442074	17.93397442
Ani002714	7.414949389	-3.029344553	0.640729327	-4.727963001	2.27E-06	0.000129577	21.38361043	3.424198592	12.08607263	12.08431097	9.9378318	20.34911486	0.866116383	0	2.829248696	1.053675631	2.275116508	2.690096163
Ani032853	9.493454513	-4.073604781	0.862398544	-4.72357567	2.32E-06	0.000132044	0.791985572	11.41399531	6.043036317	25.51132317	24.29247773	39.42641004	1.732232766	0.873453114	1.886165797	1.053675631	0	0.896698721
Ani006993	1513.933493	1.191202422	0.252370567	4.720052882	2.36E-06	0.000133125	630.420515	1376.527834	613.3681862	896.9244145	636.0212352	1381.196171	1999.862728	1595.79884	2085.156289	3035.639491	2126.475563	1789.810647
Ani010959	3.319694675	-4.822986038	1.021790831	-4.720130471	2.36E-06	0.000133125	11.087798	6.848397183	2.014345439	8.056207316	4.416814133	6.359098393	0	0	0	1.053675631	0	0
Ani013121	82.70376458	-0.821581579	0.174074706	-4.719706832	2.36E-06	0.000133125	102.1661387	116.4227521	131.9396263	87.27557926	75.08584026	120.8228695	65.82484511	52.40718687	53.75572522	64.27421346	65.97837873	56.49201943
Ani021158	635.0882256	2.189886135	0.463973596	4.719850768	2.36E-06	0.000133125	129.0936482	195.1793197	415.9623332	178.5792622	186.6103971	264.5384932	255.504333	1365.207218	1922.002947	1488.843666	225.9949065	993.5421831
Ani011798	156.613953	-0.642702806	0.136450566	-4.710151281	2.48E-06	0.000139146	218.5880178	165.5029319	194.3843349	173.2084573	177.7767689	216.2093454	142.9092032	108.3081862	117.8853623	113.7969681	144.0907122	106.7071478
Ani012801	2717.445281	-1.00219578	0.21281296	-4.709279839	2.49E-06	0.000139366	5684.080448	2788.439053	3434.458974	3748.821804	2645.671666	3447.903149	2133.244651	1196.630767	2010.65274	1774.389762	1497.026662	2248.023694
Ani012890	38.08632076	-1.566809107	0.333490238	-4.698215801	2.62E-06	0.000146329	34.05537958	115.2813526	49.35146326	44.30914024	53.0017696	45.78550843	15.59009489	30.57085901	20.74782377	18.96616135	15.92581556	13.45048082
Ani026191	305.0171475	-5.980693137	1.273113132	-4.697691811	2.63E-06	0.000146329	13.46375472	21.68659108	7.050209037	1796.534231	1756.787821	7.630918072	15.59009489	2.620359343	20.74782377	5.268378153	8.342093863	4.483493606
Ani032137	1919.856797	-0.466164598	0.099220258	-4.698280444	2.62E-06	0.000146329	2097.177794	1975.762587	2559.22588	2418.204896	2238.220562	2075.609716	1686.328598	1341.623984	1588.151601	1741.725817	1719.229708	1597.020422
Ani006999	1965.196829	-0.53286039	0.113458287	-4.696531264	2.65E-06	0.000146771	2063.9144	2991.608169	2121.105747	2390.00817	2146.571669	2233.315356	1580.662399	1612.394449	1562.688363	1390.851832	1724.538313	1764.703083
Ani027676	159.6732797	0.596735594	0.127085294	4.6955519	2.66E-06	0.000147085	137.8054895	116.4227521	152.0830807	103.3879939	129.1918134	122.0946892	182.7505568	186.0455134	197.1043258	173.856479	225.2365343	190.1001289
Ani023382	25.75507628	-3.536597449	0.753555879	-4.693211937	2.69E-06	0.000148384	7.919855716	39.94898357	85.60968116	8.056207316	138.0254417	5.087278715	7.795047447	2.620359343	3.772331594	1.053675631	3.791860847	5.380192327
Ani005707	11.62285985	-2.770839393	0.590755974	-4.690328181	2.73E-06	0.000150094	9.50382686	12.55539484	14.10041807	17.45511585	28.70929187	39.42641004	2.598349149	0	0.943082899	6.322053783	6.066977355	1.793397442
Ani029474	105.2601738	-0.765577431	0.163339954	-4.687018771	2.77E-06	0.000152139	117.2138646	165.5029319	155.1045988	103.3879939	138.0254417	115.7355908	91.8083366	75.99042096	82.04821218	66.38156472	66.7367509	85.18637851
Ani025730	40.04901565	-1.48883837	0.317750992	-4.685550652	2.79E-06	0.000152832	40.39126415	75.33236901	58.41601774	75.19126828	27.60508833	77.5810004	33.77853894	20.08942163	20.74782377	23.18086387	12.13395471	16.14057698
Ani025334	37.06975037	-3.081827161	0.657875778	-4.684512279	2.81E-06	0.000153206	19.79963929	77.61516808	3.021518159	76.5339695	142.4422558	78.85282008	9.527280213	7.86107803	7.544663189	3.161026892	16.68418773	1.793397442
Ani012733	1284.619621	1.172015108	0.250225166	4.683841867	2.82E-06	0.000153307	1090.564132	554.7201718	595.2390773	608.2436524	867.9039772	1021.271202	2444.180433	1395.778077	2087.042455	975.7036338	2179.561615	1595.227025
Ani007141	45.43718896	-5.770436633	1.232696896	-4.681148019	2.85E-06	0.000154529	243.9315561	3.424198592	1.00717272	2.685402439	187.7146007	96.65829558	3.464465532	0	0.943082899	2.107351261	1.516744339	1.793397442
Ani007664	3790.40061	-0.783797718	0.167433036	-4.681260861	2.85E-06	0.000154529	3399.994059	6230.900037	4469.832529	4134.177054	5148.901076	5389.971798	2463.234993	3787.292704	2665.152271	2597.310429	2773.367023	2424.673342
Ani009565	7.033644713	-2.664590294	0.569397449	-4.679666726	2.87E-06	0.000155246	11.87978357	11.41399531	19.13628167	5.370804877	11.04203533	13.99001647	0.866116383	3.493812458	0	2.107351261	1.516744339	3.586794885
Ani002274	5.271335332	-5.50568427	1.177709198	-4.674909799	2.94E-06	0.000158478	15.04772586	4.565598122	0	5.370804877	20.97986713	16.53365582	0	0	0	0	0.758372169	0
Ani009014	5.91596078	-5.667459702	1.212606566	-4.673782793	2.96E-06	0.000158861	3.167942287	1.141399531	24.17214527	1.342701219	11.04203533	29.25185261	0	0.873453114	0	0	0	0
Ani015387	9.075300743	-2.886327374	0.617613366	-4.673356398	2.96E-06	0.000158861	21.38361043	25.11078967	14.10041807	16.11241463	5.521017666	13.99001647	0	3.493812458	2.829248696	1.053675631	5.308605186	0
Ani005508	393.0960265	1.459898914	0.312471099	4.672108622	2.98E-06	0.000159419	210.6681621	299.046677	112.8033446	190.6635731	143.5464593	301.4212638	558.6450671	764.2714752	698.8244279	638.5274321	596.0805251	202.653911
Ani009754	6.055242355	3.99691393	0.856183956	4.668288753	3.04E-06	0.000161996	0.791985572	2.282799061	1.00717272	0	0	0	10.3933966	18.3425154	5.658497392	17.91248572	9.100466032	7.173589769
Ani022099	58.71824865	-1.936002723	0.414763387	-4.667728121	3.05E-06	0.000162024	113.2539367	134.6851446	15.10759079	104.7306951	90.54468973	100.4737546	41.57358639	23.58323409	15.08932638	26.34189076	25.78465376	13.45048082
Ani030485	104.4472268	-1.074998139	0.230369036	-4.666417659	3.06E-06	0.000162646	109.2940089	188.3309225	159.1332897	140.983628	83.91946853	169.1520173	77.95047447	44.54610884	55.64189102	65.32788909	86.45442731	72.63259641
Ani016347	17.95132459	-2.221140958	0.476419723	-4.662151562	3.13E-06	0.000165633	18.21566815	42.23178263	29.20800887	10.74160975	13.2504424	63.59098393	7.795047447	4.367265572	6.60158029	9.483080675	4.550233016	5.380192327
Ani014284	17.20480615	-1.69279308	0.363246273	-4.660180178	3.16E-06	0.000166804	24.55155272	34.24198592	38.27256334	13.42701219	16.563053	30.52367229	11.25951298	6.987624916	12.26007768	5.268378153	6.825349524	6.276891048
Ani026721	2543.352886	0.708657564	0.152108506	4.658895043	3.18E-06	0.000167425	2619.888271	1990.600781	2148.299411	1654.207902	1821.93583	1346.85704	2816.610478	3140.9374	3496.951388	3357.010559	3226.115208	2900.820363
Ani009183	38.71234955	1.519396591	0.326252985	4.65711169	3.21E-06	0.000168033	15.04772586	15.97959343	20.14345439	29.53942683	18.77146007	21.62093454	72.75377618	67.25588982	51.86955942	56.89848405	75.83721694	18.83067314
Ani016869	633.616269	2.06770143	0.443981362	4.657180699	3.21E-06	0.000168033	137.0135039	264.8046911	689.9133129	186.6354695	102.6909286	82.66827911	924.1461807	563.3772588	1077.00067	1678.505279	874.4031113	1022.236542
Ani009597	463.7429427	-1.060671465	0.227788113	-4.656395162	3.22E-06	0.000168196	608.244919	727.0715009	472.3640055	717.0024511	765.2130486	471.8451008	333.4548075	151.9808419	250.860051	378.2695514	393.5951559	295.0138793
Ani020509	9.888291181	2.598352387	0.558233426	4.654598358	3.25E-06	0.000169245	0	5.706997653	2.014345439	1.342701219	3.3126106	5.087278715	29.44795702	15.72215606	7.544663189	18.96616135	15.16744339	14.34717954
Ani006575	205.6474957	0.709465384	0.152539957	4.651013408	3.30E-06	0.000171357	182.1566815	192.8965207	104.7459628	147.6971341	162.3179194	146.259263	243.3787036	299.5944183	227.2829786	244.4527463	267.7053758	249.2822445
Ani016948	210.104366	0.625787318	0.134539164	4.651339414	3.30E-06	0.000171357	132.2615905	186.0481235	199.4201985	150.3825366	162.3179194	161.5210992	253.7721002	306.5820432	265.0062945	237.0770169	222.9614178	243.9020522
Ani008055	14.94410066	3.381873261	0.727276834	4.650049475	3.32E-06	0.000171733	0	1.141399531	3.021518159	1.342701219	6.6252212	3.815459036	9.527280213	27.95049966	78.27588058	25.28821513	15.16744339	7.173589769
Ani012298	236.2877266	1.524705118	0.328020948	4.648194348	3.35E-06	0.000172856	54.64700444	130.1195465	122.8750718	175.8938597	196.5482289	52.14460683	183.6166732	377.3317455	370.6315791	341.3909043	462.6070233	367.6464757
Ani020385	506.0984455	0.876232267	0.188800128	4.641057583	3.47E-06	0.000178493	343.7217381	511.3469897	277.9796706	308.8212804	388.6796437	311.5958213	632.2649596	835.8946306	745.9785728	446.7584673	700.7358845	569.4036879
Ani009860	716.3930868	1.235178904	0.266256613	4.639054372	3.50E-06	0.000178907	630.420515	456.5598122	507.6150507	224.2311036	451.6192451	289.9748867	750.9229041	1109.285455	1252.414089	1316.040862	580.9130817	1026.720036
Ani014068	67.13683234	-1.651517819	0.355979139	-4.639366851	3.49E-06	0.000178907	178.9887392	44.51458169	59.42319046	83.2474756	100.4825215	143.7156237	20.78679319	20.08942163	44.32489623	49.52275463	31.85163111	28.69435908
Ani020460	3.643765964	-5.473851553	1.179739772	-4.639880493	3.49E-06	0.000178907	13.46375472	4.565598122	0	9.398908535	9.9378318	6.359098393	0	0	0	0	0	0
Ani020993	3.87247197	-4.532171422	0.977204894	-4.637892676	3.52E-06	0.000179475	5.543899001	6.848397183	8.057381757	2.685402439	9.9378318	11.44637711	0	0	0	1.053675631	0	0.896698721
Ani014131	146.2560766	-0.879589749	0.189679074	-4.637252448	3.53E-06	0.000179593	207.5002198	276.2186864	175.2480532	153.067939	141.3380523	183.1420337	124.7207592	82.97804588	109.3976162	95.88448238	87.21279948	118.3642312
Ani001524	115.7360569	-1.743612087	0.376071093	-4.636389551	3.55E-06	0.000179839	167.9009412	215.7245113	34.24387247	243.0289207	238.5079632	170.4238369	33.77853894	69.00279605	76.38971479	36.87864707	59.91140138	43.04153862
Ani004477	31.73315966	-2.169660195	0.468006398	-4.63596268	3.55E-06	0.000179839	19.00765372	94.73616103	87.6240266	69.82046341	26.5008848	13.99001647	10.3933966	8.734531145	14.14624348	10.53675631	13.65069905	11.65708338
Ani013181	141.4026607	0.916147136	0.197691134	4.634234821	3.58E-06	0.000180908	124.3417347	68.48397183	70.50209037	110.1015	89.4404862	124.6383285	186.2150224	193.9065914	144.2916835	209.6814505	150.1576895	225.071379
Ani023082	59.07222674	2.015079153	0.434884926	4.633591633	3.59E-06	0.000181033	36.43133629	12.55539484	42.30125422	13.42701219	33.126106	1.271819679	110.862897	117.0427173	77.33279769	108.5285899	78.87070561	77.11609002
Ani033558	13.238544	-4.64407577	1.0025116	-4.632440929	3.61E-06	0.000181604	11.087798	109.5743549	18.12910895	2.685402439	8.833628266	2.543639357	1.732232766	0.873453114	1.886165797	0	1.516744339	0
Ani027399	9.203709922	-3.334382562	0.722176446	-4.617130041	3.89E-06	0.000195056	22.17559601	4.565598122	3.021518159	38.93833536	8.833628266	22.89275422	2.598349149	0.873453114	1.886165797	2.107351261	0.758372169	1.793397442
Ani012068	37.18343831	-0.970061749	0.210241182	-4.614042502	3.95E-06	0.000197503	54.64700444	38.80758404	56.4016723	36.25293292	55.21017666	53.4164265	24.25125873	21.83632786	26.40632116	23.18086387	23.50953725	32.28115396
Ani000885	64.0102285	-0.850472331	0.184443579	-4.611016202	4.01E-06	0.000199444	78.40657159	61.63557465	79.56664485	95.33178657	71.77322966	108.1046727	34.64465532	53.28063998	48.09722783	44.25437648	45.50233016	47.52503222
Ani030676	396.4067651	0.566425128	0.122834533	4.611285738	4.00E-06	0.000199444	269.2750944	376.6618451	376.6825971	300.7650731	272.7382727	321.7703787	463.3722649	478.6523067	501.7201021	516.3010589	480.8079554	398.1342322
Ani001108	380.7735016	-0.957722754	0.207942074	-4.605718974	4.11E-06	0.000203618	506.0787803	586.6793587	429.0555785	577.3615243	294.8223434	623.1916425	210.4662811	279.5049966	324.4205171	174.9101547	262.3967706	300.3940716
Ani020792	94.19301154	-0.976362877	0.211974627	-4.60603653	4.10E-06	0.000203618	106.9180522	106.1501563	119.8535536	186.6354695	106.0035392	124.6383285	91.8083366	58.52135867	51.86955942	60.05951094	47.0190745	70.83919897
Ani025465	21.00093641	-4.140187967	0.899756569	-4.601453449	4.20E-06	0.000207341	3.959927858	17.12099296	1.00717272	158.4387439	28.70929187	29.25185261	3.464465532	0	2.829248696	3.161026892	2.275116508	1.793397442
Ani001688	1963.778171	1.885528012	0.409876456	4.600234988	4.22E-06	0.000207573	1446.957639	783.0000779	559.9880321	774.7386036	768.5256592	685.5108068	2410.401894	588.7073992	3646.901569	2381.306925	6843.550456	2675.748984
Ani031909	10.16889119	-2.347169191	0.510201153	-4.600478025	4.22E-06	0.000207573	22.17559601	11.41399531	20.14345439	10.74160975	7.729424733	29.25185261	3.464465532	2.620359343	4.715414493	6.322053783	0.758372169	2.690096163
Ani020051	413.2622532	-0.641773997	0.139657961	-4.595326984	4.32E-06	0.00021202	449.0558191	535.3163798	621.425568	445.7768048	459.3486698	509.9996911	359.438299	354.6219645	327.2497658	374.0548488	250.2628159	272.5964112
Ani030306	2036.609572	0.586958639	0.127828498	4.591766705	4.40E-06	0.000215164	1439.037784	1581.979749	1591.332897	2008.681024	1658.513707	1490.572663	2108.127276	2123.364521	2634.030536	2118.941693	2789.292839	2895.440171
Ani024656	286.4210503	0.497612599	0.108428683	4.589307774	4.45E-06	0.000217204	277.9869356	235.1283033	214.5277893	194.6916768	241.8205738	258.1793948	323.0614109	360.7361363	333.8513461	357.1960387	331.408638	308.4643601
Ani003056	3681.316855	-0.929193174	0.20278325	-4.582198835	4.60E-06	0.000224197	5741.895394	4683.162274	5747.934711	3352.724945	6629.638014	2808.177851	2292.610066	2336.487081	2408.633723	2569.914863	2564.814677	3039.808665
Ani007130	35.54574245	-3.515042546	0.767247364	-4.581368035	4.62E-06	0.000224565	7.919855716	215.7245113	35.25104519	73.84856706	1.104203533	58.50370522	1.732232766	6.114171801	6.60158029	5.268378153	9.100466032	5.380192327
Ani004149	166.3966817	-4.117131418	0.898962354	-4.579870782	4.65E-06	0.000225653	726.2507692	19.40379202	18.12910895	29.53942683	698.9608366	395.5359201	15.59009489	30.57085901	15.08932638	28.44924202	7.583721694	11.65708338
Ani008774	317.8145632	-0.851269044	0.186119704	-4.573771754	4.79E-06	0.00023125	530.630333	310.4606723	426.0340604	496.7994512	400.8258826	288.7030671	244.24482	170.3233573	237.6568904	185.446911	256.3297932	266.3195202
Ani024052	361.8849235	-0.851473247	0.186151659	-4.574083573	4.78E-06	0.00023125	570.2296116	536.4577793	313.2307158	459.203817	374.3249978	540.5233634	279.7555917	212.2491068	290.4695328	214.9498286	217.6528126	333.5719243
Ani024931	30.96332694	-1.91128702	0.41800101	-4.572445932	4.82E-06	0.000232181	40.39126415	84.46356526	12.08607263	57.73615243	60.73119433	38.15459036	20.78679319	7.86107803	7.544663189	15.80513446	9.858838202	16.14057698
Ani001232	247.9484387	-1.566181973	0.34256662	-4.5719048	4.83E-06	0.000232245	326.2980555	430.307623	100.717272	526.338878	494.6831829	345.9349526	98.73726767	86.47185833	84.87746087	169.6417765	116.7893141	194.5836225
Ani012874	148.7923766	0.638914234	0.139819723	4.569557292	4.89E-06	0.000234322	100.5821676	116.4227521	89.63837204	145.0117317	134.7128311	114.4637711	181.0183241	208.7552944	179.1857507	171.7491278	178.975832	164.9925647
Ani001453	196.3788198	-0.480644498	0.105198171	-4.568943475	4.90E-06	0.00023447	251.0594262	220.2901094	194.3843349	222.8884024	239.6121667	244.1893783	163.6959964	180.8047947	164.0964244	156.9976689	156.2246669	162.3024685
Ani027820	16.09588629	-2.75903698	0.604184289	-4.566548704	4.96E-06	0.000236621	19.00765372	67.3425723	40.28690878	4.028103658	12.14623887	25.43639357	2.598349149	0.873453114	4.715414493	5.268378153	6.066977355	5.380192327
Ani026791	8.476090625	-3.80561819	0.834504126	-4.560334778	5.11E-06	0.000243176	49.89509101	6.848397183	6.043036317	9.398908535	16.563053	6.359098393	1.732232766	0	0.943082899	0	3.033488677	0.896698721
Ani001493	95.31673981	-1.568072752	0.343963394	-4.558836142	5.14E-06	0.000244359	153.6452009	128.9781469	37.26539062	216.1748963	182.193583	137.3565253	67.55707788	29.69740589	44.32489623	41.09334959	40.95209715	64.56230792
Ani027104	30.76868404	-3.218824023	0.706468896	-4.556214779	5.21E-06	0.000246865	127.509677	5.706997653	5.035863598	93.98908535	60.73119433	40.69822972	4.330581915	8.734531145	2.829248696	4.214702522	13.65069905	1.793397442
Ani008142	440.1424853	-0.990875314	0.218015312	-4.544980367	5.49E-06	0.000259814	629.6285294	576.4067629	571.066932	523.6534755	683.5019871	529.0769863	407.9408164	135.3852327	261.2339629	309.7806354	288.1814244	365.8530782
Ani025802	7.020846274	-2.324333712	0.511491041	-4.544231521	5.51E-06	0.00026015	15.04772586	15.97959343	11.07889992	10.74160975	11.04203533	6.359098393	4.330581915	1.746906229	1.886165797	2.107351261	3.033488677	0.896698721
Ani002524	540.8252448	1.668823527	0.36790384	4.536031827	5.73E-06	0.000269856	207.5002198	166.6443315	74.53078125	397.4395609	236.2995561	471.8451008	1056.661987	593.0746647	665.8165264	681.7281329	611.2479685	1327.114107
Ani008839	37.92704337	-1.141205923	0.251861131	-4.53109187	5.87E-06	0.000275622	77.61458602	44.51458169	47.33711782	45.65184146	46.3765484	50.87278715	19.05456043	26.20359343	19.80474087	21.07351261	18.95930423	37.66134629
Ani002590	14.8775555	-2.204405848	0.487060348	-4.525939868	6.01E-06	0.000280529	22.17559601	22.82799061	27.19366343	26.85402439	28.70929187	19.07729518	1.732232766	6.114171801	15.08932638	0	6.066977355	2.690096163
Ani015427	45.34141994	-1.978706447	0.437157749	-4.526298466	6.00E-06	0.000280529	26.13552386	106.1501563	43.30842694	89.9609817	78.39845086	90.29919719	4.330581915	32.31776524	27.34940406	10.53675631	12.89232688	22.41746803
Ani022979	863.7550067	-1.333159964	0.294531169	-4.5263799	6.00E-06	0.000280529	935.3349601	1368.538037	613.3681862	2001.967518	1233.395347	1268.00422	636.5955415	699.6359447	279.152538	486.7981413	293.4900295	548.7796174
Ani012652	45.81496832	2.894829163	0.639853271	4.524207808	6.06E-06	0.000282204	7.127870145	3.424198592	23.16497255	5.370804877	14.35464593	11.44637711	22.51902596	25.33014032	25.46323826	241.2917194	34.88511979	135.4015069
Ani015206	72.42425985	1.257637865	0.278173969	4.521047998	6.15E-06	0.000285177	38.80729301	35.38338545	30.21518159	33.56753048	62.9396014	55.96006586	116.0595953	153.7277482	103.7391188	62.1668622	113.7558254	62.76891048
Ani027588	150.3850186	-0.877003541	0.193964852	-4.52145598	6.14E-06	0.000285177	140.9734317	219.1487099	193.3771622	256.4559329	142.4422558	217.4811651	137.7125049	96.07984259	88.64979247	92.72345548	94.038149	125.537821
Ani022947	43.79079708	-1.320148515	0.292051323	-4.520262065	6.18E-06	0.000285603	47.5191343	42.23178263	84.60250844	77.87667072	44.16814133	78.85282008	32.04630617	34.06467147	15.08932638	30.55659328	15.16744339	23.31416675
Ani007835	61.43657298	-1.862484579	0.412201785	-4.518380673	6.23E-06	0.000287515	95.83025417	95.87756056	17.12193623	149.0398353	123.6707957	96.65829558	17.32232766	20.08942163	16.03240928	46.36172774	34.12674762	25.10756419
Ani010657	815.5330761	0.968838316	0.214477253	4.517207774	6.27E-06	0.000288473	437.1760355	504.4985925	301.1446432	665.9798048	758.5878274	643.5407574	1019.418983	1337.256718	861.9777693	1240.176217	914.5968362	1102.042728
Ani014978	40.97307061	-2.420587246	0.536025182	-4.515808823	6.31E-06	0.000289745	29.30346615	55.928577	153.0902534	14.76971341	129.1918134	31.79549197	6.928931064	14.84870295	9.430828986	13.6977832	7.583721694	25.10756419
Ani002530	10.06333921	3.413356789	0.756379554	4.512756552	6.40E-06	0.000293301	0	0	1.00717272	0	1.104203533	8.902737751	19.92067681	34.93812458	16.97549217	17.91248572	8.342093863	11.65708338
Ani005577	23.61626671	-1.485487149	0.329359309	-4.51023277	6.48E-06	0.000296162	41.9752353	35.38338545	22.15779983	57.73615243	29.8134954	21.62093454	12.12562936	7.86107803	14.14624348	12.64410757	9.100466032	18.83067314
Ani008375	32.34158546	-1.290669313	0.286237296	-4.509088539	6.51E-06	0.000297112	43.55920644	30.81778732	71.50926309	34.9102317	38.64712366	55.96006586	18.18844404	13.10179672	18.86165797	14.75145883	18.20093206	29.5910578
Ani016790	724.7944336	1.356440483	0.300879386	4.508253294	6.54E-06	0.000297632	236.8036859	246.5422986	193.3771622	593.4739389	522.2882712	652.4434952	1194.374492	1170.427173	982.6923803	737.5729414	962.3742829	1205.163081
Ani014987	91.23946488	-0.742009042	0.164624452	-4.507283284	6.57E-06	0.000298344	133.8455616	95.87756056	107.767481	104.7306951	128.0876099	114.4637711	57.16368128	86.47185833	66.9588858	68.48891598	78.11233344	52.90522455
Ani008145	94.94087454	-1.414867065	0.314102636	-4.504473702	6.65E-06	0.000301007	145.7253452	148.381939	91.65271748	132.9274207	208.6944678	100.4737546	32.91242256	21.83632786	67.9019687	69.54259161	39.43535281	79.80618618
Ani017935	13.44175288	-4.519947441	1.003345315	-4.504877207	6.64E-06	0.000301007	41.18324972	0	19.13628167	38.93833536	53.0017696	2.543639357	0.866116383	0	0.943082899	0	3.791860847	0.896698721
Ani018460	54.01580421	-2.464705374	0.547508171	-4.501677788	6.74E-06	0.000304335	75.2386293	36.52478498	33.23669975	194.6916768	45.27234486	164.0647385	18.18844404	41.05229638	3.772331594	15.80513446	11.37558254	8.966987212
Ani014442	146.3882201	1.029810434	0.229150538	4.49403455	6.99E-06	0.00031479	72.07068702	63.91837371	149.0615625	96.67448779	73.98163673	122.0946892	237.315889	179.0578885	154.6655954	248.6674488	164.5667608	194.5836225
Ani026478	11.79713531	-2.215843732	0.493562085	-4.489493413	7.14E-06	0.000320883	14.25574029	28.53498826	9.064554476	38.93833536	13.2504424	12.71819679	4.330581915	2.620359343	2.829248696	3.161026892	3.791860847	8.07028849
Ani033232	821.479093	1.190105239	0.265212562	4.487363753	7.21E-06	0.000323409	329.4659978	812.6764657	672.7913767	253.7705305	494.6831829	440.0496088	1250.672057	1386.170093	1089.260748	1387.690805	929.0059075	811.5123427
Ani007043	3.002610737	4.895198983	1.09121566	4.486005071	7.26E-06	0.000324779	0	0	0	0	0	0	1.732232766	6.987624916	11.31699478	7.375729414	6.825349524	1.793397442
Ani001196	592.8181581	0.445273116	0.099605791	4.47035369	7.81E-06	0.000347319	473.6073718	561.568569	567.0382411	494.1140487	435.0561921	480.7478385	585.4946749	691.7748667	696.9382621	728.0898607	729.5540269	669.8339447
Ani008791	15.82632403	-2.407249221	0.53849745	-4.470307559	7.81E-06	0.000347319	7.127870145	30.81778732	48.34429054	8.056207316	23.1882742	41.9700494	5.196698298	2.620359343	7.544663189	8.429405044	3.033488677	3.586794885
Ani020618	14.1923307	1.792521716	0.400950956	4.470675751	7.80E-06	0.000347319	3.959927858	5.706997653	11.07889992	6.713506097	3.3126106	7.630918072	25.98349149	8.734531145	23.57707247	24.2345395	24.26790942	25.10756419
Ani013861	7.02119278	-3.385007189	0.757618479	-4.46795753	7.90E-06	0.000350408	3.167942287	14.8381939	5.035863598	13.42701219	11.04203533	29.25185261	1.732232766	0	0.943082899	3.161026892	0.758372169	0.896698721
Ani009000	39.01058813	1.065008417	0.23853984	4.464698291	8.02E-06	0.000355013	15.04772586	34.24198592	21.15062711	32.22482926	30.91769893	19.07729518	45.03805192	41.05229638	59.41422261	59.00583531	55.36116836	55.59532071
Ani011044	36.46967735	-1.225362908	0.274484293	-4.464236893	8.04E-06	0.000355013	27.71949501	73.04956995	43.30842694	57.73615243	48.58495546	57.23188554	22.51902596	27.07704655	16.03240928	21.07351261	28.05977027	15.24387826
Ani012672	3682.049939	-0.545890227	0.122292689	-4.463800987	8.05E-06	0.000355013	3874.393416	4040.554338	5183.917988	4667.229438	4434.48139	4022.765644	3726.03268	2788.935795	2715.135665	2726.912532	2635.343289	3368.897095
Ani029576	343.3847016	0.852597283	0.19103915	4.462945339	8.08E-06	0.000355682	198.7883785	225.997107	345.4602428	229.6019085	213.1112819	255.6357554	385.4217905	649.8491172	413.0703096	478.3687362	379.1860847	346.1257064
Ani004476	49.15278625	-1.463075831	0.328408251	-4.45505199	8.39E-06	0.000368246	64.1508313	70.76677089	62.44470861	98.01718901	39.7513272	97.93011526	45.9041683	11.35489049	24.52015536	24.2345395	16.68418773	34.0745514
Ani009490	215.646861	-1.553578302	0.348870391	-4.453167544	8.46E-06	0.000369937	283.5308346	325.2988662	366.6108699	226.9165061	301.4475646	426.0595924	92.67445299	189.5393258	186.7304139	86.4014017	32.61000328	69.94250025
Ani031081	393.6095031	1.102761825	0.247631955	4.453229083	8.46E-06	0.000369937	139.3894606	233.9869038	259.8505617	285.9953597	310.2811929	272.1694112	376.7606266	688.2810542	783.7018887	542.6429497	320.0330555	510.2215723
Ani002752	28.56802952	-1.183237903	0.265853775	-4.450709427	8.56E-06	0.000373414	27.71949501	37.66618451	62.44470861	37.59563414	30.91769893	41.9700494	18.18844404	18.3425154	13.20316058	15.80513446	17.4425599	21.52076931
Ani021981	3.341733653	-5.328832817	1.198637757	-4.445740832	8.76E-06	0.000381353	0	9.131196244	7.050209037	8.056207316	4.416814133	11.44637711	0	0	0	0	0	0
Ani009914	251.5388201	-0.72836267	0.163953872	-4.442485325	8.89E-06	0.000386364	257.3953108	267.0874901	355.53197	290.0234634	297.0307505	415.8850349	213.0646302	133.6383265	176.356502	204.4130723	196.4183919	211.6208982
Ani031591	7.608935981	-3.370231731	0.759177711	-4.4393186	9.02E-06	0.000391277	14.25574029	3.424198592	15.10759079	13.42701219	33.126106	3.815459036	0.866116383	0	1.886165797	1.053675631	0.758372169	3.586794885
Ani019272	82.01754417	2.447700158	0.552148394	4.433047685	9.29E-06	0.000402001	43.55920644	9.131196244	20.14345439	9.398908535	26.5008848	43.24186907	70.15542703	369.4706674	28.29248696	178.0711816	124.3730358	61.87221176
Ani004161	134.2868023	1.270797668	0.286726482	4.432090331	9.33E-06	0.000402942	128.3016626	33.10058639	67.48057221	51.02264633	82.815265	108.1046727	137.7125049	259.415575	210.3074864	180.1785328	183.526065	169.4760583
Ani005144	121.1330373	0.577746818	0.130368306	4.431650888	9.35E-06	0.000402942	87.11841288	109.5743549	106.7603083	104.7306951	92.7530968	82.66827911	136.8463885	165.0826386	159.3810099	136.977832	132.7151296	138.9883018
Ani016233	3.342569324	-5.333515705	1.205549996	-4.424134813	9.68E-06	0.000416367	3.959927858	13.69679437	0	10.74160975	6.6252212	5.087278715	0	0	0	0	0	0
Ani014464	209.1712309	-2.231159331	0.504644464	-4.421249985	9.81E-06	0.000421097	275.6109789	359.5408521	270.9294616	296.7369695	584.1236691	282.3439687	16.45621128	34.06467147	232.941476	27.39556639	84.1793108	45.73163478
Ani005966	17.44783431	-1.463645795	0.331687858	-4.412720453	1.02E-05	0.00043714	25.34353829	30.81778732	27.19366343	24.16862195	30.91769893	15.26183614	15.59009489	11.35489049	10.37391188	4.214702522	6.066977355	8.07028849
Ani002735	38.51698517	-1.387343728	0.314596115	-4.409920082	1.03E-05	0.000441924	57.02296116	36.52478498	37.26539062	81.90477438	40.85553073	81.39645943	31.18018979	9.607984259	21.69090667	18.96616135	24.26790942	21.52076931
Ani001774	136.5232169	0.792840969	0.179876363	4.407699583	1.04E-05	0.000444655	97.41422531	82.1807662	122.8750718	83.2474756	107.1077427	105.5610333	113.4612462	194.7800445	195.21816	206.5204236	147.882573	182.0298404
Ani014400	336.6148959	-1.509804967	0.342536968	-4.407713935	1.04E-05	0.000444655	615.3727892	352.6924549	640.5618497	377.2990426	489.1621652	513.8151502	277.1572426	115.2958111	320.6481855	174.9101547	92.52140466	69.94250025
Ani028376	208.8162141	-1.007822987	0.228771892	-4.405361941	1.06E-05	0.000448563	403.9126415	227.1385066	192.3699894	314.1920853	255.0710162	281.072149	209.6001647	104.8143737	130.14544	93.77713111	144.8490843	148.8519877
Ani031267	32.44943468	-1.061620333	0.241011574	-4.404852083	1.06E-05	0.000448705	38.01530744	61.63557465	43.30842694	34.9102317	45.27234486	40.69822972	25.98349149	24.45668721	23.57707247	12.64410757	22.75116508	16.14057698
Ani014684	24.11184367	-1.407563102	0.319937638	-4.399492073	1.09E-05	0.000458998	38.01530744	27.39358873	19.13628167	40.28103658	33.126106	52.14460683	17.32232766	6.987624916	16.97549217	16.85881009	12.13395471	8.966987212
Ani004257	8.318978757	-2.269087625	0.516195477	-4.395791375	1.10E-05	0.000465944	15.83971143	7.989796714	11.07889992	10.74160975	17.66725653	19.07729518	6.062814681	1.746906229	3.772331594	3.161026892	0	2.690096163
Ani009897	5540.412161	-0.631555722	0.143783015	-4.392422308	1.12E-05	0.00047227	7169.053394	6583.592492	4700.475082	7301.609231	6309.418989	8341.865272	4955.051827	3955.869156	4579.610556	3569.853036	4279.494152	4739.052741
Ani025258	51.82297394	1.877203427	0.427751554	4.388536775	1.14E-05	0.000479816	14.25574029	14.8381939	8.057381757	53.70804877	32.02190247	11.44637711	136.8463885	69.87624916	49.98339363	59.00583531	109.9639646	61.87221176
Ani002546	63.81728876	-1.020204788	0.232569453	-4.386667184	1.15E-05	0.000482983	106.1260666	61.63557465	94.67423564	81.90477438	87.23207913	81.39645943	46.77028468	23.58323409	54.69880812	30.55659328	56.8779127	40.35144245
Ani026192	46.32918749	-5.231032253	1.193154246	-4.384204531	1.16E-05	0.000487498	3.959927858	5.706997653	2.014345439	245.7143231	281.571901	2.543639357	1.732232766	2.620359343	3.772331594	2.107351261	1.516744339	2.690096163
Ani018448	6.362670679	-2.954348347	0.673953726	-4.383607114	1.17E-05	0.000487857	6.335884573	22.82799061	16.11476351	4.028103658	12.14623887	6.359098393	0.866116383	1.746906229	0.943082899	1.053675631	3.033488677	0.896698721
Ani023411	130.5089463	-0.735957524	0.167917813	-4.382843684	1.17E-05	0.000488592	140.1814462	218.0073103	181.2910895	145.0117317	134.7128311	158.9774598	116.9257117	88.21876456	113.1699478	104.3138874	81.90419429	83.39298107
Ani006301	31.90707575	-1.877147262	0.428847267	-4.377193018	1.20E-05	0.00049943	10.29581243	42.23178263	52.37298142	55.05074999	57.41858373	83.94009879	5.196698298	14.84870295	15.08932638	16.85881009	19.7176764	9.863685933
Ani029315	942.5799148	-0.422616231	0.096542743	-4.377503864	1.20E-05	0.00049943	1176.098574	969.0482014	1146.162555	1041.936146	988.2621623	1156.084088	745.7262058	711.8642883	792.1896348	808.1692086	934.3145126	841.1034005
Ani033328	18.14636915	-1.903381511	0.434889698	-4.376699474	1.20E-05	0.000499566	28.51148058	35.38338545	16.11476351	32.22482926	39.7513272	20.34911486	12.99174575	4.367265572	2.829248696	7.375729414	15.16744339	2.690096163
Ani009816	8.91723341	-2.093848484	0.478600369	-4.374941223	1.21E-05	0.00050261	14.25574029	7.989796714	12.08607263	22.82592073	12.14623887	17.8054755	5.196698298	1.746906229	2.829248696	3.161026892	6.066977355	0.896698721
Ani028692	3322.419712	0.747580815	0.170992281	4.372014994	1.23E-05	0.000508387	2181.92025	1871.89523	2193.622183	3652.147317	2577.211047	2407.554652	3283.447208	4386.481541	4924.778896	3715.260273	3957.18598	4717.531972
Ani031353	11.01257086	-4.170687511	0.955024925	-4.367098073	1.26E-05	0.000518936	1.583971143	18.26239249	19.13628167	25.51132317	1.104203533	59.7755249	0	1.746906229	0.943082899	1.053675631	3.033488677	0
Ani006431	7.293320246	-3.917369352	0.897343573	-4.365517813	1.27E-05	0.000521351	0	19.40379202	14.10041807	14.76971341	12.14623887	21.62093454	0.866116383	1.746906229	0	2.107351261	0.758372169	0
Ani017061	64.64166975	1.709676744	0.391658651	4.365221454	1.27E-05	0.000521351	15.04772586	28.53498826	73.52360853	12.08431097	17.66725653	34.33913132	91.8083366	78.6107803	132.0316058	140.1388589	86.45442731	65.45900665
Ani000784	17.98688326	-2.049921123	0.469771069	-4.363659785	1.28E-05	0.000524056	59.39891787	20.54519155	23.16497255	40.28103658	19.8756636	10.17455743	10.3933966	4.367265572	2.829248696	10.53675631	5.308605186	8.966987212
Ani011088	26.33279806	1.250172853	0.28658022	4.362383605	1.29E-05	0.00052609	11.087798	19.40379202	10.0717272	18.79781707	17.66725653	17.8054755	42.43970277	24.45668721	34.89406725	26.34189076	45.50233016	47.52503222
Ani009491	87.70876303	4.261049054	0.977091592	4.360951512	1.29E-05	0.000528509	1.583971143	33.10058639	9.064554476	1.342701219	3.3126106	3.815459036	64.09261235	579.972868	251.8031339	37.9323227	18.95930423	47.52503222
Ani008808	79.77578139	0.731476866	0.167883448	4.357051709	1.32E-05	0.00053696	69.6947303	47.93878028	58.41601774	67.13506097	54.10597313	62.31916425	119.5240609	99.57365505	93.36520696	103.2602118	108.4472202	73.52929514
Ani014259	123.283564	-1.249461782	0.287025738	-4.35313499	1.34E-05	0.000545582	106.9180522	216.8659108	234.6712437	119.5004085	91.64889326	272.1694112	77.08435809	69.00279605	98.08062145	62.1668622	76.59558911	54.69862199
Ani024648	16.85866587	1.849395011	0.424897964	4.35256266	1.35E-05	0.000545944	6.335884573	4.565598122	15.10759079	5.370804877	2.208407067	10.17455743	20.78679319	20.96287475	42.43873044	27.39556639	32.61000328	14.34717954
Ani004186	5.793792387	-6.138732406	1.41059347	-4.351879219	1.35E-05	0.000546386	15.83971143	0	1.00717272	1.342701219	22.08407067	29.25185261	0	0	0	0	0	0
Ani010310	239.5048368	-0.902487699	0.207413171	-4.351159073	1.35E-05	0.000546386	216.2120611	406.3382329	249.7788345	367.9001341	319.1148211	312.867641	135.1141558	130.1445141	194.2750771	245.5064219	142.5739678	154.23218
Ani024547	165.0026992	0.83733678	0.192442118	4.351109774	1.35E-05	0.000546386	110.0859945	110.7157545	141.0041807	111.4442012	94.96150386	142.443804	164.5621128	316.1900274	235.7707247	195.9836673	172.1504824	184.7199366
Ani003576	360.0681635	-1.135396976	0.261173323	-4.347293066	1.38E-05	0.000553835	467.2714873	986.1691944	409.9192969	306.135878	422.9099532	376.4586249	234.7175398	267.276653	248.9738852	206.5204236	167.6002494	226.8647765
Ani017796	6.135739952	-3.670034934	0.844156135	-4.347578344	1.38E-05	0.000553835	2.375956715	27.39358873	12.08607263	5.370804877	12.14623887	8.902737751	2.598349149	0	0.943082899	1.053675631	0.758372169	0
Ani006315	9.302707518	-3.34019764	0.769361495	-4.341519119	1.42E-05	0.0005675	0.791985572	7.989796714	19.13628167	18.79781707	24.29247773	30.52367229	0.866116383	3.493812458	0.943082899	2.107351261	0	2.690096163
Ani025951	16.66721492	-4.582946819	1.055878216	-4.34041232	1.42E-05	0.000569272	2.375956715	11.41399531	10.0717272	63.10695731	103.7951321	1.271819679	3.464465532	2.620359343	1.886165797	0	0	0
Ani016547	41.25909596	-1.711403131	0.394505475	-4.338097282	1.44E-05	0.000574198	51.47906216	93.5947615	20.14345439	69.82046341	104.8993357	39.42641004	10.3933966	27.95049966	13.20316058	26.34189076	23.50953725	14.34717954
Ani017005	436.5508051	0.375562533	0.086602484	4.336625437	1.45E-05	0.000576949	356.3935072	384.6516418	402.8690878	369.2428353	404.1384932	362.4686084	450.3805192	525.8187749	450.7936255	537.3745716	481.5663275	512.9116685
Ani014026	45.7023968	1.584416654	0.365423868	4.335832423	1.45E-05	0.000577928	41.18324972	21.68659108	13.09324535	28.19672561	14.35464593	17.8054755	93.54056937	43.67265572	29.23556986	99.04550927	61.42814572	85.18637851
Ani025657	100.8499262	0.637986135	0.14715925	4.335345101	1.46E-05	0.000578107	91.07834074	55.928577	80.57381757	80.56207316	85.02367206	78.85282008	120.3901772	137.132139	108.4545333	136.977832	111.4807089	123.7444235
Ani021227	6.441949024	-3.273048422	0.75515147	-4.334293915	1.46E-05	0.000579772	15.83971143	7.989796714	1.00717272	18.79781707	11.04203533	15.26183614	0.866116383	0	0.943082899	2.107351261	0.758372169	2.690096163
Ani015240	27.87796385	-1.708966829	0.394333648	-4.3338093	1.47E-05	0.000579948	42.76722087	70.76677089	72.51643581	16.11241463	32.02190247	21.62093454	12.99174575	15.72215606	13.20316058	10.53675631	8.342093863	17.93397442
Ani020891	282.6168356	-1.252059044	0.288940654	-4.333274068	1.47E-05	0.000580259	194.8284506	551.2959732	309.2020249	318.220189	543.2681384	471.8451008	166.2943455	78.6107803	212.1936522	217.0571799	179.7342041	148.8519877
Ani003496	69.27796941	-1.065441661	0.246014674	-4.330805335	1.49E-05	0.000584854	126.7176915	119.8469507	46.3299451	95.33178657	82.815265	91.57101686	53.69921575	37.55848392	36.78023305	37.9323227	46.26070233	56.49201943
Ani008724	542.9209132	-1.174779241	0.271267404	-4.330705512	1.49E-05	0.000584854	1050.172868	811.5350662	392.7973606	750.5699816	807.1727828	702.0444626	252.0398675	321.4307461	377.2331594	338.2298774	172.9088546	538.9159314
Ani022592	342.6867657	-0.573035861	0.132423006	-4.327313497	1.51E-05	0.000592812	419.752353	384.6516418	332.3669975	514.254567	404.1384932	404.4386578	309.2035487	274.264278	242.3723049	295.0291765	225.9949065	305.7742639
Ani025554	99.14134618	-1.757646177	0.40627287	-4.326270121	1.52E-05	0.000594506	163.9410133	97.01896009	190.355644	77.87667072	65.14800846	324.3140181	58.02979766	69.00279605	34.89406725	24.2345395	60.66977355	24.21086547
Ani008507	948.1990572	0.317787025	0.073500892	4.323580542	1.54E-05	0.00059955	826.0409512	840.0700545	922.5702111	804.2780304	831.4652606	840.6728076	1106.030621	1114.526174	1004.383287	951.4690943	1022.285684	1114.59651
Ani027453	28.11641895	-2.522078869	0.583323744	-4.323634852	1.53E-05	0.00059955	64.1508313	34.24198592	5.035863598	106.0733963	65.14800846	12.71819679	11.25951298	2.620359343	7.544663189	10.53675631	9.100466032	8.966987212
Ani007993	41.21968675	-1.669932949	0.386421902	-4.321527683	1.55E-05	0.000604026	99.79018202	86.74636432	37.26539062	13.42701219	72.8774332	66.13462329	14.72397851	18.3425154	19.80474087	15.80513446	27.3013981	22.41746803
Ani032178	16.62927841	-7.172449124	1.66171718	-4.316287519	1.59E-05	0.000617383	0.791985572	109.5743549	68.48774493	17.45511585	1.104203533	1.271819679	0.866116383	0	0	0	0	0
Ani021868	19.85604165	-1.771277438	0.410669535	-4.313145452	1.61E-05	0.00062506	7.919855716	29.67638779	34.24387247	29.53942683	29.8134954	53.4164265	10.3933966	9.607984259	10.37391188	6.322053783	5.308605186	11.65708338
Ani029318	18.94672112	-3.414022324	0.792501685	-4.307905443	1.65E-05	0.00063886	6.335884573	38.80758404	2.014345439	87.27557926	68.46061906	5.087278715	5.196698298	1.746906229	5.658497392	1.053675631	3.033488677	2.690096163
Ani003777	8.338361916	3.453756855	0.802138075	4.305688711	1.66E-05	0.000644095	3.167942287	0	1.00717272	2.685402439	0	1.271819679	11.25951298	18.3425154	0.943082899	30.55659328	12.89232688	17.93397442
Ani028735	2707.046315	-0.904014161	0.210397732	-4.296691567	1.73E-05	0.000669546	2568.409209	4533.638935	4336.885731	3191.600798	3792.939137	2747.130506	2672.835158	1441.197639	1348.608545	2282.261416	1581.964345	1987.084366
Ani022212	86.96251203	-0.766210025	0.178418597	-4.294451583	1.75E-05	0.000675092	116.421879	101.5845582	77.55229941	124.8712134	126.9834063	110.648312	58.02979766	57.64790556	49.98339363	63.22053783	80.38744995	76.2193913
Ani025426	106.0291061	0.801339002	0.186710659	4.291876027	1.77E-05	0.000681712	108.5020233	71.90817042	65.46622677	55.05074999	83.91946853	76.30918072	129.0513411	114.422358	128.2592742	171.7491278	115.2725697	152.4387826
Ani017999	215.9852676	0.511304949	0.119201708	4.28940959	1.79E-05	0.000686792	152.8532153	159.7959343	209.4919257	201.4051829	182.193583	164.0647385	234.7175398	276.8846373	235.7707247	272.9019883	267.7053758	234.0383662
Ani022017	353.8112517	0.574442362	0.133908755	4.289804379	1.79E-05	0.000686792	268.4831088	206.593315	360.5678336	265.8548414	322.4274317	281.072149	417.4680966	479.5257599	404.5825635	423.5776035	420.1381818	395.444136
Ani008403	62.76413689	-1.109501358	0.25868953	-4.288930273	1.80E-05	0.000687012	102.1661387	63.91837371	41.2940815	102.0452927	111.5245569	94.11465622	38.10912085	30.57085901	40.55256464	41.09334959	54.60279619	33.17785268
Ani025431	160.8779628	0.619852689	0.144582026	4.287204334	1.81E-05	0.000691102	132.2615905	82.1807662	147.0472171	116.8150061	145.7548664	136.0847056	213.0646302	198.273857	182.9580823	200.1983698	195.6600197	180.236443
Ani001736	3.178995302	-4.769546146	1.112669572	-4.28657911	1.81E-05	0.000691494	9.50382686	9.131196244	1.00717272	1.342701219	9.9378318	6.359098393	0.866116383	0	0	0	0	0
Ani027824	345.6878502	-0.821741302	0.191714963	-4.286265864	1.82E-05	0.000691494	350.8496082	439.4388193	530.7800232	357.1585243	335.6778741	635.9098393	200.0728845	203.5145757	241.429222	269.7409614	280.5977027	303.0841678
Ani031912	51.25005138	-0.806212526	0.188184781	-4.284153694	1.83E-05	0.000696823	66.52678802	85.60496479	68.48774493	68.47776219	57.41858373	44.51368875	42.43970277	38.43193704	33.95098435	36.87864707	36.40186413	35.86794885
Ani001280	571.4823789	0.463012797	0.108115679	4.282568459	1.85E-05	0.000700532	413.4164684	523.9023845	532.7943687	492.7713475	416.284732	506.1842321	750.9229041	634.1269611	705.4260082	633.2590539	675.7096029	572.9904828
Ani023864	44.23645137	-0.898236233	0.209808635	-4.2812167	1.86E-05	0.000703522	48.31111987	49.08017981	50.35863598	69.82046341	73.98163673	54.68824618	39.84135362	26.20359343	24.52015536	28.44924202	28.81814244	36.76464757
Ani025566	88.59102392	-2.498527622	0.584093211	-4.27761798	1.89E-05	0.000713694	299.3705461	241.9767005	146.0400443	64.44965853	82.815265	68.67826265	0.866116383	43.67265572	30.17865276	8.429405044	37.1602363	39.45474373
Ani023654	25.91065032	-1.388968359	0.324780163	-4.276641604	1.90E-05	0.000715533	19.00765372	63.91837371	38.27256334	29.53942683	44.16814133	30.52367229	12.99174575	11.35489049	16.97549217	13.6977832	19.7176764	10.76038465
Ani028849	42.47484804	-0.946406237	0.221331592	-4.275965427	1.90E-05	0.000716414	55.43899001	51.36297887	42.30125422	71.16316462	68.46061906	47.05732811	32.91242256	21.83632786	40.55256464	26.34189076	28.05977027	24.21086547
Ani012771	32.87856981	-1.39652906	0.326920769	-4.271766112	1.94E-05	0.000728726	30.88743729	50.22157934	47.33711782	42.96643902	77.29424733	36.88277068	21.65290958	9.607984259	14.14624348	24.2345395	10.61721037	28.69435908
Ani001299	420.0689542	-0.921434706	0.215738046	-4.271081175	1.95E-05	0.000729653	711.9950289	826.3732601	469.3424873	371.9282378	525.6008818	392.9922807	384.5556741	234.0854347	287.6402841	258.1505295	281.3560748	296.8072767
Ani012973	129.3410202	1.018683933	0.238688865	4.267831814	1.97E-05	0.000739031	95.83025417	46.79738075	120.8607263	98.01718901	51.89756606	99.20193494	145.5075524	217.4898255	207.4782377	163.3197227	167.6002494	138.0916031
Ani006523	9.158957047	2.792025574	0.65465758	4.264864042	2.00E-05	0.000747293	1.583971143	1.141399531	4.028690878	1.342701219	5.521017666	0	6.928931064	24.45668721	31.12173565	14.75145883	13.65069905	5.380192327
Ani013778	1467.332415	0.704658609	0.165236324	4.264550251	2.00E-05	0.000747293	912.3673785	1730.361688	1213.643127	958.6886706	888.8838443	992.0193494	1815.379939	1776.603635	1892.767377	1818.644138	1886.071585	1722.558243
Ani004233	264.1932944	0.610282067	0.143146497	4.263339147	2.01E-05	0.000749978	175.8207969	216.8659108	225.6066892	186.6354695	225.2575208	225.1120831	336.0531566	416.6371356	321.5912684	296.0828522	248.7460715	295.910578
Ani014149	222.2552675	-0.437766414	0.102690922	-4.262951445	2.02E-05	0.000749978	243.9315561	286.4912822	232.6568982	280.6245548	237.4037597	254.3639357	195.7423026	175.564076	209.3644035	188.6079379	186.5595537	175.7529493
Ani017639	306.680127	0.800803887	0.18790723	4.261698115	2.03E-05	0.000752856	233.6357436	259.0976934	213.5206166	151.7252378	216.4238925	267.0821325	332.5886911	576.4790556	408.3548951	375.1085245	341.2674762	304.8775652
Ani014158	4.661157122	-4.813513811	1.130789988	-4.256770809	2.07E-05	0.000768267	5.543899001	23.96939014	8.057381757	5.370804877	11.04203533	0	0	0	0	1.053675631	0	0.896698721
Ani000989	449.7549425	-1.05092324	0.246960688	-4.25542724	2.09E-05	0.000771525	534.5902608	462.2668099	429.0555785	1080.874482	465.973891	668.977151	290.1489883	227.9712629	318.7620197	218.1108555	408.0042271	292.3237831
Ani026672	51.46552546	2.385675125	0.560727093	4.254610052	2.09E-05	0.000772977	3.959927858	38.80758404	26.18649071	2.685402439	1.104203533	26.70821325	76.21824171	85.59840522	76.38971479	103.2602118	103.138615	73.52929514
Ani025242	17.97190371	-1.67266458	0.393183992	-4.254152293	2.10E-05	0.000773192	55.43899001	13.69679437	25.17931799	21.48321951	20.97986713	26.70821325	6.928931064	7.86107803	5.658497392	11.59043194	7.583721694	12.5537821
Ani004378	15.86224905	2.134311173	0.502126351	4.250546038	2.13E-05	0.000784361	7.919855716	5.706997653	6.043036317	0	9.9378318	5.087278715	16.45621128	13.97524983	48.09722783	16.85881009	43.22721365	17.0372757
Ani029831	21222.09486	-0.313068928	0.073684062	-4.248801131	2.15E-05	0.000789103	22182.72388	22692.16407	22782.24692	25462.98592	24496.75539	23479.06309	21542.9128	17633.27148	19077.62396	18964.054	17397.81594	18953.52087
Ani010556	163.5410748	-0.688433142	0.162064641	-4.247892314	2.16E-05	0.000790918	209.8761765	180.3411258	155.1045988	197.3770792	246.2373879	221.2966241	127.3191083	92.58603014	148.0640151	145.407237	106.1721037	132.7114107
Ani002355	33.34952862	-1.048486674	0.247030608	-4.244359364	2.19E-05	0.000802072	34.05537958	44.51458169	48.34429054	46.99454268	40.85553073	54.68824618	19.92067681	13.10179672	21.69090667	35.82497144	20.47604857	19.72737187
Ani032087	318.0950053	-0.813586212	0.191841898	-4.240920367	2.23E-05	0.000813035	451.4317758	606.0831507	312.2235431	410.8665731	330.1568565	321.7703787	263.2993804	184.2986072	268.7786261	210.7351261	195.6600197	261.8360266
Ani027390	480.4418646	0.87985032	0.207584471	4.23851705	2.25E-05	0.000820349	308.0823874	288.7740812	194.3843349	370.5855365	440.5772098	428.6032317	468.5689632	734.5740693	524.3540916	759.7001296	566.5040105	680.5943294
Ani004612	10.51122575	-2.088129623	0.492867655	-4.23669438	2.27E-05	0.000825591	27.71949501	15.97959343	28.20083615	6.713506097	12.14623887	11.44637711	5.196698298	3.493812458	3.772331594	1.053675631	6.825349524	3.586794885
Ani008263	7.453035239	-1.919180002	0.453056269	-4.236074267	2.27E-05	0.000826431	12.67176915	17.12099296	10.0717272	8.056207316	9.9378318	12.71819679	2.598349149	3.493812458	2.829248696	4.214702522	3.033488677	2.690096163
Ani018306	1142.984548	-3.212625739	0.759006276	-4.232673487	2.31E-05	0.000837572	310.4583441	210.0175136	248.7716617	3627.978695	4901.559484	3081.619081	196.608419	117.9161705	202.7628232	223.3792337	229.7867673	364.9563795
Ani032589	413.0246002	0.513760745	0.121400173	4.23196058	2.32E-05	0.000838773	309.6663585	357.2580531	430.0627513	296.7369695	303.6559717	343.3913132	455.5772175	573.8586962	501.7201021	482.5834388	458.8151625	442.9691683
Ani027393	23.8267641	-3.061678184	0.723587694	-4.231246894	2.32E-05	0.000839981	12.67176915	9.131196244	55.39449958	143.6690305	14.35464593	20.34911486	7.795047447	0.873453114	5.658497392	5.268378153	9.858838202	0.896698721
Ani004294	32.4136534	-1.240401753	0.293287886	-4.2292976	2.34E-05	0.00084461	49.89509101	47.93878028	66.47339949	44.30914024	23.1882742	41.9700494	19.05456043	17.46906229	16.97549217	13.6977832	31.85163111	16.14057698
Ani012861	13.91979499	-1.381825635	0.326732034	-4.229232183	2.34E-05	0.00084461	23.75956715	15.97959343	15.10759079	22.82592073	17.66725653	25.43639357	6.928931064	6.114171801	6.60158029	7.375729414	7.583721694	11.65708338
Ani012161	47.6643235	-0.971772195	0.229833995	-4.228148208	2.36E-05	0.000847226	82.36649945	70.76677089	53.38015414	44.30914024	71.77322966	55.96006586	38.10912085	28.82395278	40.55256464	23.18086387	39.43535281	23.31416675
Ani004681	165.2923265	-0.740955039	0.175260138	-4.227744241	2.36E-05	0.000847287	221.7559601	269.3702892	171.2193623	221.5457012	173.3599547	184.4138534	156.7670653	112.6754518	131.0885229	84.29405044	119.8228028	137.1949043
Ani016965	103.5181889	1.800664279	0.426151517	4.225408585	2.39E-05	0.000854397	26.92750944	53.64577793	76.54512669	53.70804877	32.02190247	34.33913132	58.89591405	271.6439186	333.8513461	123.2800488	99.34675419	78.01278874
Ani017197	17.73646093	-1.902631108	0.45031737	-4.225089311	2.39E-05	0.000854397	16.631697	39.94898357	49.35146326	21.48321951	25.39668127	15.26183614	10.3933966	15.72215606	2.829248696	5.268378153	6.066977355	4.483493606
Ani012717	43.29851763	-0.876505102	0.207546348	-4.223177675	2.41E-05	0.000860204	51.47906216	58.21137606	40.28690878	72.50586584	54.10597313	61.04734458	32.91242256	28.82395278	28.29248696	22.12718824	30.33488677	39.45474373
Ani008553	21.54040897	2.944048158	0.697298786	4.222075556	2.42E-05	0.000862944	8.711841288	2.282799061	2.014345439	13.42701219	3.3126106	0	32.91242256	59.39481179	64.1296371	21.07351261	48.53581884	2.690096163
Ani012876	5.374028787	-3.760557864	0.890991153	-4.220645573	2.44E-05	0.000866955	11.087798	1.141399531	8.057381757	6.713506097	16.563053	16.53365582	0	0	0.943082899	0	0.758372169	2.690096163
Ani001125	20.63006848	-1.82534144	0.432915797	-4.216389086	2.48E-05	0.000881969	54.64700444	14.8381939	10.0717272	37.59563414	37.54292013	38.15459036	7.795047447	10.48143737	3.772331594	13.6977832	9.100466032	9.863685933
Ani008326	146.3721869	0.60315383	0.143117654	4.214391546	2.50E-05	0.000885286	123.5497492	109.5743549	139.997008	92.64638413	113.7329639	115.7355908	144.641436	205.2614819	179.1857507	179.1248572	153.9495504	199.0671161
Ani011603	1646.540013	-1.015876233	0.241022571	-4.214859336	2.50E-05	0.000885286	2151.824798	1034.107975	3433.451801	2385.980067	2218.344898	1996.756896	1256.734872	710.1173821	1177.91054	1011.528605	1218.704076	1163.018241
Ani026012	519.4431303	0.573286352	0.13602033	4.214710796	2.50E-05	0.000885286	344.5137237	340.1370601	506.6078779	471.288128	430.639378	413.3413956	713.6798996	691.7748667	583.7683142	600.5951094	506.5926091	630.379201
Ani012218	10.26562641	-1.623051452	0.385473708	-4.210537366	2.55E-05	0.00089611	17.42368258	11.41399531	12.08607263	17.45511585	13.2504424	21.62093454	3.464465532	6.114171801	4.715414493	3.161026892	5.308605186	7.173589769
Ani016393	330.2500832	-0.619604379	0.147154817	-4.210561311	2.55E-05	0.00089611	455.3917037	425.7420249	299.1302977	476.6589329	367.6997766	376.4586249	258.1026821	195.6534976	279.152538	259.2042051	302.5904956	267.2162189
Ani017936	12.582252	-3.084487912	0.732570086	-4.210502135	2.55E-05	0.00089611	31.67942287	2.282799061	17.12193623	29.53942683	51.89756606	2.543639357	0.866116383	2.620359343	5.658497392	1.053675631	3.033488677	2.690096163
Ani020722	399.7449285	-0.445457246	0.105806332	-4.210118957	2.55E-05	0.00089612	392.032858	523.9023845	430.0627513	519.6253719	477.0159264	426.0595924	365.5011136	349.3812458	323.4774342	299.2438791	338.2339875	352.4025974
Ani012187	220.8848097	0.643662021	0.152921874	4.209090583	2.56E-05	0.000898695	163.9410133	180.3411258	207.4775802	173.2084573	134.7128311	174.239296	287.5506392	295.2271527	323.4774342	283.4387446	205.5188579	221.4845841
Ani023836	1153.56671	-1.294045946	0.307478233	-4.20857741	2.57E-05	0.000899227	967.014383	1560.293158	1527.881016	2647.806805	2249.262597	881.3710373	819.3460984	769.5121939	498.8908534	377.2158757	515.6930752	1028.513433
Ani024386	34.52614554	-2.277045535	0.54130261	-4.206603649	2.59E-05	0.000905593	11.87978357	124.4125488	46.3299451	92.64638413	46.3765484	21.62093454	7.795047447	8.734531145	26.40632116	13.6977832	4.550233016	9.863685933
Ani024728	104.9061073	-1.064472715	0.253202348	-4.204039665	2.62E-05	0.000914387	184.5326382	174.6341282	215.534962	102.0452927	86.1278756	87.75555783	64.95872873	59.39481179	81.10512928	66.38156472	68.25349524	68.14910281
Ani019269	21.72794682	1.790236195	0.426054139	4.20189838	2.65E-05	0.00092154	12.67176915	9.131196244	6.043036317	9.398908535	11.04203533	10.17455743	19.92067681	32.31776524	12.26007768	37.9323227	72.04535609	27.79766036
Ani011780	128.8244671	0.902048227	0.214792615	4.199624028	2.67E-05	0.000929294	119.5898213	86.74636432	106.7603083	59.07885365	60.73119433	104.2892137	138.5786213	212.2491068	130.14544	167.5344252	153.9495504	206.2407059
Ani001869	2.473552564	4.625272784	1.101985515	4.197217405	2.70E-05	0.000937658	0	0	0	0	0	0	0.866116383	8.734531145	4.715414493	3.161026892	6.825349524	5.380192327
Ani017441	238.1114278	0.612102062	0.145853974	4.196677292	2.71E-05	0.000938335	153.6452009	211.1589131	157.1189443	243.0289207	155.6926982	212.3938863	299.6762685	270.7704655	289.5264499	284.4924202	252.5379324	327.2950332
Ani026723	87.21754577	-0.934824744	0.222894164	-4.194029693	2.74E-05	0.000947786	159.9810855	75.33236901	66.47339949	136.9555244	122.5665922	125.9101482	60.62814681	63.76207736	56.58497392	53.73745716	63.70326223	60.97551304
Ani019658	52.24426718	0.944521384	0.225234851	4.193495718	2.75E-05	0.000948448	31.67942287	25.11078967	28.20083615	29.53942683	60.73119433	39.42641004	78.81659086	56.77445244	67.9019687	68.48891598	76.59558911	63.6656092
Ani014463	300.3790773	-1.951546896	0.465576734	-4.191676162	2.77E-05	0.000952405	350.0576227	465.6910085	359.5606609	393.4114573	917.5931362	377.7304446	22.51902596	62.88862424	318.7620197	76.91832103	150.9160617	108.5005453
Ani016837	503.6954552	-0.595150822	0.141975163	-4.191936184	2.77E-05	0.000952405	470.4394295	703.1021108	603.296459	641.8111828	701.1692436	518.9024289	380.2250922	365.1034019	439.4766307	318.2100404	464.1237676	438.4856746
Ani032733	416.9651846	0.62380936	0.148829802	4.191427748	2.77E-05	0.000952405	281.9468635	350.4096559	385.7471516	285.9953597	319.1148211	345.9349526	513.6070151	662.0774608	516.8094284	523.6767884	439.8558582	378.4068603
Ani000768	733.792273	-2.172748172	0.518512728	-4.190346841	2.79E-05	0.00095538	1859.582122	1054.653166	816.8170756	530.3669816	1942.294015	1003.465726	834.9361933	324.9245586	87.70670957	119.0653462	135.7486183	95.94676316
Ani031023	181.5424923	1.354916006	0.323623702	4.186702011	2.83E-05	0.000969251	101.3741532	93.5947615	206.4704075	68.47776219	81.71106146	59.7755249	179.2860913	213.1225599	314.0466052	189.6616135	455.7816738	215.2076931
Ani006147	21.39313465	-7.537187647	1.800681841	-4.185740909	2.84E-05	0.000971766	81.57451388	1.141399531	2.014345439	0	62.9396014	108.1046727	0	0	0.943082899	0	0	0
Ani001600	24.58751349	-5.321512266	1.272872472	-4.180711252	2.91E-05	0.000991888	231.2597869	1.141399531	3.021518159	34.9102317	2.208407067	15.26183614	1.732232766	0.873453114	2.829248696	1.053675631	0.758372169	0
Ani008295	9.850400515	-4.720301021	1.12966992	-4.178478101	2.93E-05	0.001000039	3.167942287	58.21137606	44.31559966	1.342701219	4.416814133	2.543639357	0	1.746906229	0.943082899	0	1.516744339	0
Ani001776	196.5268512	0.937167383	0.224361863	4.177035133	2.95E-05	0.00100476	114.8379079	117.5641516	227.6210346	149.0398353	99.378318	100.4737546	213.9307466	239.3261534	313.1035223	231.8086387	330.6502658	220.5878854
Ani025516	7.145274443	3.182329882	0.761997407	4.176300146	2.96E-05	0.001006369	0.791985572	2.282799061	4.028690878	1.342701219	0	0	11.25951298	6.987624916	10.37391188	7.375729414	34.12674762	7.173589769
Ani029101	2.046010979	-4.638895834	1.110975517	-4.175515808	2.97E-05	0.001008201	5.543899001	4.565598122	1.00717272	5.370804877	5.521017666	2.543639357	0	0	0	0	0	0
Ani022868	1120.707477	0.642010086	0.153843165	4.173146641	3.00E-05	0.001013801	832.3768358	845.7770521	794.6592757	820.390445	938.5730033	1021.271202	1261.93157	2043.006835	1288.251239	1216.995353	1184.577329	1200.679588
Ani023638	16.16310617	1.315497175	0.315175838	4.173851595	2.99E-05	0.001013801	7.919855716	13.69679437	6.043036317	10.74160975	8.833628266	8.902737751	27.71572426	24.45668721	15.08932638	23.18086387	20.47604857	26.90096163
Ani024798	351.9200701	0.503648118	0.120686324	4.173199572	3.00E-05	0.001013801	280.3628924	251.1078967	336.3956883	284.6526585	255.0710162	339.5758542	452.9788683	434.979651	382.8916568	432.0070085	432.2721365	340.745514
Ani001994	14.16643525	-2.955062372	0.708639814	-4.170048467	3.05E-05	0.001026022	4.75191343	42.23178263	22.15779983	1.342701219	33.126106	47.05732811	3.464465532	1.746906229	1.886165797	5.268378153	6.066977355	0.896698721
Ani020296	127.1521097	-0.702820597	0.168555055	-4.169679742	3.05E-05	0.001026026	170.2768979	164.3615324	96.68858108	183.950067	159.0053088	171.6956566	85.74552192	93.45948325	109.3976162	84.29405044	99.34675419	107.6038465
Ani020018	62.75545214	-1.025641948	0.246019891	-4.168939118	3.06E-05	0.001027707	129.8856337	59.35277559	55.39449958	75.19126828	79.5026544	105.5610333	44.17193554	33.19121835	46.21106203	33.71762018	52.32767969	38.55804501
Ani012877	3.442981508	-4.868414789	1.168052779	-4.167975005	3.07E-05	0.001029385	4.75191343	0	9.064554476	2.685402439	11.04203533	12.71819679	0	0	0	1.053675631	0	0
Ani015137	8.164638839	-1.941397071	0.465804771	-4.167834232	3.08E-05	0.001029385	16.631697	15.97959343	8.057381757	10.74160975	9.9378318	16.53365582	1.732232766	3.493812458	5.658497392	2.107351261	5.308605186	1.793397442
Ani031572	2.659999236	-4.46322038	1.071381129	-4.165856817	3.10E-05	0.001036685	3.167942287	9.131196244	2.014345439	6.713506097	2.208407067	7.630918072	0	0	0	1.053675631	0	0
Ani000292	4.566872054	5.508724954	1.322713016	4.164716676	3.12E-05	0.001039468	0	0	0	0	0	0	5.196698298	12.2283436	15.08932638	1.053675631	21.23442074	0
Ani009081	229.1032495	0.74849641	0.179731947	4.16451511	3.12E-05	0.001039468	156.8131432	128.9781469	149.0615625	185.2927683	183.2977865	223.8402634	265.0316132	410.5229638	278.2094551	263.4189076	280.5977027	224.1746803
Ani015500	2768.755686	-0.746246731	0.179214934	-4.163976264	3.13E-05	0.001040264	3617.790091	3634.216105	2655.914462	3466.854548	3595.286704	3845.982708	2720.471559	1230.695438	1974.81559	1959.836673	2004.377644	2518.826708
Ani001504	43.06746786	-1.965096997	0.472313043	-4.160581688	3.17E-05	0.001054167	72.86267259	49.08017981	8.057381757	116.8150061	93.85730033	71.22190201	8.66116383	20.96287475	18.86165797	12.64410757	30.33488677	13.45048082
Ani017884	12.71167574	6.488482244	1.561484454	4.155329389	3.25E-05	0.001076964	0	0	0	0	0	1.271819679	24.25125873	49.78682753	44.32489623	1.053675631	31.85163111	0
Ani020603	535.3304786	0.387662441	0.093410047	4.150115061	3.32E-05	0.001099312	472.8153863	438.2974197	512.6509143	393.4114573	477.0159264	487.1069369	572.5029292	698.7624916	596.0283919	580.5752724	597.5972695	597.2013483
Ani032267	34.2878039	1.248963432	0.30096195	4.149904763	3.33E-05	0.001099312	19.79963929	20.54519155	9.064554476	29.53942683	22.08407067	21.62093454	36.37688809	29.69740589	75.44663189	44.25437648	54.60279619	48.42173094
Ani017888	115.3749136	0.789539747	0.190276009	4.149444532	3.33E-05	0.001099781	104.5420955	107.2915559	75.53795397	61.76425609	66.252212	90.29919719	133.381923	117.9161705	142.4055177	202.3057211	145.6074565	137.1949043
Ani006981	22.21619629	-1.584847346	0.382164911	-4.147024756	3.37E-05	0.001109709	18.21566815	65.05977324	28.20083615	20.14051829	32.02190247	36.88277068	15.59009489	14.84870295	8.487746087	6.322053783	13.65069905	7.173589769
Ani022395	596.8598912	1.653072976	0.39877374	4.145390758	3.39E-05	0.00111589	193.2444795	365.2478498	332.3669975	263.169439	342.3030953	231.4711815	416.6019802	1269.127375	1274.104996	1782.819167	370.8439908	321.0181422
Ani000309	4.05101417	-5.112601486	1.233692383	-4.144146106	3.41E-05	0.001119762	0	11.41399531	10.0717272	10.74160975	14.35464593	1.271819679	0	0	0	0	0.758372169	0
Ani026330	3933.635385	0.735722245	0.177553168	4.143672856	3.42E-05	0.001119762	2745.813977	2339.869038	2134.198993	4112.693835	3353.466131	3026.930835	4108.856121	3925.298297	4989.851616	4811.082929	5897.860361	5757.702489
Ani030769	2.7571706	-5.05805855	1.220716862	-4.143514935	3.42E-05	0.001119762	0	7.989796714	6.043036317	4.028103658	9.9378318	5.087278715	0	0	0	0	0	0
Ani000836	1119.512602	-1.606001269	0.387680422	-4.142590589	3.43E-05	0.001122524	1816.814901	587.8207582	416.9695059	2682.717036	2468.9991	2139.2007	393.2168379	552.0223684	706.3690911	532.1061934	693.1521628	444.7625657
Ani001264	20.98126629	-2.08007314	0.502905999	-4.136107233	3.53E-05	0.001145819	24.55155272	53.64577793	7.050209037	40.28103658	37.54292013	40.69822972	16.45621128	2.620359343	6.60158029	10.53675631	9.100466032	2.690096163
Ani003472	179.4561816	-0.963712739	0.233001073	-4.136087135	3.53E-05	0.001145819	208.2922053	321.8746676	253.8075253	122.185811	332.3652635	184.4138534	103.0678496	156.3481075	113.1699478	130.6557782	110.7223367	116.5708338
Ani010347	5.228721629	5.206895216	1.258748349	4.136565676	3.53E-05	0.001145819	0.791985572	0	0	0	0	0	0.866116383	19.21596852	0.943082899	2.107351261	28.05977027	10.76038465
Ani025425	4.628963441	-3.235412236	0.781987922	-4.137419701	3.51E-05	0.001145819	5.543899001	9.131196244	4.028690878	12.08431097	13.2504424	6.359098393	0	0	0.943082899	0	1.516744339	2.690096163
Ani026806	361.2971982	0.480538582	0.116168345	4.136570787	3.53E-05	0.001145819	343.7217381	263.6632916	251.7931799	292.7088658	362.1787589	295.0621655	385.4217905	453.3221664	414.9564754	388.8063077	433.7888809	450.142758
Ani008442	743.0931349	0.687538391	0.166297194	4.134395617	3.56E-05	0.001152498	499.7428957	493.0845972	781.5660304	406.8384695	629.396014	604.1143474	902.4932711	1130.24833	774.2710598	982.0256876	797.8075222	915.5293943
Ani031792	69.75377158	1.84875154	0.447389968	4.132304417	3.59E-05	0.001161233	26.92750944	45.65598122	42.30125422	13.42701219	26.5008848	26.70821325	61.4942632	241.9465127	186.7304139	63.22053783	44.74395799	57.38871815
Ani027046	180.0788273	0.776286469	0.18789186	4.131559875	3.60E-05	0.0011614	110.0859945	133.5437451	151.0759079	93.98908535	196.5482289	110.648312	173.2232766	252.4279501	229.1691444	253.935827	246.470955	209.8275008
Ani033311	1019.175859	-0.715452678	0.17316758	-4.131562501	3.60E-05	0.0011614	849.0085328	1249.832486	1437.235471	1541.421	1031.3261	1494.388122	927.6106462	717.9784601	699.7675108	598.4877581	801.599383	881.4548429
Ani014373	32.11365328	-2.327502961	0.563834817	-4.127987294	3.66E-05	0.001177768	19.79963929	83.32216573	94.67423564	14.76971341	9.9378318	99.20193494	13.85786213	11.35489049	7.544663189	4.214702522	15.92581556	10.76038465
Ani016298	1248.515235	0.453109325	0.109784118	4.127275736	3.67E-05	0.001179597	1153.922978	862.8980451	1073.646119	1118.470116	1067.764817	1046.707596	1534.758231	1334.636359	1261.844918	1432.998857	1346.868973	1747.665808
Ani002866	37.3416834	-1.1495719	0.278659008	-4.125371398	3.70E-05	0.001186617	46.72714873	77.61516808	34.24387247	40.28103658	43.0639378	67.40644297	25.98349149	16.59560918	33.95098435	16.85881009	26.54302593	18.83067314
Ani008377	220.3113027	-0.985578597	0.238932903	-4.124917861	3.71E-05	0.001186617	288.2827481	372.0962469	290.0657432	214.8321951	170.0473441	420.9723136	174.089393	177.3109822	110.3406991	177.0175059	101.6218707	147.0585903
Ani014794	45.19594413	-1.414310204	0.342875614	-4.124849209	3.71E-05	0.001186617	72.86267259	119.8469507	36.2582179	48.3372439	75.08584026	41.9700494	38.10912085	34.93812458	19.80474087	21.07351261	19.7176764	14.34717954
Ani017568	291.4696789	0.877912592	0.212859612	4.12437373	3.72E-05	0.001187249	155.229172	133.5437451	240.71428	261.8267378	289.3013257	152.6183614	352.5093679	490.0071972	389.4932371	369.8401463	359.4684083	303.0841678
Ani005047	2567.916072	-0.635190379	0.154092458	-4.122138026	3.75E-05	0.001197001	3054.68835	3029.274354	2473.616199	3611.86628	3685.831394	2890.84613	2103.796694	1314.546937	2005.937325	2205.343095	2312.276744	2126.969367
Ani019386	2267.667652	0.523891492	0.12720464	4.11849357	3.81E-05	0.00121423	1597.434898	2002.014777	1834.061522	1648.837097	1861.687157	2219.325339	2491.816834	3305.146585	2414.29222	3043.015221	2508.695136	2285.68504
Ani033361	12.9533597	2.10516761	0.511290988	4.117357157	3.83E-05	0.00121837	4.75191343	5.706997653	7.050209037	8.056207316	0	3.815459036	22.51902596	6.114171801	36.78023305	24.2345395	16.68418773	19.72737187
Ani027485	276.7061673	1.338917281	0.325220831	4.116948098	3.84E-05	0.001218676	159.1890999	150.664738	257.8362162	64.44965853	160.1095123	147.5310827	227.7886087	754.6634909	352.7130041	380.3769026	404.2123663	260.9393279
Ani008751	537.976089	1.759509193	0.427909787	4.111869476	3.92E-05	0.001242022	90.28635517	252.2492962	676.8200676	106.0733963	226.3617243	119.5510498	833.2039605	1209.732564	831.7991166	966.2205532	589.2551756	554.1598097
Ani016230	3111.408965	0.411562686	0.10008716	4.112042783	3.92E-05	0.001242022	2406.052167	2770.176661	2715.337652	2915.004347	2666.651533	2551.270275	3015.817246	3169.761352	3444.138746	4091.422473	3584.825245	4006.449886
Ani006288	17512.38068	-0.528832024	0.128673117	-4.109887429	3.96E-05	0.001250832	19108.23589	24607.43248	15181.1144	22637.94256	23454.38725	19130.71161	14998.53741	13695.74484	14199.05612	15476.38766	12342.50706	15316.51086
Ani002016	4.213821008	-3.753110044	0.913630117	-4.107909725	3.99E-05	0.001257587	10.29581243	9.131196244	2.014345439	12.08431097	9.9378318	3.815459036	0	0.873453114	0	0	1.516744339	0.896698721
Ani005504	295.4665659	0.428563466	0.104334376	4.107596017	4.00E-05	0.001257587	258.9792819	218.0073103	223.5923437	304.7931768	239.6121667	268.3539522	357.7060662	348.5077927	314.9896881	337.1762018	326.858405	347.0224051
Ani026351	215.3302721	-0.647419523	0.157592674	-4.108182873	3.99E-05	0.001257587	345.3057092	186.0481235	248.7716617	276.5964512	255.0710162	264.5384932	144.641436	195.6534976	185.787331	143.2998857	166.0835051	172.1661545
Ani030287	4992.793652	-0.512110902	0.124725436	-4.105905878	4.03E-05	0.001264911	5897.916552	4787.029631	6915.247893	5973.677725	5896.446868	5746.081308	3920.908866	3624.830425	3881.729211	5230.44583	3587.100361	4452.109151
Ani031969	151.149898	-0.717548909	0.174789545	-4.105216416	4.04E-05	0.001266781	195.6204362	203.1691164	250.7860072	157.0960427	145.7548664	174.239296	143.7753196	94.33293637	125.4300255	126.4410757	103.8969872	93.256667
Ani027833	3.365595915	-4.31503458	1.051498011	-4.103702087	4.07E-05	0.001273191	5.543899001	4.565598122	2.014345439	13.42701219	4.416814133	8.902737751	0	0	0	0	1.516744339	0
Ani003567	21.70097456	-1.313673388	0.320195353	-4.102724708	4.08E-05	0.001276667	27.71949501	46.79738075	15.10759079	40.28103658	22.08407067	34.33913132	10.3933966	10.48143737	12.26007768	10.53675631	15.16744339	15.24387826
Ani032041	115.7634324	-0.949176715	0.231383769	-4.102175014	4.09E-05	0.001277789	203.5402919	106.1501563	138.9898353	190.6635731	139.1296452	136.0847056	55.43144851	62.88862424	98.08062145	103.2602118	99.34675419	55.59532071
Ani003380	17.78040352	-1.431794096	0.349125396	-4.101088355	4.11E-05	0.001281886	42.76722087	27.39358873	17.12193623	28.19672561	14.35464593	25.43639357	11.25951298	5.240718687	8.487746087	11.59043194	9.858838202	11.65708338
Ani000898	25.83979953	-1.310387938	0.319582517	-4.100311707	4.13E-05	0.001284276	39.59927858	20.54519155	34.24387247	37.59563414	33.126106	55.96006586	11.25951298	13.10179672	24.52015536	14.75145883	18.20093206	7.173589769
Ani029118	520.673462	0.902987398	0.220396105	4.097111425	4.18E-05	0.001300213	266.1071521	356.1166535	485.4572508	298.0796707	421.8057497	349.7504116	578.5657439	379.9521048	709.1983397	634.3127296	916.8719528	851.8637851
Ani032292	244.1440019	-1.002894468	0.244831573	-4.096262819	4.20E-05	0.001303044	287.4907625	389.2172399	300.1374704	308.8212804	341.1988918	328.1294771	201.8051172	68.12934293	125.4300255	148.5682639	199.4518805	231.3482701
Ani000650	206.9255904	-0.607556713	0.148373862	-4.094769137	4.23E-05	0.001303713	255.0193541	294.4810789	217.5493074	268.5402439	206.4860607	258.1793948	157.6331817	160.7153731	211.2505693	127.4947513	180.4925763	145.2651928
Ani001163	384.5188309	-0.850895847	0.207799125	-4.094799946	4.23E-05	0.001303713	434.0080933	537.5991789	243.7357981	588.1031341	654.7926952	511.2715108	257.2365658	276.8846373	319.7051026	229.7012874	295.765146	265.4228215
Ani024817	723.2304946	-1.612847652	0.393848268	-4.095099011	4.22E-05	0.001303713	740.5065095	1610.514738	388.7686698	1823.388256	1194.748223	782.1691024	375.0283939	136.2586859	269.721709	655.3862422	235.0953725	467.1800337
Ani026329	200.7833276	-0.491852361	0.120088524	-4.095748244	4.21E-05	0.001303713	205.9162486	227.1385066	219.5636529	277.9391524	271.6340692	207.3066076	152.4364834	151.9808419	173.5272533	169.6417765	177.4590876	174.8562506
Ani003588	24.58950761	-3.363753335	0.821958442	-4.092364243	4.27E-05	0.001315366	48.31111987	0	89.63837204	5.370804877	111.5245569	13.99001647	3.464465532	2.620359343	7.544663189	3.161026892	2.275116508	7.173589769
Ani018483	450.717994	1.687294892	0.412359486	4.091805695	4.28E-05	0.001316594	114.8379079	128.9781469	432.0770967	102.0452927	125.8792028	377.7304446	1203.035656	397.4211671	463.9967861	867.1750439	417.1046931	778.33449
Ani010914	8.722571161	-2.638268215	0.64517143	-4.089251468	4.33E-05	0.001329214	5.543899001	11.41399531	6.043036317	37.59563414	22.08407067	7.630918072	3.464465532	2.620359343	3.772331594	1.053675631	0.758372169	2.690096163
Ani007208	49.95176643	1.325796366	0.324368956	4.087309658	4.36E-05	0.001338414	30.88743729	15.97959343	41.2940815	17.45511585	36.4387166	27.98003293	64.09261235	89.96567079	113.1699478	73.75729414	56.11954053	32.28115396
Ani002326	29.31418307	-2.033916919	0.497934359	-4.084708926	4.41E-05	0.001349731	46.72714873	86.74636432	81.58099029	14.76971341	11.04203533	41.9700494	16.45621128	18.3425154	5.658497392	7.375729414	12.13395471	8.966987212
Ani028886	483.4931457	0.921862603	0.225688215	4.0846732	4.41E-05	0.001349731	339.7618102	260.239093	167.1906715	440.4059999	338.9904847	459.126904	624.4699122	669.0650857	575.2805681	820.8133162	604.422619	502.1512839
Ani027330	172.5974838	-0.685159315	0.167891213	-4.080971851	4.48E-05	0.001369401	190.8685228	247.6836981	146.0400443	249.7424268	239.6121667	203.4911486	138.5786213	117.0427173	113.1699478	150.6756152	113.7558254	160.5090711
Ani027530	37.96224033	-0.988688714	0.242464275	-4.07766758	4.55E-05	0.001386972	41.18324972	67.3425723	52.37298142	36.25293292	58.52278726	47.05732811	29.44795702	33.19121835	15.08932638	29.50291765	20.47604857	25.10756419
Ani000500	2.249333671	-4.237857002	1.040149581	-4.074276506	4.62E-05	0.001403232	3.959927858	3.424198592	5.035863598	2.685402439	3.3126106	7.630918072	0	0	0.943082899	0	0	0
Ani033532	3.596284906	4.642875337	1.139465837	4.074606879	4.61E-05	0.001403232	0	0	0	0	1.104203533	0	0.866116383	4.367265572	10.37391188	9.483080675	15.16744339	1.793397442
Ani008370	66.08502418	-0.760842574	0.18678227	-4.073419685	4.63E-05	0.001403571	63.35884573	106.1501563	86.61685388	84.59017682	67.35641553	91.57101686	50.23475022	41.9257495	54.69880812	40.03967396	45.50233016	60.97551304
Ani014108	6.52354897	-4.056167896	0.99584422	-4.073094783	4.64E-05	0.001403571	33.26339401	1.141399531	7.050209037	9.398908535	16.563053	6.359098393	0	2.620359343	1.886165797	0	0	0
Ani024053	83.11277227	-1.358909854	0.333638298	-4.07300319	4.64E-05	0.001403571	54.64700444	146.0991399	122.8750718	183.950067	162.3179194	48.32914779	49.36863383	34.06467147	50.92647652	31.61026892	53.08605186	60.07881432
Ani025547	92.035187	-0.983223342	0.241408175	-4.072866804	4.64E-05	0.001403571	114.0459223	138.1093432	77.55229941	127.5566158	151.2758841	124.6383285	87.47775469	46.29301507	62.24347131	67.43524035	33.36837545	74.42599386
Ani027036	39.70958465	-2.159163273	0.530243202	-4.072024429	4.66E-05	0.00140662	146.5173308	18.26239249	24.17214527	18.79781707	111.5245569	69.95008233	15.59009489	24.45668721	11.31699478	7.375729414	10.61721037	17.93397442
Ani007696	19.10103507	-3.388346972	0.832291067	-4.07110818	4.68E-05	0.001410124	49.10310544	11.41399531	5.035863598	49.67994512	1.104203533	92.84283654	1.732232766	4.367265572	9.430828986	1.053675631	0.758372169	2.690096163
Ani019287	147.0143802	0.686235482	0.168685867	4.068126723	4.74E-05	0.001426223	124.3417347	83.32216573	128.9181081	149.0398353	85.02367206	105.5610333	156.7670653	189.5393258	152.7794296	205.4667479	198.6935084	184.7199366
Ani003158	707.914669	1.312847504	0.322801966	4.067036893	4.76E-05	0.001430843	274.0270078	457.7012117	648.6192314	283.3099573	336.7820776	437.5059695	701.5542703	2083.185678	1086.431499	978.8646607	624.1402954	582.8541688
Ani016871	129.0661093	-1.079817549	0.26558007	-4.065883223	4.79E-05	0.001435871	174.2368258	160.9373338	84.60250844	239.000817	196.5482289	197.1320502	82.28105639	48.91337441	82.04821218	61.11318657	115.2725697	106.7071478
Ani020226	266.142253	-0.516617322	0.127092024	-4.064907495	4.81E-05	0.00143982	277.9869356	365.2478498	278.9868433	362.5293292	310.2811929	287.4312474	233.8514234	216.6163724	221.6244812	171.7491278	249.5044437	217.8977892
Ani019931	899.6898839	0.536794866	0.132084209	4.064035124	4.82E-05	0.001443141	563.893727	820.6662624	710.0567673	810.9915365	861.278756	639.7252984	1038.473543	1002.724175	991.1801264	1322.362916	1040.486616	994.4388818
Ani010054	391.2092224	-0.427948208	0.105332297	-4.062839414	4.85E-05	0.001448252	462.5195738	518.1953869	424.0197149	471.288128	412.9721214	404.4386578	341.2498549	366.8503081	364.0299989	278.1703665	320.7914276	329.9851294
Ani027492	7.12604946	-2.455396333	0.604399044	-4.062541725	4.85E-05	0.001448252	12.67176915	20.54519155	5.035863598	13.42701219	4.416814133	16.53365582	1.732232766	1.746906229	1.886165797	0	3.033488677	4.483493606
Ani008850	508.5078515	1.156464975	0.284720364	4.061757151	4.87E-05	0.001451053	284.3228202	246.5422986	407.9049514	252.4278292	188.8188042	509.9996911	1258.467105	557.263087	651.6702829	580.5752724	461.090279	703.0117974
Ani007746	112.7683858	-0.522717522	0.128780725	-4.058973278	4.93E-05	0.001466364	140.1814462	146.0991399	129.9252808	139.6409268	114.8371675	127.1819679	78.81659086	86.47185833	105.6252846	89.56242859	101.6218707	93.256667
Ani002188	3.235733704	4.496037597	1.108471345	4.056070207	4.99E-05	0.001480476	0	0	1.00717272	0	0	0	0.866116383	3.493812458	7.544663189	3.161026892	12.89232688	9.863685933
Ani029357	2.721280065	4.218974249	1.040132905	4.056187656	4.99E-05	0.001480476	0	1.141399531	0	0	0	0	1.732232766	6.114171801	3.772331594	9.483080675	6.825349524	3.586794885
Ani024146	86.94629321	-1.157101689	0.285652138	-4.050737016	5.11E-05	0.001512478	57.81494673	108.4329554	200.4273712	151.7252378	134.7128311	67.40644297	62.36037958	45.41956195	59.41422261	52.68378153	50.05256318	52.90522455
Ani011781	664.7370344	0.387096074	0.095572822	4.05027354	5.12E-05	0.001513327	480.735242	549.0131742	595.2390773	577.3615243	620.5623857	635.9098393	752.6551369	682.1668824	708.2552568	838.7258019	765.9558911	770.2642015
Ani013654	30.07227914	-5.69965111	1.407616954	-4.049149234	5.14E-05	0.001518461	223.3399312	0	6.043036317	33.56753048	27.60508833	63.59098393	4.330581915	0.873453114	0	0	1.516744339	0
Ani021570	30.01153764	-0.906249831	0.223902866	-4.047513314	5.18E-05	0.001526482	45.14317758	37.66618451	37.26539062	42.96643902	34.23030953	36.88277068	25.98349149	17.46906229	26.40632116	22.12718824	15.16744339	18.83067314
Ani032433	272.767502	-0.450902095	0.111409398	-4.047253677	5.18E-05	0.001526482	307.2904018	325.2988662	253.8075253	300.7650731	327.9484494	376.4586249	236.4497726	255.0483094	227.2829786	223.3792337	220.6863013	218.794488
Ani002582	36.90460621	-1.800627838	0.445035917	-4.046028128	5.21E-05	0.001532327	39.59927858	33.10058639	30.21518159	42.96643902	144.6506629	53.4164265	12.99174575	10.48143737	22.63398957	25.28821513	21.23442074	6.276891048
Ani017588	143.5414908	0.523357689	0.129401507	4.044448167	5.24E-05	0.001540524	94.24628302	138.1093432	109.7818264	116.8150061	122.5665922	127.1819679	177.5538585	143.2463108	184.8442481	172.8028034	172.1504824	163.1991673
Ani009424	25.85406075	1.190365844	0.294400783	4.043351483	5.27E-05	0.001545574	13.46375472	25.11078967	22.15779983	12.08431097	9.9378318	11.44637711	39.84135362	25.33014032	50.92647652	31.61026892	33.36837545	34.97125013
Ani032715	5.066672052	-3.395588767	0.839937594	-4.04266792	5.28E-05	0.001547911	3.959927858	18.26239249	19.13628167	2.685402439	7.729424733	3.815459036	0.866116383	1.746906229	0.943082899	0	0.758372169	0.896698721
Ani003366	18.23250543	-1.384843521	0.342889811	-4.038742122	5.37E-05	0.001569671	19.79963929	47.93878028	25.17931799	18.79781707	23.1882742	22.89275422	8.66116383	10.48143737	7.544663189	16.85881009	7.583721694	9.863685933
Ani024223	182.9441567	-0.908635255	0.224980075	-4.038736572	5.37E-05	0.001569671	190.0765372	276.2186864	184.3126077	330.3045	322.4274317	129.7256072	115.1934789	129.2710609	129.2023571	109.5822656	131.9567575	147.0585903
Ani002880	122.9354668	0.656006108	0.162460796	4.037934846	5.39E-05	0.001572841	72.07068702	127.8367474	99.71009924	85.93287804	97.16991093	90.29919719	154.1687162	153.7277482	148.0640151	177.0175059	116.7893141	152.4387826
Ani026711	39.70151804	-1.845076676	0.457057347	-4.036860336	5.42E-05	0.001577852	19.00765372	122.1297498	111.7961719	36.25293292	26.5008848	57.23188554	27.71572426	12.2283436	13.20316058	15.80513446	21.99279291	12.5537821
Ani005942	83.95217664	-1.213541932	0.300973717	-4.032052844	5.53E-05	0.001608242	101.3741532	125.5539484	68.48774493	182.6073658	125.8792028	100.4737546	45.9041683	18.3425154	71.67430029	47.41540337	61.42814572	58.28541688
Ani017274	58.04584277	1.096756244	0.272279019	4.028060072	5.62E-05	0.001633515	39.59927858	23.96939014	46.3299451	49.67994512	23.1882742	39.42641004	81.41494001	42.79920261	66.0158029	75.8646454	97.07163768	111.1906414
Ani031900	89.63019764	0.889136881	0.220759629	4.027624455	5.63E-05	0.001634268	64.94281687	85.60496479	34.24387247	59.07885365	73.98163673	59.7755249	129.0513411	146.7401232	118.8284452	76.91832103	110.7223367	115.674135
Ani000583	17.86284575	-1.492954442	0.370764995	-4.026686609	5.66E-05	0.001638518	34.84736515	33.10058639	15.10759079	18.79781707	43.0639378	12.71819679	10.3933966	6.987624916	8.487746087	12.64410757	8.342093863	9.863685933
Ani018637	129.0057093	-0.953418748	0.236879217	-4.024915139	5.70E-05	0.001648611	114.0459223	157.5131352	116.8320355	209.4613902	193.2356183	231.4711815	94.40668575	112.6754518	78.27588058	50.57643026	86.45442731	103.1203529
Ani010176	245.7544264	1.973492757	0.490589601	4.022695858	5.75E-05	0.001659625	122.7577636	66.20117277	110.7889992	106.0733963	61.83539786	130.9974269	736.1989256	454.1956195	150.8932638	101.1528605	808.4247325	99.53355805
Ani026816	15.40259074	3.293840038	0.818779866	4.022863989	5.75E-05	0.001659625	9.50382686	1.141399531	2.014345439	0	1.104203533	2.543639357	4.330581915	26.20359343	55.64189102	12.64410757	65.22000656	4.483493606
Ani019808	137.2193586	-0.860779111	0.214006679	-4.022206763	5.77E-05	0.001660189	153.6452009	255.6734948	124.8894172	182.6073658	152.3800876	193.3165912	115.1934789	62.88862424	115.9991965	82.18669918	89.48791598	118.3642312
Ani028436	212.2620305	3.206890477	0.797344125	4.021965393	5.77E-05	0.001660189	35.63935072	36.52478498	25.17931799	63.10695731	9.9378318	78.85282008	45.9041683	248.0606845	15.08932638	700.6942943	675.7096029	612.4452266
Ani006623	14.43652679	-1.893408076	0.47129729	-4.01743892	5.88E-05	0.001688747	15.83971143	31.95918685	18.12910895	16.11241463	20.97986713	33.06731165	1.732232766	9.607984259	4.715414493	14.75145883	4.550233016	1.793397442
Ani020721	1299.189971	-0.743215119	0.185003735	-4.017297917	5.89E-05	0.001688747	1346.375472	1559.151759	1418.099189	1667.634914	2372.933393	1396.458007	1076.582664	776.4998188	907.2457485	743.8949951	1006.359869	1319.043819
Ani023455	4.549640818	-4.799062899	1.195154566	-4.015432844	5.93E-05	0.00169982	23.75956715	2.282799061	1.00717272	8.056207316	16.563053	1.271819679	0	0	0	0	0.758372169	0.896698721
Ani004134	19.16461013	-1.236325506	0.308101359	-4.012723306	6.00E-05	0.0017124	19.00765372	38.80758404	26.18649071	29.53942683	20.97986713	27.98003293	10.3933966	12.2283436	9.430828986	6.322053783	17.4425599	11.65708338
Ani015142	10.74066242	-2.665201802	0.664157144	-4.012908431	6.00E-05	0.0017124	5.543899001	21.68659108	35.25104519	5.370804877	39.7513272	3.815459036	2.598349149	4.367265572	2.829248696	1.053675631	3.033488677	3.586794885
Ani023359	206.7856655	0.958465961	0.238835608	4.013078151	5.99E-05	0.0017124	106.1260666	154.0889366	94.67423564	157.0960427	200.9650431	130.9974269	224.3241432	426.2451199	242.3723049	323.4784186	228.270023	192.7902251
Ani017040	12.19200986	-1.548718141	0.385988404	-4.012343695	6.01E-05	0.001712813	12.67176915	13.69679437	12.08607263	29.53942683	22.08407067	19.07729518	4.330581915	5.240718687	4.715414493	9.483080675	5.308605186	8.07028849
Ani007100	248.1840104	0.965738499	0.240770591	4.011031812	6.05E-05	0.00172001	142.5574029	194.0379202	237.6927618	110.1015	208.6944678	114.4637711	349.9110188	497.8682753	290.4695328	331.9078236	264.6718871	235.8317637
Ani024070	142.4367013	0.600238334	0.149805345	4.006788515	6.15E-05	0.001748806	109.2940089	93.5947615	136.9754899	100.7025915	125.8792028	111.9201317	155.9009489	218.3632786	179.1857507	178.0711816	153.1911782	146.1618915
Ani005583	183.3698622	-0.772091762	0.192737541	-4.005923073	6.18E-05	0.001751922	216.2120611	208.8761141	167.1906715	214.8321951	318.0106176	263.2666735	109.1306643	96.07984259	149.9501809	133.8168051	170.6337381	152.4387826
Ani009527	888.9863811	0.299025398	0.074649511	4.005724805	6.18E-05	0.001751922	784.0657159	770.4446831	820.8457665	796.2218231	757.4836238	854.6628241	1067.9215	975.6471289	997.7817067	1009.421254	970.7163768	862.6241698
Ani009779	4.732661366	-2.778732138	0.693973171	-4.00409159	6.23E-05	0.001756907	3.959927858	5.706997653	8.057381757	9.398908535	11.04203533	11.44637711	0.866116383	0	0	2.107351261	1.516744339	2.690096163
Ani021756	664.0121784	0.518805155	0.129562324	4.004290293	6.22E-05	0.001756907	485.4871554	592.3863563	558.9808594	519.6253719	559.8311914	559.6006586	648.7211709	997.4834568	887.4410076	767.075859	753.0635642	638.4494895
Ani030180	1037.023311	3.45565328	0.862918517	4.004611344	6.21E-05	0.001756907	44.35119201	846.9184516	45.32277238	30.88212804	44.16814133	27.98003293	2223.320755	1023.68705	1348.608545	1466.716478	3226.115208	2116.208982
Ani015731	7.886126752	-4.674070585	1.167636672	-4.003017974	6.25E-05	0.001762517	60.98288902	1.141399531	2.014345439	9.398908535	2.208407067	15.26183614	0.866116383	0.873453114	1.886165797	0	0	0
Ani021596	430.54224	0.84497271	0.211169641	4.001392929	6.30E-05	0.001772272	239.1796426	255.6734948	322.2952703	291.3661646	499.099997	240.3739193	576.8335111	705.7501165	396.0948174	472.0466825	529.3437742	638.4494895
Ani028417	8.933997636	-2.112493462	0.528052225	-4.000538888	6.32E-05	0.001773893	26.92750944	13.69679437	10.0717272	18.79781707	9.9378318	7.630918072	6.928931064	0.873453114	3.772331594	1.053675631	3.033488677	4.483493606
Ani032036	42.49676408	2.784653566	0.696062359	4.000580594	6.32E-05	0.001773893	0.791985572	19.40379202	2.014345439	2.685402439	1.104203533	39.42641004	75.35212532	95.20638948	78.27588058	44.25437648	54.60279619	96.84346189
Ani029061	88.32589457	0.732275883	0.183068772	4.00000435	6.33E-05	0.001775515	88.70238402	53.64577793	79.56664485	49.67994512	62.9396014	61.04734458	117.7918281	95.20638948	107.5114504	111.6896168	94.038149	138.0916031
Ani008982	68.13080007	-0.86207766	0.2156858	-3.996914309	6.42E-05	0.001796428	91.87032631	97.01896009	70.50209037	64.44965853	124.7749993	78.85282008	34.64465532	44.54610884	49.98339363	40.03967396	59.91140138	60.97551304
Ani028396	62.69474666	2.546943972	0.637341019	3.996202813	6.44E-05	0.001799417	6.335884573	4.565598122	46.3299451	12.08431097	17.66725653	22.89275422	19.05456043	137.132139	14.14624348	219.1645311	87.97117165	164.9925647
Ani020517	60.9919556	-1.350897513	0.338139716	-3.995086792	6.47E-05	0.001805495	180.5727103	79.89796714	64.45905405	51.02264633	39.7513272	109.3764924	27.71572426	38.43193704	32.06481855	33.71762018	31.85163111	43.04153862
Ani001631	13.27537353	-2.469544381	0.618398698	-3.993450161	6.51E-05	0.001811774	42.76722087	21.68659108	4.028690878	16.11241463	13.2504424	36.88277068	5.196698298	4.367265572	0	6.322053783	1.516744339	7.173589769
Ani027496	82.7254172	1.430376332	0.358178009	3.993478925	6.51E-05	0.001811774	48.31111987	25.11078967	47.33711782	26.85402439	32.02190247	89.02737751	77.08435809	211.3756537	154.6655954	123.2800488	89.48791598	68.14910281
Ani033062	273.2087608	-0.603986337	0.151249386	-3.993314305	6.52E-05	0.001811774	293.0346615	301.3294761	349.4889337	353.1304207	293.7181399	387.905002	257.2365658	156.3481075	207.4782377	194.9299916	213.1025796	270.8030138
Ani030228	2.523675055	4.09546561	1.026754615	3.988748188	6.64E-05	0.00184454	0	0	0	1.342701219	0	0	3.464465532	8.734531145	4.715414493	5.268378153	2.275116508	4.483493606
Ani015805	5.652134648	-2.563064095	0.642707264	-3.987918357	6.67E-05	0.00184854	13.46375472	13.69679437	3.021518159	5.370804877	12.14623887	10.17455743	2.598349149	2.620359343	1.886165797	1.053675631	0	1.793397442
Ani024625	7.662900243	-3.378557937	0.847545025	-3.986287264	6.71E-05	0.001858816	0.791985572	5.706997653	24.17214527	6.713506097	28.70929187	17.8054755	1.732232766	1.746906229	1.886165797	0	0	2.690096163
Ani009886	73.54925132	-1.198210912	0.30072223	-3.984444086	6.76E-05	0.001870817	194.8284506	126.6953479	74.53078125	83.2474756	50.79336253	83.94009879	38.10912085	46.29301507	57.52805681	34.77129581	47.0190745	44.83493606
Ani010762	18.42878673	-2.659964013	0.667666759	-3.983969514	6.78E-05	0.001872077	12.67176915	41.0903831	6.043036317	14.76971341	86.1278756	30.52367229	5.196698298	3.493812458	0	3.161026892	9.100466032	8.966987212
Ani029275	24.61080571	1.64394693	0.413030357	3.980208481	6.89E-05	0.001899429	10.29581243	13.69679437	9.064554476	17.45511585	9.9378318	11.44637711	31.18018979	14.84870295	77.33279769	37.9323227	18.20093206	43.93823734
Ani014016	8.533771986	-2.591427887	0.651299942	-3.978854779	6.92E-05	0.001907751	19.00765372	11.41399531	23.16497255	5.370804877	22.08407067	6.359098393	2.598349149	0	5.658497392	3.161026892	0	3.586794885
Ani008143	620.8990168	-0.35725655	0.089829032	-3.977072222	6.98E-05	0.001919567	629.6285294	644.8907347	693.9420038	772.0532011	732.0869426	713.4908397	523.1342954	500.4886346	575.2805681	529.9988421	517.9681917	617.8254189
Ani007311	185.4060928	1.57515783	0.396375138	3.973906736	7.07E-05	0.001942709	117.2138646	91.31196244	56.4016723	96.67448779	142.4422558	54.68824618	349.0449024	389.5600891	86.76362667	403.5577665	341.2674762	95.94676316
Ani006212	14304.61265	1.309241802	0.329866719	3.969002412	7.22E-05	0.001980516	13036.08251	10327.38295	4452.710593	4892.803243	12075.56984	4567.104466	18060.25882	13114.89851	14950.69319	29919.11953	29935.22464	16323.50352
Ani001234	259.5583181	-0.814240996	0.205191062	-3.968208893	7.24E-05	0.001981905	345.3057092	229.4213056	217.5493074	452.4903109	281.571901	460.3987237	178.4199749	197.4004039	210.3074864	163.3197227	200.9686249	177.5463468
Ani003502	546.1069358	0.354674089	0.089378223	3.968238331	7.24E-05	0.001981905	471.2314151	437.1560202	572.0741047	440.4059999	499.099997	454.0396253	636.5955415	593.9481179	585.65448	605.8634875	614.2814572	642.9329831
Ani001509	179.5339771	-0.731927773	0.184469402	-3.967746234	7.26E-05	0.001983153	206.7082342	281.925684	207.4775802	280.6245548	178.8809724	190.7729518	155.0348326	122.283436	147.1209322	88.50875296	166.8418773	128.2279171
Ani016979	123.2748471	0.621068313	0.156608212	3.965745511	7.32E-05	0.001997246	68.90274473	126.6953479	88.63119932	96.67448779	88.33628266	115.7355908	144.641436	151.9808419	165.0395073	154.8903177	138.782107	138.9883018
Ani023760	546.4594025	0.922722427	0.232746116	3.964501925	7.35E-05	0.002005061	347.6816659	262.521892	573.0812774	255.1132317	401.9300861	423.515953	556.0467179	1093.563299	604.516138	743.8949951	728.0372826	567.6102905
Ani007088	3.441101168	-4.341478254	1.095715729	-3.962230476	7.43E-05	0.002021596	2.375956715	1.141399531	3.021518159	9.398908535	12.14623887	11.44637711	0.866116383	0	0	0	0	0.896698721
Ani002415	239.8178387	0.767017089	0.193701411	3.959790914	7.50E-05	0.002036244	113.2539367	132.4023455	191.3628167	232.2873109	157.9011053	240.3739193	280.6217081	253.3014032	295.1849473	356.1423631	314.7244503	310.2577575
Ani010656	116.1795354	-0.667765134	0.16863022	-3.959937505	7.50E-05	0.002036244	114.8379079	127.8367474	161.1476351	153.067939	168.9431406	129.7256072	71.02154341	103.9409206	77.33279769	115.9043194	93.27977683	77.11609002
Ani022510	153.3729397	0.596856276	0.150737519	3.959573433	7.51E-05	0.002036244	125.1337203	119.8469507	171.2193623	91.30368291	107.1077427	115.7355908	165.4282292	177.3109822	189.5596626	204.4130723	189.5930423	183.8232378
Ani005725	209.1448294	0.491823919	0.124221517	3.959249004	7.52E-05	0.002036364	171.860869	211.1589131	189.3484713	165.15225	165.63053	138.628345	232.985307	250.6810439	286.6972012	241.2917194	236.6121168	219.6911867
Ani014185	49.47005377	-0.711890167	0.179863591	-3.957944812	7.56E-05	0.002044856	50.68707658	68.48397183	70.50209037	67.13506097	54.10597313	58.50370522	39.84135362	31.44431212	32.06481855	36.87864707	40.95209715	43.04153862
Ani006297	22146.99271	-0.76332671	0.192928536	-3.956525691	7.60E-05	0.002054372	14399.08968	32967.04264	34386.89099	26312.9158	32508.85622	26663.69956	18342.61276	13755.13965	15840.96345	17623.7786	14864.85289	18098.07029
Ani032125	136.0134452	-1.256649809	0.317643335	-3.956166145	7.62E-05	0.002054803	178.9887392	184.9067239	182.2982622	96.67448779	196.5482289	310.3240016	52.83309937	67.25588982	52.81264232	163.3197227	63.70326223	82.49628235
Ani021464	2714.921749	0.800540969	0.202374746	3.955735508	7.63E-05	0.002055849	1366.175111	1264.67068	2360.812855	2200.687298	1793.226538	2898.477048	3202.032268	3339.211257	3350.773539	4381.183272	3226.873581	3194.937544
Ani024799	2.056968012	-4.111029344	1.03938021	-3.955269982	7.64E-05	0.002057198	3.167942287	3.424198592	5.035863598	2.685402439	4.416814133	5.087278715	0.866116383	0	0	0	0	0
Ani004249	66.81481788	1.297054858	0.328010159	3.954313062	7.68E-05	0.002060703	78.40657159	14.8381939	34.24387247	30.88212804	39.7513272	31.79549197	103.933966	74.24351473	72.61738319	130.6557782	72.04535609	118.3642312
Ani008679	619.2166401	-0.511483961	0.129369783	-3.953658659	7.70E-05	0.002060703	771.3939468	650.5977324	726.1715308	706.2608414	888.8838443	621.9198229	498.8830366	472.5381349	479.0861125	560.5554354	423.9300427	630.379201
Ani027173	4395.851066	0.498827941	0.1261546	3.954100303	7.68E-05	0.002060703	2882.035495	3507.520757	4052.863024	3903.232445	4459.878071	3056.182688	5317.954592	5165.601719	4427.774209	5295.773719	5771.970581	4909.425498
Ani029729	441.7290331	0.574931616	0.145418595	3.953632047	7.70E-05	0.002060703	293.0346615	438.2974197	435.0986149	288.6807622	323.5316353	349.7504116	512.7408988	561.6303526	561.1343247	614.2928926	438.3391139	484.2173094
Ani016035	2226.366445	1.003962094	0.254056338	3.951730166	7.76E-05	0.002071833	998.6938058	982.7449958	1861.255186	1467.572433	1097.578312	2482.592013	2686.69302	1915.48268	2769.834473	3557.208929	3877.556902	3019.184594
Ani026009	9.410877244	-1.49854756	0.379184193	-3.952030667	7.75E-05	0.002071833	12.67176915	12.55539484	17.12193623	16.11241463	12.14623887	12.71819679	6.062814681	4.367265572	4.715414493	6.322053783	4.550233016	3.586794885
Ani003454	508.3358551	0.806919813	0.20439606	3.947824694	7.89E-05	0.002103222	403.120656	289.9154808	375.6754244	428.321689	421.8057497	298.8776245	511.8747824	549.402009	511.150931	895.6242859	500.5256318	913.7359969
Ani029918	182.6747512	-0.608180624	0.154148566	-3.945418633	7.97E-05	0.002121741	223.3399312	238.5525019	206.4704075	290.0234634	172.2557512	193.3165912	155.9009489	112.6754518	147.1209322	153.8366421	132.7151296	165.8892634
Ani025961	220.5283129	0.763742271	0.193636293	3.944210357	8.01E-05	0.002127196	116.421879	146.0991399	217.5493074	159.7814451	215.319689	125.9101482	293.6134539	248.9341376	246.1446365	326.6394455	332.9253823	217.0010905
Ani029113	3.826559873	-4.522954971	1.14673802	-3.944192041	8.01E-05	0.002127196	1.583971143	13.69679437	11.07889992	0	7.729424733	10.17455743	0	0	0	0	0.758372169	0.896698721
Ani030681	613.7638783	0.715892587	0.181568253	3.942829081	8.05E-05	0.002136604	491.0310544	440.5802188	547.9019595	370.5855365	495.7873864	440.0496088	545.6533213	1163.439549	788.4173032	744.9486708	699.2191401	637.5527907
Ani020212	100664.7164	-0.54475933	0.138247848	-3.940454324	8.13E-05	0.002155125	93497.85666	134317.614	123521.6767	135749.7787	109189.1664	120409.5281	97311.6401	74222.55186	76815.98826	89268.45309	62185.75952	91486.58373
Ani018019	2271.109098	0.532351559	0.13519537	3.937646365	8.23E-05	0.002177726	1902.349343	1733.785887	2023.409994	1710.601353	1599.99092	2169.724372	2862.514646	3071.061151	2162.489086	3090.430624	2091.590443	2835.361356
Ani007136	218.5764267	-1.109109684	0.281733261	-3.936736761	8.26E-05	0.002182753	217.0040466	569.5583657	336.3956883	161.1241463	178.8809724	329.4012968	142.9092032	128.3976078	132.9746887	138.0315076	169.8753659	118.3642312
Ani009294	8.100994836	1.88691884	0.479341125	3.936484354	8.27E-05	0.002182753	6.335884573	2.282799061	3.021518159	0	5.521017666	2.543639357	12.99174575	13.10179672	11.31699478	16.85881009	15.16744339	8.07028849
Ani019123	8.847152143	-1.86630952	0.474374548	-3.934253068	8.35E-05	0.002200343	16.631697	14.8381939	17.12193623	13.42701219	9.9378318	11.44637711	7.795047447	5.240718687	5.658497392	0	2.275116508	1.793397442
Ani005922	13.85095275	1.557756451	0.396032631	3.933404292	8.38E-05	0.002202561	10.29581243	3.424198592	7.050209037	6.713506097	7.729424733	6.359098393	17.32232766	18.3425154	9.430828986	24.2345395	21.23442074	34.0745514
Ani010936	82.79966056	1.082555322	0.275216241	3.933471802	8.37E-05	0.002202561	67.31877359	27.39358873	75.53795397	51.02264633	41.95973426	54.68824618	176.6877421	99.57365505	70.7312174	94.83080675	99.34675419	134.5048082
Ani022837	231.4097248	-0.606753303	0.154357299	-3.930836481	8.47E-05	0.002223417	365.1053485	265.9460906	207.4775802	310.1639817	263.9046445	263.2666735	208.7340483	147.6135763	197.1043258	165.427074	195.6600197	186.513334
Ani004965	14.20476516	-2.176105792	0.553786896	-3.929500334	8.51E-05	0.002232995	11.87978357	7.989796714	35.25104519	8.056207316	32.02190247	44.51368875	9.527280213	3.493812458	1.886165797	6.322053783	6.825349524	2.690096163
Ani030072	269.5691046	-0.682697541	0.173788538	-3.92832318	8.55E-05	0.002241132	342.1377669	287.6326817	350.4961064	300.7650731	407.4511038	302.6930835	217.3952121	171.1968104	260.29088	266.5799345	142.5739678	185.6166353
Ani000096	6.199659166	-3.260077129	0.830297076	-3.926398421	8.62E-05	0.002255333	0.791985572	5.706997653	20.14345439	21.48321951	14.35464593	5.087278715	2.598349149	0.873453114	0.943082899	0	1.516744339	0.896698721
Ani012067	42.2196082	-0.999071445	0.254462719	-3.926199679	8.63E-05	0.002255333	34.84736515	54.78717746	49.35146326	72.50586584	73.98163673	53.4164265	38.10912085	19.21596852	21.69090667	25.28821513	35.64349196	27.79766036
Ani018885	10.89682595	-1.533773176	0.390702004	-3.925685464	8.65E-05	0.002255716	22.17559601	22.82799061	14.10041807	12.08431097	15.45884947	10.17455743	5.196698298	3.493812458	9.430828986	5.268378153	6.066977355	4.483493606
Ani020900	33.4127484	-0.954466066	0.243141604	-3.925556343	8.65E-05	0.002255716	41.9752353	39.94898357	37.26539062	34.9102317	68.46061906	41.9700494	25.11737511	16.59560918	18.86165797	22.12718824	25.02628159	28.69435908
Ani021367	73.93838594	1.154824585	0.294261224	3.924487801	8.69E-05	0.002262923	64.1508313	22.82799061	40.28690878	61.76425609	37.54292013	48.32914779	96.13891852	123.1568891	150.8932638	60.05951094	117.5476863	64.56230792
Ani031852	14.91112919	-1.52049458	0.387521192	-3.923642399	8.72E-05	0.002268051	32.47140844	19.40379202	12.08607263	33.56753048	11.04203533	24.16457389	9.527280213	4.367265572	9.430828986	6.322053783	7.583721694	8.966987212
Ani020537	185.1342028	0.657995421	0.167770658	3.921993441	8.78E-05	0.002280789	94.24628302	174.6341282	148.0543898	140.983628	184.4019901	120.8228695	200.9390009	263.7828406	226.3398957	223.3792337	235.0953725	208.930802
Ani004255	1153.50312	-4.093108735	1.044072727	-3.92032914	8.84E-05	0.002293742	5799.710341	74.19096948	47.33711782	33.56753048	4565.88161	2555.085734	141.1769704	62.01517113	129.2023571	221.2718824	117.5476863	95.05006444
Ani031238	46.42763448	-1.274932406	0.325268936	-3.919625469	8.87E-05	0.002297591	76.03061488	59.35277559	35.25104519	68.47776219	68.46061906	86.48373815	23.38514234	10.48143737	31.12173565	27.39556639	20.47604857	50.21512839
Ani023611	3.849721272	4.234850479	1.080741986	3.918465772	8.91E-05	0.002305807	0	1.141399531	0	0	1.104203533	0	2.598349149	7.86107803	5.658497392	6.322053783	19.7176764	1.793397442
Ani030670	39.86876298	0.988886372	0.252411241	3.917758841	8.94E-05	0.002309712	26.92750944	27.39358873	31.22235431	30.88212804	20.97986713	22.89275422	62.36037958	79.48423342	50.92647652	48.469079	45.50233016	31.38445524
Ani027042	300.0655561	0.428399733	0.109358867	3.917375364	8.95E-05	0.002310525	218.5880178	230.5627052	293.0872614	264.5121402	261.6962374	268.3539522	304.0068504	349.3812458	351.7699212	317.1563648	353.4014309	388.2705463
Ani008206	307.8151148	0.605037667	0.154480926	3.916584927	8.98E-05	0.002315245	193.2444795	312.7434714	305.173334	190.6635731	269.4256621	193.3165912	373.2961611	365.1034019	391.3794029	381.4305782	370.0856186	347.9191038
Ani002650	2.749236825	4.247200037	1.085076917	3.914192598	9.07E-05	0.002335431	0	0	1.00717272	0	0	0	0.866116383	10.48143737	7.544663189	3.161026892	4.550233016	5.380192327
Ani022029	6.004269771	-2.567996189	0.656283641	-3.912936465	9.12E-05	0.002344723	7.919855716	5.706997653	20.14345439	6.713506097	9.9378318	11.44637711	1.732232766	0	0	2.107351261	4.550233016	1.793397442
Ani007786	43.04420692	1.269977331	0.325004555	3.907567786	9.32E-05	0.00239447	34.05537958	26.2521892	25.17931799	24.16862195	15.45884947	25.43639357	46.77028468	27.95049966	52.81264232	115.9043194	60.66977355	61.87221176
Ani029027	133.0782933	-1.126832696	0.288476498	-3.90615077	9.38E-05	0.002405585	248.6834695	198.6035183	65.46622677	272.5683475	161.2137159	148.8029024	104.8000823	69.00279605	67.9019687	101.1528605	83.42093863	75.32269258
Ani017221	5.621732877	-2.921341142	0.74810481	-3.904989118	9.42E-05	0.0024142	8.711841288	9.131196244	18.12910895	14.76971341	7.729424733	1.271819679	3.464465532	0	0.943082899	0	1.516744339	1.793397442
Ani019264	44.65181312	1.6189995	0.414855696	3.90256062	9.52E-05	0.002435567	13.46375472	25.11078967	9.064554476	33.56753048	20.97986713	30.52367229	28.58184064	100.4471082	26.40632116	89.56242859	101.6218707	56.49201943
Ani017594	352.7450013	0.558469362	0.143123636	3.902006527	9.54E-05	0.002438159	289.8667192	227.1385066	283.0155342	291.3661646	284.8845116	335.7603952	481.560709	308.3289494	373.4608278	470.9930068	409.5209715	477.0437197
Ani012901	17.68479075	4.035180571	1.034234004	3.901612745	9.56E-05	0.00243914	1.583971143	2.282799061	0	1.342701219	3.3126106	3.815459036	2.598349149	50.66028064	77.33279769	0	67.49512307	1.793397442
Ani017333	75.39661796	-0.965893459	0.247620902	-3.900694371	9.59E-05	0.002445419	84.74245616	132.4023455	127.9109354	83.2474756	68.46061906	101.7455743	29.44795702	77.73732719	57.52805681	43.20070085	50.81093535	47.52503222
Ani020140	5.313896521	2.473758255	0.63444661	3.899080265	9.66E-05	0.002458771	0.791985572	1.141399531	3.021518159	1.342701219	1.104203533	2.543639357	8.66116383	7.86107803	12.26007768	4.214702522	13.65069905	7.173589769
Ani000637	101.4746285	0.772153601	0.198091451	3.897965285	9.70E-05	0.002464825	92.66231188	50.22157934	92.6598902	64.44965853	83.91946853	63.59098393	108.2645479	140.6259514	103.7391188	173.856479	119.0644306	124.6411222
Ani028128	486.2778145	0.5528627	0.141836262	3.897893895	9.70E-05	0.002464825	393.6168291	317.3090695	503.5863598	374.6136402	412.9721214	361.1967887	517.0714807	608.7968208	634.6947908	710.177375	498.2505153	503.0479826
Ani012797	1300.309555	-1.34673608	0.345921602	-3.893182947	9.89E-05	0.002510147	1052.548825	2330.737841	738.2576035	3566.214439	2545.189144	967.8547755	724.9394126	559.8834464	600.7438064	691.2112136	897.1542764	928.9798751
Ani016446	4.240889934	-3.692508768	0.948898229	-3.891364381	9.97E-05	0.00252473	7.127870145	5.706997653	1.00717272	5.370804877	8.833628266	19.07729518	0	0.873453114	0.943082899	1.053675631	0	0.896698721
Ani016976	320.3503711	0.698168106	0.17942284	3.891188585	9.98E-05	0.00252473	226.5078735	182.6239249	300.1374704	226.9165061	186.6103971	343.3913132	420.9325622	472.5381349	400.8102319	411.9871715	313.9660781	357.7827897
Ani028379	18.52896598	-2.024570765	0.520359965	-3.890712012	1.00E-04	0.002526628	84.74245616	12.55539484	18.12910895	25.51132317	14.35464593	22.89275422	12.99174575	4.367265572	6.60158029	7.375729414	8.342093863	4.483493606
Ani020620	85.76139669	0.973099649	0.250128293	3.890402147	0.000100078	0.002526794	60.98288902	57.06997653	69.49491765	24.16862195	80.60685793	53.4164265	97.87115128	81.23113965	147.1209322	136.977832	95.55489334	124.6411222
Ani011883	44.65026402	-1.338464279	0.344243941	-3.888127338	0.000101021	0.002547503	51.47906216	67.3425723	75.53795397	76.5339695	57.41858373	55.96006586	39.84135362	37.55848392	34.89406725	7.375729414	12.13395471	19.72737187
Ani031396	45.48360478	-2.863736514	0.736595972	-3.887798227	0.000101158	0.002547878	321.5461421	22.82799061	18.12910895	41.6237378	5.521017666	69.95008233	9.527280213	2.620359343	21.69090667	12.64410757	9.858838202	9.863685933
Ani025703	119.4799053	-0.867240689	0.223086277	-3.88746767	0.000101295	0.002548272	240.7636138	162.0787333	129.9252808	108.7587988	160.1095123	123.3665088	89.20998745	54.1540931	92.42212406	76.91832103	100.1051264	95.94676316
Ani016499	5.118556534	-3.696934292	0.9511708	-3.886719707	0.000101608	0.002553053	22.96758158	14.8381939	1.00717272	5.370804877	7.729424733	5.087278715	1.732232766	1.746906229	0.943082899	0	0	0
Ani028354	220.8162472	-0.713173277	0.18352179	-3.886041414	0.000101892	0.002557112	281.1548779	365.2478498	327.3311339	222.8884024	197.6524325	250.5484767	184.4827896	123.1568891	164.0964244	209.6814505	172.9088546	150.6453852
Ani001036	27.48702874	-1.394160528	0.359030308	-3.88312768	0.000103121	0.002584852	36.43133629	39.94898357	29.20800887	38.93833536	48.58495546	45.78550843	20.78679319	13.10179672	15.08932638	9.483080675	3.791860847	28.69435908
Ani011985	35.59837022	-6.120560442	1.576920431	-3.881337524	0.000103884	0.00260083	0.791985572	71.90817042	259.8505617	88.61828048	0	0	0.866116383	0.873453114	0.943082899	1.053675631	2.275116508	0
Ani029622	6.195430295	-3.245218848	0.836339669	-3.880264167	0.000104343	0.002609202	9.50382686	3.424198592	2.014345439	32.22482926	8.833628266	11.44637711	2.598349149	0	1.886165797	0	1.516744339	0.896698721
Ani016013	158.1647813	0.509427283	0.131347452	3.878471006	0.000105115	0.002625359	112.4619512	108.4329554	139.997008	138.2982256	166.7347335	118.2792301	194.0100698	197.4004039	169.7549217	179.1248572	194.1432754	179.3397442
Ani000524	31.5339323	-1.037947582	0.267698601	-3.877299235	0.000105622	0.002634875	42.76722087	38.80758404	32.22952703	38.93833536	30.91769893	71.22190201	12.99174575	20.96287475	24.52015536	20.01983698	23.50953725	21.52076931
Ani003152	131.3139546	-0.802194512	0.206940683	-3.87644662	0.000105993	0.00263781	150.4772586	214.5831117	237.6927618	171.8657561	106.0035392	120.8228695	103.0678496	89.96567079	82.04821218	91.66977985	100.8634985	106.7071478
Ani008032	644.6193887	0.86610842	0.223421508	3.876566896	0.000105941	0.00263781	393.6168291	305.8950742	507.6150507	535.7377865	452.7234486	545.6106421	1073.984315	1090.94294	1032.675774	644.8494859	548.3030784	603.4782393
Ani001340	14.99937488	1.235006597	0.318735572	3.874705882	0.000106754	0.00265357	5.543899001	9.131196244	8.057381757	6.713506097	11.04203533	13.99001647	19.05456043	25.33014032	19.80474087	20.01983698	24.26790942	17.0372757
Ani017908	2743.699797	-0.957188102	0.247215166	-3.871882606	0.000107998	0.002681307	3540.175505	3677.589287	2144.27072	3828.041176	5067.190014	3474.611362	1799.789844	2758.364936	2542.551495	1122.164546	1564.521785	1405.126896
Ani016399	515.3567534	0.318392393	0.082268631	3.870155483	0.000108766	0.002697163	418.9603674	462.2668099	502.5791871	465.9173231	441.6814133	462.942363	621.871563	571.2383369	518.6955942	545.8039766	573.32936	598.9947457
Ani029878	8.551447121	-1.895211762	0.489799468	-3.869362638	0.00010912	0.002702735	15.83971143	19.40379202	6.043036317	18.79781707	6.6252212	13.99001647	4.330581915	2.620359343	1.886165797	6.322053783	2.275116508	4.483493606
Ani008738	136.4374668	0.565880363	0.146261301	3.868968491	0.000109297	0.002703896	84.74245616	100.4431587	128.9181081	130.2420183	126.9834063	90.29919719	176.6877421	146.7401232	169.7549217	150.6756152	172.1504824	159.6123724
Ani011912	2.106163469	-4.161880577	1.076169037	-3.867311209	0.000110042	0.002715888	3.167942287	3.424198592	5.035863598	1.342701219	7.729424733	3.815459036	0	0	0	0	0.758372169	0
Ani013968	32.026204	1.275402652	0.32978514	3.867374536	0.000110013	0.002715888	8.711841288	18.26239249	22.15779983	16.11241463	18.77146007	29.25185261	77.95047447	31.44431212	28.29248696	48.469079	40.95209715	43.93823734
Ani020106	136.0733656	-0.733574874	0.189731622	-3.866381704	0.000110462	0.002723032	142.5574029	238.5525019	186.3269531	157.0960427	142.4422558	152.6183614	140.3108541	84.72495211	101.852953	97.99183364	78.11233344	110.2939427
Ani029415	14.35324253	-3.154555097	0.816235567	-3.864760647	0.000111198	0.002737944	3.167942287	54.78717746	4.028690878	46.99454268	41.95973426	3.815459036	4.330581915	0	1.886165797	5.268378153	1.516744339	4.483493606
Ani010051	77.56692756	1.371026772	0.354922946	3.862885703	0.000112055	0.002753318	75.2386293	22.82799061	65.46622677	18.79781707	30.91769893	44.51368875	105.6661987	100.4471082	181.0719165	129.6021026	97.07163768	59.1821156
Ani021873	42.13701352	1.939047651	0.501977518	3.862817721	0.000112087	0.002753318	15.83971143	3.424198592	16.11476351	6.713506097	13.2504424	49.60096747	86.6116383	23.58323409	71.67430029	49.52275463	59.91140138	109.397244
Ani019769	585.0934521	-1.308951609	0.338897417	-3.862382965	0.000112286	0.002754979	494.9909823	1118.57154	399.8475697	1115.784713	896.613269	976.7575132	562.1095326	156.3481075	510.2078481	271.8483127	227.5116508	290.5303857
Ani017854	596.3787133	0.693135127	0.179509384	3.861275171	0.000112797	0.002761006	499.7428957	392.6414385	248.7716617	535.7377865	546.580749	512.5433305	739.6633911	795.7157873	678.0766041	652.2252153	762.1640302	792.6816695
Ani020011	8.780678117	-3.239486323	0.838940658	-3.861401035	0.000112739	0.002761006	0	10.27259577	18.12910895	24.16862195	20.97986713	21.62093454	0	1.746906229	3.772331594	3.161026892	1.516744339	0
Ani024593	418.9110299	0.620471613	0.16076895	3.85939954	0.000113666	0.00277902	376.1931465	243.1181	235.6784164	416.237378	377.6376084	333.2167558	480.6945926	490.0071972	454.5659571	482.5834388	590.0135478	546.9862199
Ani016423	6.755424872	-4.079549028	1.05725741	-3.858614743	0.000114032	0.002784693	6.335884573	51.36297887	1.00717272	5.370804877	2.208407067	10.17455743	0.866116383	0.873453114	0	2.107351261	0.758372169	0
Ani031084	11.81660993	-3.133518354	0.812189311	-3.858113265	0.000114266	0.002787147	76.03061488	2.282799061	15.10759079	8.056207316	7.729424733	17.8054755	0.866116383	5.240718687	2.829248696	3.161026892	0	2.690096163
Ani030822	535.7784479	0.518577107	0.134586365	3.853117716	0.000116623	0.00284133	471.2314151	455.4184127	422.0053695	440.4059999	419.5973426	434.9623301	623.6037958	790.4750686	497.9477705	488.9054926	681.7765803	703.0117974
Ani003891	188.6674877	-0.514829221	0.133727519	-3.849837526	0.000118196	0.002876291	219.3800033	289.9154808	231.6497255	205.4332866	196.5482289	188.2293124	166.2943455	142.3728577	163.1533415	148.5682639	140.2988513	172.1661545
Ani000382	258.4611932	1.033571559	0.268502883	3.849387192	0.000118414	0.002878226	114.0459223	128.9781469	97.6957538	311.5066829	163.4221229	204.7629683	315.2663634	417.5105887	372.5177449	276.0630152	430.7553922	269.0096163
Ani031317	172.9046603	0.748220049	0.194422308	3.848426949	0.000118879	0.002886165	159.9810855	94.73616103	139.997008	112.7869024	100.4825215	165.3365582	216.5290958	282.9988091	256.5185484	197.0373429	178.975832	169.4760583
Ani011851	222.0533431	-0.931798202	0.242329782	-3.845165852	0.000120471	0.00292142	382.5290311	245.4008991	142.0113535	421.6081829	319.1148211	237.8302799	146.3736687	124.9037954	154.6655954	129.6021026	161.5332721	199.0671161
Ani025168	54.59558756	2.302492735	0.598916214	3.844432124	0.000120832	0.002926771	11.87978357	26.2521892	33.23669975	8.056207316	5.521017666	25.43639357	45.03805192	251.554497	138.6331861	62.1668622	30.33488677	17.0372757
Ani003982	137.3248241	1.116972781	0.290590232	3.843807049	0.00012114	0.002930836	66.52678802	100.4431587	121.8678991	60.42155487	73.98163673	96.65829558	146.3736687	358.1157769	208.4213206	170.6954521	125.1314079	119.2609299
Ani015762	470.9415816	0.730514369	0.190068852	3.843419693	0.000121332	0.002932066	336.5938679	356.1166535	325.3167884	397.4395609	356.6577412	353.5658707	491.9541056	365.1034019	562.0774076	596.3804069	594.5637808	915.5293943
Ani012943	282.460062	-0.379757681	0.098819456	-3.842944474	0.000121567	0.002934351	349.2656371	296.7638779	295.1016068	334.3326036	345.6157059	293.7903458	267.6299624	225.3509035	247.0877194	257.0968538	223.71979	253.7657381
Ani023820	863.8580434	0.497712388	0.129564079	3.841438102	0.000122316	0.002949007	765.8500478	743.0510944	880.2689569	537.0804877	633.8128281	735.1117743	1021.151216	1121.513799	972.3184685	1126.379249	960.8575386	868.9010608
Ani005748	299.6689701	0.364342854	0.094866935	3.840567347	0.00012275	0.002956071	235.2197148	281.925684	281.0011888	255.1132317	289.3013257	230.1993618	330.8564583	363.3564956	330.0790145	325.5857698	344.3009649	329.0884307
Ani025896	2407.450694	-0.783914877	0.204251895	-3.837980926	0.00012405	0.002983928	2142.320971	4804.150624	3462.65981	2706.885658	2070.381625	3089.249999	1779.869167	1372.194843	1673.029062	1952.460943	1842.844372	1993.361257
Ani016056	4.849884384	-2.681932168	0.699076963	-3.836390426	0.000124856	0.002999414	8.711841288	15.97959343	4.028690878	2.685402439	7.729424733	11.44637711	1.732232766	0.873453114	0.943082899	0	2.275116508	1.793397442
Ani019441	76.4158239	-0.768608822	0.200359785	-3.836143174	0.000124982	0.002999414	84.74245616	127.8367474	95.68140836	116.8150061	66.252212	86.48373815	57.16368128	66.3824367	61.30038841	60.05951094	38.67698064	55.59532071
Ani024888	3264.75236	-1.566974674	0.408529443	-3.835646857	0.000125234	0.003002023	1662.377715	4858.937801	2022.402821	8401.281529	7713.965883	4631.96727	1284.450596	682.1668824	2202.098568	2146.337259	1035.178011	2535.863983
Ani001980	5.842383611	-2.361425845	0.615734374	-3.835137269	0.000125494	0.003004801	11.87978357	18.26239249	5.035863598	9.398908535	6.6252212	7.630918072	0.866116383	3.493812458	0	1.053675631	2.275116508	3.586794885
Ani001527	68.63697721	-1.234967917	0.322252932	-3.832293812	0.000126954	0.003036268	72.86267259	115.2813526	143.0185262	75.19126828	89.4404862	81.39645943	32.91242256	25.33014032	20.74782377	84.29405044	35.64349196	47.52503222
Ani018094	513.8450578	-0.503862615	0.131618585	-3.828202633	0.000129082	0.003083637	610.6208757	738.4854962	519.7011233	613.6144572	517.8714571	615.5607245	411.4052819	366.8503081	506.4355165	407.772469	365.5353856	492.2875979
Ani004975	4.227040967	-3.135457658	0.819145767	-3.827716365	0.000129338	0.003086198	11.087798	6.848397183	5.035863598	5.370804877	2.208407067	15.26183614	0.866116383	0.873453114	0	0	2.275116508	0.896698721
Ani008872	57.28309938	-0.945293327	0.24707301	-3.825967577	0.000130259	0.003104641	61.77487459	105.0087568	45.32277238	64.44965853	94.96150386	81.39645943	33.77853894	58.52135867	31.12173565	35.82497144	34.88511979	40.35144245
Ani001229	35.21519483	-1.116068013	0.291744937	-3.825492304	0.000130511	0.003104839	65.73480244	60.49417512	39.27973606	22.82592073	33.126106	67.40644297	18.18844404	19.21596852	22.63398957	24.2345395	28.81814244	20.62407059
Ani025789	17.30877248	-1.177472437	0.307804592	-3.825389445	0.000130566	0.003104839	34.84736515	28.53498826	25.17931799	14.76971341	18.77146007	21.62093454	9.527280213	10.48143737	10.37391188	8.429405044	14.40907122	10.76038465
Ani028908	9.640062399	-1.993529011	0.522057226	-3.818602467	0.00013421	0.003187866	3.167942287	18.26239249	16.11476351	18.79781707	19.8756636	16.53365582	5.196698298	1.746906229	0.943082899	4.214702522	4.550233016	6.276891048
Ani001920	2.736717678	-4.522227068	1.184829921	-3.816773181	0.000135208	0.00320793	1.583971143	14.8381939	3.021518159	1.342701219	2.208407067	8.902737751	0	0	0.943082899	0	0	0
Ani009111	635.2205204	0.535745184	0.14040702	3.815658114	0.00013582	0.00321879	521.9184917	463.4082094	381.7184607	663.2944024	596.269908	487.1069369	771.7096973	718.8519132	735.6046609	714.3920775	889.5705547	678.8009319
Ani006637	75.61318788	-1.414407093	0.37088182	-3.813632856	0.000136939	0.003241612	91.07834074	89.02916338	114.81769	107.4160975	139.1296452	118.2792301	12.12562936	47.16646818	66.9588858	52.68378153	56.11954053	12.5537821
Ani006647	3.668309794	-4.445883399	1.166301666	-3.811949797	0.000137875	0.003260069	0	5.706997653	9.064554476	5.370804877	4.416814133	17.8054755	0	0	0	0	0.758372169	0.896698721
Ani005740	767.6680226	0.626751062	0.164527368	3.809403081	0.000139303	0.003290099	677.1476637	574.1239639	692.9348311	558.5637072	524.4966783	592.6679703	873.0453141	1413.247139	913.8473287	775.505264	773.5396127	842.8967979
Ani006891	15259.75207	0.43653381	0.114644043	3.807732177	0.000140247	0.003308656	10767.83583	11258.76497	11687.23224	15377.95707	13554.09837	15168.99331	16720.37677	17939.85352	16082.39267	18965.10767	16921.55821	18672.85417
Ani018886	160.1375182	0.568170807	0.149302538	3.805499999	0.000141518	0.003331104	112.4619512	135.8265441	145.0328716	126.2139146	114.8371675	139.9001647	172.3571602	222.7305442	239.5430562	193.876316	159.2581556	159.6123724
Ani023343	24.10505754	-2.987376012	0.784961358	-3.805761877	0.000141368	0.003331104	122.7577636	2.282799061	6.043036317	4.028103658	86.1278756	35.610951	5.196698298	4.367265572	6.60158029	2.107351261	6.066977355	8.07028849
Ani024267	44.6903974	-1.176876431	0.309404768	-3.803679037	0.000142563	0.003351915	62.56686016	86.74636432	64.45905405	46.99454268	51.89756606	58.50370522	26.84960787	6.987624916	33.95098435	38.98599833	24.26790942	34.0745514
Ani013514	5.194859634	-2.633113351	0.692392941	-3.802917674	0.000143002	0.003358451	11.87978357	4.565598122	17.12193623	10.74160975	4.416814133	5.087278715	2.598349149	0	0.943082899	1.053675631	3.033488677	0.896698721
Ani000025	1.82046959	-4.481499508	1.178553181	-3.802543306	0.000143218	0.003359748	3.959927858	3.424198592	8.057381757	4.028103658	1.104203533	1.271819679	0	0	0	0	0	0
Ani008551	172.4255044	0.800822758	0.210633459	3.801973156	0.000143548	0.003361275	116.421879	125.5539484	131.9396263	112.7869024	100.4825215	167.8801976	248.5754019	324.0511055	238.5999733	186.5005866	168.3586216	147.955289
Ani029247	275.8283282	-1.575713953	0.414457157	-3.801874153	0.000143606	0.003361275	395.2008002	196.3207192	423.0125422	341.0461097	217.5280961	905.5356112	315.2663634	98.70020194	120.714611	97.99183364	61.42814572	137.1949043
Ani006960	38.59175568	0.920780383	0.242258549	3.800816879	0.00014422	0.003368338	25.34353829	20.54519155	26.18649071	29.53942683	43.0639378	15.26183614	40.70747	51.53373376	62.24347131	45.30805211	57.63628487	45.73163478		igf2bp2b
Ani011210	95.02114361	-0.763584797	0.200907235	-3.800683415	0.000144298	0.003368338	137.8054895	126.6953479	169.2050169	88.61828048	78.39845086	115.7355908	81.41494001	75.11696785	76.38971479	67.43524035	60.66977355	62.76891048
Ani027289	118.3487786	0.582929417	0.153381432	3.800521407	0.000144392	0.003368338	97.41422531	90.17056291	93.66706292	115.4723049	90.54468973	81.39645943	165.4282292	103.0674675	131.0885229	152.7829664	139.5404792	159.6123724
Ani008292	271.1882258	-0.649145988	0.170873169	-3.798993089	0.000145285	0.003385387	323.9220988	348.1268568	412.940815	363.8720304	245.1331844	293.7903458	259.8349149	220.1101849	182.0149994	150.6756152	200.9686249	252.8690394
Ani004176	77.13760347	-7.561826085	1.991054716	-3.797899689	0.000145927	0.003396557	0	374.379046	418.9838513	126.2139146	1.104203533	0	0.866116383	0	0.943082899	3.161026892	0	0
Ani006328	10.34710612	-1.784597398	0.470017163	-3.796877086	0.00014653	0.00339921	25.34353829	6.848397183	13.09324535	14.76971341	12.14623887	24.16457389	3.464465532	1.746906229	6.60158029	3.161026892	8.342093863	4.483493606
Ani008543	6.076684291	2.66643602	0.702321808	3.796601486	0.000146693	0.00339921	0.791985572	3.424198592	0	1.342701219	3.3126106	1.271819679	16.45621128	13.10179672	16.03240928	8.429405044	6.066977355	2.690096163
Ani009237	222.6225542	-0.601051121	0.158300244	-3.796905834	0.000146513	0.00339921	334.2179112	251.1078967	260.8577344	257.7986341	266.1130515	237.8302799	169.7588111	139.7524983	160.3240928	211.7888017	147.882573	234.0383662
Ani014694	1073.102552	0.603995881	0.159056892	3.7973575	0.000146247	0.00339921	773.7699035	1117.43014	1025.301829	671.3506097	659.2095094	862.2937421	1268.860501	1320.661109	1595.696264	1282.323242	1070.063131	1230.270645
Ani021607	1219.430788	-0.989370466	0.260704021	-3.794995043	0.000147646	0.003415894	1371.71901	2882.033815	1128.033446	1096.986896	1820.831626	1432.068958	852.2585209	487.3868379	916.6765774	664.8693228	882.7452051	1097.559235
Ani028937	70.54498981	3.088211339	0.813793032	3.794836301	0.000147741	0.003415894	1.583971143	20.54519155	23.16497255	2.685402439	22.08407067	19.07729518	198.3406517	259.415575	26.40632116	223.3792337	26.54302593	23.31416675
Ani002632	53.55342317	-0.839734488	0.221401726	-3.792809138	0.000148953	0.003427194	57.81494673	105.0087568	62.44470861	65.79235975	72.8774332	48.32914779	49.36863383	34.93812458	43.38181334	37.9323227	33.36837545	31.38445524
Ani009134	27.85145287	1.294173017	0.34120643	3.792932677	0.000148879	0.003427194	11.087798	12.55539484	24.17214527	16.11241463	15.45884947	17.8054755	38.97523724	26.20359343	63.18655421	29.50291765	57.63628487	21.52076931
Ani009811	5018.829071	-1.690860509	0.445822442	-3.792676972	0.000149032	0.003427194	7616.525242	8301.398785	5032.84208	9484.841413	9138.388441	6409.97118	1153.667022	4554.184539	1170.365877	858.7456389	5567.968467	937.0501636
Ani016977	51.81985652	-0.880919272	0.232215553	-3.793541223	0.000148514	0.003427194	103.7501099	60.49417512	65.46622677	57.73615243	40.85553073	73.76554136	30.31407341	34.93812458	41.49564754	33.71762018	37.1602363	42.14483989
Ani017916	704.1104283	-0.398576224	0.105096535	-3.792477307	0.000149152	0.003427194	868.8081721	646.0321343	812.7883847	884.8401035	804.9643758	787.2563811	579.4318603	614.0375395	538.5003351	645.9031615	694.6689071	572.0937841
Ani020171	191.8110896	0.598889204	0.157919457	3.792371228	0.000149216	0.003427194	126.7176915	146.0991399	164.1691533	146.3544329	207.5902643	124.6383285	202.6712336	290.8598871	213.1367351	236.0233412	238.1288612	205.3440071
Ani016791	54.39582725	1.331006239	0.351086815	3.791102895	0.00014998	0.003433401	15.83971143	18.26239249	24.17214527	34.9102317	64.04380493	29.25185261	95.27280213	111.8019987	92.42212406	43.20070085	69.77023958	53.80192327
Ani024189	1095.193828	0.810384475	0.213745386	3.791354244	0.000149828	0.003433401	458.559646	660.8703282	1137.098	706.2608414	983.8453482	826.6827911	1727.036068	1472.641951	1014.757199	1538.366421	1432.565028	1183.642312
Ani027085	311.259631	-0.522260635	0.137746537	-3.791461076	0.000149764	0.003433401	369.8572619	393.782838	452.2205511	308.8212804	267.2172551	409.5259365	250.3076347	269.8970124	265.9493774	233.91599	241.920722	271.6997125
Ani013155	139.1233695	0.602365372	0.15902164	3.787945905	0.000151898	0.003473499	102.9581243	85.60496479	83.59533573	151.7252378	121.4623887	119.5510498	184.4827896	170.3233573	177.2995849	167.5344252	147.1242009	157.8189749
Ani017989	331.8938164	0.632262957	0.166974502	3.786583884	0.000152733	0.003488759	257.3953108	163.2201329	340.4243792	234.9727134	292.6139363	272.1694112	377.626743	422.7513074	353.656087	486.7981413	412.5544601	368.5431744
Ani019909	76.82039132	0.878353691	0.232005716	3.785914016	0.000153145	0.003494345	32.47140844	43.37318216	47.33711782	63.10695731	81.71106146	58.50370522	79.68270724	96.95329571	82.99129508	103.2602118	136.5069905	95.94676316
Ani004854	276.9108393	-0.984796938	0.260230769	-3.784321665	0.000154128	0.003512948	264.5231809	526.1851836	505.6007052	295.3942683	341.1988918	274.7130506	169.7588111	105.6878269	171.6410875	161.2123715	209.3107187	297.7039754
Ani029072	5.39998922	-4.102802139	1.084396968	-3.783487282	0.000154646	0.003517063	1.583971143	21.68659108	17.12193623	13.42701219	1.104203533	6.359098393	0	2.620359343	0	0	0	0.896698721
Ani029862	182.861193	0.870352129	0.230028471	3.783671319	0.000154532	0.003517063	130.6776193	97.01896009	97.6957538	178.5792622	182.193583	90.29919719	190.5456043	293.4802465	306.501942	170.6954521	239.6456055	217.0010905
Ani023084	27.53062922	2.050798089	0.542142478	3.782765918	0.000155095	0.003523433	11.87978357	0	27.19366343	10.74160975	9.9378318	3.815459036	50.23475022	49.78682753	30.17865276	82.18669918	21.23442074	33.17785268
Ani024644	3.252042818	-3.783309286	1.000473713	-3.781517933	0.000155875	0.003537294	10.29581243	2.282799061	4.028690878	6.713506097	5.521017666	7.630918072	0	0	0	0	0.758372169	1.793397442
Ani029026	182.1568301	-0.503253414	0.13309776	-3.781081009	0.000156149	0.003539657	260.5632531	235.1283033	171.2193623	217.5175975	213.1112819	183.1420337	158.4992981	155.4746544	168.8118388	133.8168051	143.33234	145.2651928
Ani026665	146.2429193	0.553508811	0.14649479	3.778351508	0.00015787	0.003574786	95.83025417	107.2915559	139.997008	120.8431097	108.2119463	139.9001647	194.0100698	148.4870295	195.21816	180.1785328	145.6074565	179.3397442
Ani004288	3.902515554	-3.594172147	0.95162506	-3.776878415	0.000158806	0.003588194	3.167942287	15.97959343	4.028690878	9.398908535	4.416814133	6.359098393	1.732232766	1.746906229	0	0	0	0
Ani013718	12.46576236	-1.591991698	0.421481332	-3.777134547	0.000158643	0.003588194	9.50382686	13.69679437	21.15062711	16.11241463	18.77146007	33.06731165	1.732232766	6.987624916	6.60158029	9.483080675	5.308605186	7.173589769
Ani012968	40.49202388	-0.961336675	0.254647301	-3.775169301	0.000159899	0.003608976	50.68707658	33.10058639	43.30842694	76.5339695	53.0017696	64.86280361	25.11737511	19.21596852	26.40632116	27.39556639	25.02628159	41.24814117
Ani014070	2533.978377	-0.531156226	0.140763027	-3.773407246	0.000161033	0.003630644	3570.270957	3175.373494	2359.805682	2592.756055	3074.102637	3198.626492	1968.682539	2346.968519	1683.402974	1906.099216	1938.399265	2593.252702
Ani002537	175.4151297	1.426861007	0.378306182	3.771709465	0.000162133	0.003650636	48.31111987	60.49417512	63.45188133	114.1296036	132.504424	152.6183614	226.9224924	226.2243567	116.9422794	534.2135447	149.3993174	279.770001
Ani014867	1539.360766	0.508916173	0.134937382	3.771498785	0.00016227	0.003650636	1465.173308	1177.924315	1049.473974	1509.196171	1299.647559	1121.744957	1734.831115	1552.126184	1925.775279	1818.644138	1555.421319	2262.370873
Ani010780	4.76145539	-3.920085485	1.039486762	-3.771174035	0.000162481	0.003651452	15.04772586	18.26239249	2.014345439	1.342701219	14.35464593	2.543639357	1.732232766	0	0.943082899	0	0	0.896698721
Ani013367	5.097971967	-4.434733442	1.176314536	-3.770023499	0.000163232	0.003664378	23.75956715	1.141399531	4.028690878	8.056207316	1.104203533	20.34911486	0	0	0.943082899	0	0	1.793397442
Ani003910	830.8043467	0.914094287	0.24251508	3.769226588	0.000163754	0.003672143	413.4164684	543.3061765	739.2647762	390.7260548	553.2059702	816.5082337	785.5675594	734.5740693	1389.16111	1342.382753	850.1352019	1411.403787
Ani013949	31.78558273	1.176508137	0.312161041	3.768914061	0.000163959	0.003672794	29.30346615	17.12099296	12.08607263	21.48321951	20.97986713	15.26183614	45.03805192	27.95049966	30.17865276	50.57643026	37.91860847	73.52929514
Ani000581	15.11687877	-1.507875712	0.400324289	-3.766635589	0.000165462	0.003702484	22.17559601	27.39358873	25.17931799	26.85402439	14.35464593	19.07729518	6.928931064	7.86107803	7.544663189	2.107351261	17.4425599	4.483493606
Ani012419	284.2581741	0.50915707	0.135237757	3.76490324	0.000166614	0.003724251	182.948667	277.3600859	223.5923437	212.1467927	265.008848	248.0048373	295.3456866	404.408792	351.7699212	334.0151749	316.9995668	299.4973729
Ani033435	14.77782377	1.901327589	0.505059237	3.764563539	0.00016684	0.003725325	11.87978357	7.989796714	2.014345439	8.056207316	4.416814133	2.543639357	16.45621128	32.31776524	12.26007768	27.39556639	9.858838202	42.14483989
Ani032816	337.3081789	-0.715008974	0.18998134	-3.763574755	0.000167502	0.003736092	308.8743729	530.7507817	412.940815	328.9617987	591.8530938	342.1194936	217.3952121	322.3041992	265.0062945	227.5939362	233.5786282	266.3195202
Ani011132	216.087938	0.534872782	0.142138062	3.763051037	0.000167853	0.003739928	180.5727103	170.06853	151.0759079	169.1803536	189.9230077	198.4038699	234.7175398	345.8874333	264.0632116	240.2380438	232.820256	216.1043918
Ani007854	5.778505456	-3.084469808	0.820036169	-3.761382637	0.000168977	0.003756939	21.38361043	9.131196244	1.00717272	4.028103658	12.14623887	13.99001647	0.866116383	0.873453114	0.943082899	4.214702522	0.758372169	0
Ani020585	69.85730986	0.722697124	0.192128352	3.761532939	0.000168875	0.003756939	50.68707658	46.79738075	70.50209037	52.36534755	55.21017666	39.42641004	67.55707788	75.99042096	97.13753856	113.7969681	77.35396127	91.46326956
Ani030917	172.5980794	0.774713826	0.206046895	3.759890797	0.000169988	0.003775389	163.9410133	120.9883502	92.6598902	197.3770792	94.96150386	94.11465622	194.0100698	238.4527003	231.0553102	242.345395	213.8609518	187.4100327
Ani004040	233.3136448	-0.610214691	0.162410529	-3.757236031	0.0001718	0.003811594	229.6758158	312.7434714	220.5708256	296.7369695	302.5517681	330.6731165	171.4910438	126.6507016	204.648989	188.6079379	210.0690909	205.3440071
Ani000869	719.1280666	-0.711258459	0.189370695	-3.755905633	0.000172716	0.003827829	933.7509889	764.7376854	536.8230595	1184.262475	1009.242029	929.7001851	575.9673947	426.2451199	615.8331328	437.2753867	596.0805251	619.6188163
Ani009831	434.9825499	-0.381619848	0.101616044	-3.75550784	0.00017299	0.003829845	483.9031843	578.689562	529.7728505	444.4341036	453.8276522	460.3987237	388.0201396	352.0016051	397.9809832	407.772469	332.9253823	390.0639437
Ani000143	5.653283957	-2.426972071	0.646586928	-3.75351243	0.000174374	0.003856381	11.87978357	3.424198592	4.028690878	14.76971341	5.521017666	17.8054755	2.598349149	1.746906229	0.943082899	1.053675631	2.275116508	1.793397442
Ani003288	9.660128747	2.261924328	0.602722364	3.752846192	0.000174838	0.003860593	3.959927858	2.282799061	5.035863598	1.342701219	3.3126106	3.815459036	22.51902596	8.734531145	33.95098435	4.214702522	20.47604857	6.276891048
Ani015682	991.6379103	-1.052134579	0.280370441	-3.752658721	0.000174969	0.003860593	1036.709113	2132.134323	1172.349046	1168.150061	1285.292913	1233.665088	443.4515881	517.9576969	1126.984064	591.1120287	844.8265967	347.0224051
Ani029333	25.25438998	-1.322278912	0.352378152	-3.752442948	0.00017512	0.003860593	25.34353829	45.65598122	26.18649071	42.96643902	43.0639378	33.06731165	19.92067681	5.240718687	20.74782377	16.85881009	6.066977355	17.93397442
Ani007857	15.9319909	-1.723676445	0.459391227	-3.752088296	0.000175368	0.003861978	15.04772586	45.65598122	37.26539062	14.76971341	16.563053	17.8054755	12.12562936	10.48143737	5.658497392	1.053675631	7.583721694	7.173589769
Ani001388	7.849462736	-1.693291361	0.452353683	-3.74329076	0.000181626	0.003995577	7.919855716	19.40379202	13.09324535	8.056207316	12.14623887	11.44637711	2.598349149	6.114171801	3.772331594	3.161026892	3.791860847	2.690096163
Ani010287	1034.464534	-0.815928413	0.218025005	-3.742361623	0.000182299	0.004003322	1401.814462	996.4417901	1303.281499	1397.751969	1328.356851	1489.300844	825.408913	363.3564956	699.7675108	665.9229985	860.7524122	1081.418658
Ani016185	147.1444062	0.936750535	0.250315795	3.742274979	0.000182362	0.004003322	99.79018202	84.46356526	156.1117715	75.19126828	101.5867251	87.75555783	161.0976472	334.5325429	163.1533415	201.2520454	160.0165277	140.7816992
Ani023532	400.6171717	0.60629168	0.162053843	3.741297768	0.000183072	0.004014696	271.6510511	299.046677	259.8505617	350.4450182	378.7418119	348.478592	399.2796526	472.5381349	452.6797913	459.4025749	689.3603019	425.9318926
Ani026911	23.72264462	0.978406754	0.261580206	3.74037	0.00018375	0.004025312	14.25574029	22.82799061	14.10041807	17.45511585	8.833628266	19.07729518	24.25125873	32.31776524	28.29248696	31.61026892	34.88511979	36.76464757
Ani015524	3607.147242	0.458669641	0.122671019	3.739022012	0.000184738	0.004042709	3033.304739	2597.825331	2712.316134	3147.291658	3145.875866	3595.434232	4084.604862	4002.162171	3534.674704	4382.236947	3777.451776	5272.58848
Ani018330	12.5821233	-3.167018525	0.847156528	-3.738410106	0.000185188	0.004048312	1.583971143	2.282799061	3.021518159	36.25293292	41.95973426	50.87278715	1.732232766	6.114171801	1.886165797	2.107351261	2.275116508	0.896698721
Ani001486	119.275741	0.813728652	0.217697951	3.737879231	0.000185579	0.004052453	118.7978357	59.35277559	92.6598902	89.9609817	69.5648226	87.75555783	127.3191083	166.8295449	210.3074864	115.9043194	178.975832	113.8807376
Ani009023	4.104523324	-2.75707576	0.737654205	-3.737626304	0.000185766	0.004052453	7.127870145	4.565598122	6.043036317	5.370804877	4.416814133	15.26183614	0.866116383	0	0.943082899	2.107351261	0.758372169	1.793397442
Ani005622	46.5769161	0.996998715	0.266785419	3.737080978	0.000186169	0.004057005	57.81494673	18.26239249	26.18649071	30.88212804	28.70929187	22.89275422	58.02979766	64.63553047	69.7881345	53.73745716	75.07884477	52.90522455
Ani005335	859.9229706	0.476182349	0.12746497	3.735789902	0.000187127	0.004065928	589.2372653	893.7158324	758.4010578	753.255384	700.0650401	621.9198229	975.2470473	1121.513799	1153.390385	984.1330389	890.3289268	877.868048
Ani009296	232.3337936	-0.761312867	0.203791667	-3.73574091	0.000187163	0.004065928	300.9545172	454.2770131	267.9079434	201.4051829	333.4694671	194.5884108	148.1059015	187.7924196	169.7549217	184.3932353	161.5332721	183.8232378
Ani027467	536310.006	1.136582886	0.304210816	3.736168555	0.000186845	0.004065928	295846.2103	359890.1204	531011.6729	83714.73562	409255.3724	332326.482	686297.6302	754178.7244	744141.4473	806419.0534	678995.6295	753642.994
Ani004359	223.179134	0.72108214	0.193097584	3.734288779	0.000188246	0.004085202	138.597475	179.1997263	265.893598	158.4387439	114.8371675	153.8901811	284.95229	290.8598871	338.5667606	252.8821513	242.6790942	257.352533
Ani031491	230.680968	-1.143141758	0.306168208	-3.733704968	0.000188684	0.004090431	328.6740122	189.4723221	269.9222888	304.7931768	588.5404832	223.8402634	92.67445299	86.47185833	157.4948441	192.8226404	216.8944404	116.5708338
Ani017462	126.9683377	-1.800503225	0.482339581	-3.732853983	0.000189322	0.004100018	64.1508313	394.9242376	394.8117061	216.1748963	46.3765484	67.40644297	73.61989256	44.54610884	52.81264232	51.63010589	50.81093535	66.35570537
Ani007891	909.9425698	1.473651433	0.394991269	3.73084559	0.000190838	0.00412428	492.6150256	470.2566066	467.3281419	145.0117317	594.0615009	721.1217578	338.6515058	978.2674882	1411.795099	2319.140063	1639.60063	1341.461287
Ani028843	10.77985293	-1.669175403	0.447381408	-3.730989651	0.000190729	0.00412428	24.55155272	25.11078967	11.07889992	20.14051829	11.04203533	6.359098393	4.330581915	8.734531145	5.658497392	4.214702522	4.550233016	3.586794885
Ani001655	30.184409	4.470752091	1.198509829	3.730259013	0.000191283	0.004129614	0.791985572	3.424198592	2.014345439	2.685402439	5.521017666	1.271819679	175.8216258	4.367265572	159.3810099	2.107351261	3.033488677	1.793397442
Ani011984	7.08815043	-2.396406646	0.643055477	-3.726593944	0.000194085	0.004185768	18.21566815	6.848397183	4.028690878	14.76971341	3.3126106	24.16457389	1.732232766	0.873453114	2.829248696	4.214702522	2.275116508	1.793397442
Ani014261	77.34960764	-1.670358229	0.448487023	-3.724429349	0.000195758	0.004217483	38.80729301	148.381939	249.7788345	33.56753048	56.3143802	179.3265747	40.70747	26.20359343	47.15414493	43.20070085	33.36837545	31.38445524
Ani004995	7.620951168	2.77453223	0.7451427	3.723491123	0.000196487	0.004228825	3.167942287	1.141399531	1.00717272	2.685402439	1.104203533	2.543639357	21.65290958	10.48143737	19.80474087	4.214702522	22.75116508	0.896698721
Ani029764	9.684275066	-2.810704257	0.755060977	-3.722486451	0.00019727	0.004241316	4.75191343	2.282799061	41.2940815	21.48321951	16.563053	15.26183614	0	2.620359343	5.658497392	1.053675631	0.758372169	4.483493606
Ani007075	3.981223839	-5.083980716	1.365913776	-3.722036343	0.000197623	0.004244509	11.087798	6.848397183	0	18.79781707	0	10.17455743	0.866116383	0	0	0	0	0
Ani008310	9.390486853	-1.637629798	0.440148057	-3.72063394	0.000198723	0.00426376	10.29581243	13.69679437	13.09324535	21.48321951	13.2504424	13.99001647	5.196698298	5.240718687	0	5.268378153	7.583721694	3.586794885
Ani006923	5.432516465	-3.257852899	0.875726363	-3.720172233	0.000199087	0.004267172	7.919855716	6.848397183	7.050209037	9.398908535	0	27.98003293	0.866116383	0.873453114	0.943082899	0	1.516744339	1.793397442
Ani006312	17.3742789	-1.799329828	0.483760022	-3.719467809	0.000199643	0.004274697	35.63935072	51.36297887	27.19366343	12.08431097	16.563053	19.07729518	14.72397851	0.873453114	9.430828986	5.268378153	9.100466032	7.173589769
Ani014545	227.0822349	0.394253962	0.106041735	3.717913145	0.000200875	0.004296671	161.5650566	210.0175136	192.3699894	210.8040914	195.4440254	209.850247	245.9770528	266.4031999	274.4371235	273.9556639	251.0211881	233.1416675
Ani012650	380.0787748	0.326991156	0.088017938	3.71505131	0.000203162	0.004341141	338.9698247	320.7332681	367.6180426	307.4785792	340.0946882	347.2067723	459.041683	424.4982136	369.6884963	437.2753867	432.2721365	416.0682066
Ani026694	2.453799543	-3.859883955	1.040145153	-3.710908948	0.000206516	0.00440829	3.959927858	6.848397183	7.050209037	5.370804877	3.3126106	1.271819679	0	0.873453114	0	0	0.758372169	0
Ani004407	348.0772528	-0.874963736	0.235973462	-3.707890409	0.000208993	0.004456595	456.1836893	470.2566066	231.6497255	624.356067	464.8696875	456.5832646	301.4085013	154.6012013	214.079818	216.0035043	257.8465376	329.0884307
Ani000503	106.0550521	0.873882302	0.235721288	3.707269335	0.000209506	0.004462972	44.35119201	101.5845582	101.7244447	76.5339695	78.39845086	47.05732811	143.7753196	148.4870295	132.0316058	162.2660471	144.0907122	92.35996828
Ani015977	60.54754896	-0.823939466	0.222281073	-3.70674594	0.000209939	0.004467638	90.28635517	107.2915559	42.30125422	83.2474756	73.98163673	67.40644297	48.50251745	46.29301507	40.55256464	43.20070085	48.53581884	34.97125013
Ani001662	220.8954713	0.420385272	0.113436878	3.705896005	0.000210645	0.004473519	159.1890999	214.5831117	223.5923437	183.950067	181.0893795	171.6956566	254.6382166	274.264278	245.2015536	259.2042051	245.7125829	237.6251611
Ani006597	101.2016576	0.730924118	0.197220157	3.706132927	0.000210448	0.004473519	95.83025417	50.22157934	102.7316174	77.87667072	57.41858373	71.22190201	160.2315309	131.0179672	103.7391188	118.0116706	120.5811749	125.537821
Ani011055	323.897435	-4.038295517	1.090462927	-3.703285474	0.000212825	0.004511246	2033.026962	9.131196244	1373.78359	80.56207316	154.5884947	12.71819679	15.59009489	27.95049966	25.46323826	12.64410757	46.26070233	95.05006444
Ani011844	3034.589989	0.829065358	0.223876677	3.703223436	0.000212877	0.004511246	1564.171504	2432.3224	1889.456022	1775.051012	3067.477415	2387.205537	4185.074363	3447.519443	2311.496184	5187.245129	3160.895202	5007.165659
Ani014431	126.3232649	-0.501772538	0.13550456	-3.70299374	0.00021307	0.004511246	131.4696049	136.9679437	182.2982622	130.2420183	151.2758841	156.4338205	90.94222022	98.70020194	105.6252846	99.04550927	114.5141976	118.3642312
Ani010109	19.75793267	2.111584273	0.57049782	3.701301209	0.000214497	0.004536844	0	5.706997653	10.0717272	16.11241463	2.208407067	11.44637711	17.32232766	64.63553047	18.86165797	32.66394455	25.78465376	32.28115396
Ani003302	1224.817615	-2.50310731	0.67677515	-3.698580407	0.000216809	0.004581099	3951.216017	3817.98143	836.96053	1184.262475	1938.981404	764.3636269	226.9224924	66.3824367	110.3406991	839.7794775	740.9296095	219.6911867
Ani033145	265.0185917	-0.404322306	0.109396616	-3.695930645	0.000219083	0.004624465	293.0346615	357.2580531	264.8864252	281.9672561	303.6559717	311.5958213	232.985307	232.3385285	249.9169681	192.8226404	217.6528126	242.1086547
Ani030157	892.1719786	-0.568500498	0.153840317	-3.695393436	0.000219547	0.004629569	992.3579212	1326.306254	743.2934671	1270.195353	941.8856139	1121.744957	794.2287233	594.821571	738.4339096	658.5472691	703.7693732	820.4793299
Ani008610	56.95795547	-0.748357062	0.202576896	-3.694187622	0.000220591	0.004640167	61.77487459	98.16035962	88.63119932	55.05074999	56.3143802	68.67826265	46.77028468	34.93812458	44.32489623	35.82497144	45.50233016	47.52503222
Ani018728	1095.702151	0.467189531	0.126471066	3.694042797	0.000220717	0.004640167	1049.380882	1006.714386	903.4339295	872.7557926	865.6955701	820.3236927	1157.131488	1353.852327	1387.274944	938.8249868	1485.65108	1307.386735
Ani025286	22.07494933	1.410483508	0.381803462	3.694265896	0.000220523	0.004640167	18.21566815	12.55539484	11.07889992	8.056207316	5.521017666	16.53365582	35.5107717	58.52135867	15.08932638	24.2345395	27.3013981	32.28115396
Ani027263	430.2207771	-1.065588451	0.288505512	-3.693476921	0.000221209	0.004641453	658.14001	604.9417512	326.3239611	848.5871706	666.9389341	389.1768217	226.056376	147.6135763	277.2663722	208.6277748	387.5281785	421.4483989
Ani031346	3.714851305	-3.961415547	1.072548524	-3.693460444	0.000221223	0.004641453	2.375956715	20.54519155	5.035863598	8.056207316	3.3126106	2.543639357	0	0	0	1.053675631	0.758372169	0.896698721
Ani016803	46.72376427	1.119203211	0.303103362	3.692480361	0.000222077	0.0046547	41.18324972	22.82799061	49.35146326	25.51132317	12.14623887	24.16457389	56.2975649	60.2682649	59.41422261	99.04550927	53.08605186	57.38871815
Ani007552	5.601159594	-5.587561172	1.513524537	-3.691754601	0.000222712	0.004658641	0	33.10058639	3.021518159	0	27.60508833	2.543639357	0	0	0.943082899	0	0	0
Ani023932	7.497655947	-2.926327964	0.792643516	-3.691858829	0.000222621	0.004658641	2.375956715	26.2521892	28.20083615	9.398908535	12.14623887	1.271819679	1.732232766	2.620359343	1.886165797	1.053675631	3.033488677	0
Ani017406	2.652940458	3.645729161	0.987776114	3.690845636	0.00022351	0.004670637	0	0	1.00717272	1.342701219	0	0	4.330581915	6.987624916	5.658497392	5.268378153	4.550233016	2.690096163
Ani004930	3.467045059	-3.442468429	0.932924569	-3.6899751	0.000224276	0.004681958	12.67176915	5.706997653	4.028690878	4.028103658	7.729424733	3.815459036	0	0	0	2.107351261	1.516744339	0
Ani008806	2010.888609	-0.525549518	0.14244509	-3.689488469	0.000224705	0.004686231	2545.441627	2408.353009	1708.164932	2226.198622	2438.081401	2913.738884	1876.874202	1574.835965	1772.052766	1274.947513	1603.957138	1788.01725
Ani024452	18.92441848	-1.304966803	0.353974169	-3.686615907	0.000227256	0.004734688	46.72714873	20.54519155	34.24387247	14.76971341	25.39668127	19.07729518	7.795047447	8.734531145	11.31699478	11.59043194	9.858838202	17.0372757
Ani001794	18.63392882	-3.415347924	0.926533944	-3.686155208	0.000227668	0.004738529	56.23097559	0	74.53078125	0	9.9378318	63.59098393	2.598349149	2.620359343	2.829248696	5.268378153	1.516744339	4.483493606
Ani006730	29.60053903	-1.695785323	0.460238258	-3.684581392	0.000229079	0.004761277	29.30346615	84.46356526	46.3299451	28.19672561	33.126106	49.60096747	19.92067681	12.2283436	18.86165797	18.96616135	0.758372169	13.45048082
Ani016271	42.89889244	-0.789630164	0.214315554	-3.684427709	0.000229217	0.004761277	55.43899001	52.5043784	44.31559966	53.70804877	54.10597313	66.13462329	34.64465532	24.45668721	29.23556986	28.44924202	24.26790942	47.52503222
Ani032832	447.1402046	-1.159594204	0.314750927	-3.684164538	0.000229454	0.004761456	386.488959	392.6414385	386.7543243	1021.795628	722.1491108	797.4309385	311.8018979	120.5365298	277.2663722	348.7666337	377.6693403	222.3812828
Ani007118	7.75646691	-2.434269308	0.660917838	-3.683164788	0.000230356	0.004770683	22.96758158	15.97959343	16.11476351	10.74160975	11.04203533	1.271819679	1.732232766	1.746906229	1.886165797	4.214702522	0	5.380192327
Ani014262	7.210658302	-2.435013611	0.661101778	-3.683265861	0.000230265	0.004770683	12.67176915	5.706997653	15.10759079	13.42701219	22.08407067	3.815459036	0	2.620359343	5.658497392	3.161026892	2.275116508	0
Ani029000	6.408247289	-2.611285328	0.709281699	-3.681591293	0.000231783	0.004795466	16.631697	9.131196244	22.15779983	6.713506097	2.208407067	8.902737751	2.598349149	0.873453114	0	5.268378153	1.516744339	0.896698721
Ani007608	30.03777938	-4.698907789	1.276542082	-3.680965833	0.000232352	0.004802482	0.791985572	238.5525019	2.014345439	6.713506097	1.104203533	97.93011526	3.464465532	1.746906229	0.943082899	1.053675631	0.758372169	5.380192327
Ani023318	91.08648946	0.621559091	0.168889542	3.680269863	0.000232987	0.004810841	61.77487459	86.74636432	85.60968116	55.05074999	78.39845086	62.31916425	100.4695004	134.5117796	98.08062145	126.4410757	107.688848	95.94676316
Ani033005	10.52525789	-1.454144144	0.395217589	-3.679350774	0.000233828	0.004823435	11.87978357	23.96939014	17.12193623	9.398908535	19.8756636	10.17455743	5.196698298	6.987624916	3.772331594	7.375729414	6.066977355	4.483493606
Ani025614	98.55204849	-0.627836319	0.170731378	-3.677334106	0.000235684	0.004856912	104.5420955	142.6749413	98.70292652	138.2982256	145.7548664	89.02737751	84.87940554	87.34531145	70.7312174	71.64994287	82.66256646	66.35570537
Ani030521	101.5286339	-0.937104682	0.254864204	-3.676878382	0.000236106	0.004860791	120.3818069	204.310516	81.58099029	162.4668475	139.1296452	92.84283654	101.3356168	55.90099933	77.33279769	54.79113279	53.84442402	74.42599386
Ani004716	60.85578387	-1.216829682	0.331105196	-3.675054627	0.000237799	0.004890817	60.98288902	179.1997263	57.40884502	52.36534755	96.0657074	64.86280361	32.91242256	55.02754621	26.40632116	34.77129581	42.46884148	27.79766036
Ani011385	277.0896082	-0.735644415	0.200406207	-3.670766617	0.000241824	0.00496871	315.2102575	308.1778732	419.9910241	437.7205975	314.698007	282.3439687	122.12241	211.3756537	257.4616313	171.7491278	265.4302593	218.794488
Ani024227	5.538334324	-3.236801068	0.882166522	-3.669149743	0.000243359	0.004995317	14.25574029	27.39358873	4.028690878	10.74160975	2.208407067	1.271819679	0.866116383	1.746906229	0.943082899	2.107351261	0	0.896698721
Ani000899	434.7232453	-1.386491361	0.377907536	-3.668864018	0.000243631	0.004995985	602.70102	360.6822516	318.2665794	1047.306951	707.7944648	736.3835939	357.7060662	145.8666701	116.9422794	419.3629009	112.2390811	291.4270844
Ani018291	20.12737779	-1.131458405	0.308449158	-3.66821687	0.000244248	0.005003724	31.67942287	45.65598122	17.12193623	20.14051829	24.29247773	26.70821325	15.59009489	13.97524983	10.37391188	14.75145883	11.37558254	9.863685933
Ani009267	9.166549884	-1.966929638	0.536262548	-3.667848227	0.0002446	0.005006025	15.83971143	12.55539484	14.10041807	10.74160975	17.66725653	16.53365582	0	4.367265572	0.943082899	4.214702522	2.275116508	10.76038465
Ani012729	456.8770188	0.427758383	0.116639046	3.667368669	0.000245059	0.005010503	344.5137237	357.2580531	458.2635874	377.2990426	416.284732	385.3613626	569.0384637	499.6151815	539.443418	468.8856556	617.3149459	449.2460593
Ani004259	48.61436484	0.731807016	0.199634423	3.665735626	0.000246629	0.005035897	35.63935072	25.11078967	34.24387247	33.56753048	49.689159	40.69822972	68.42319426	55.02754621	55.64189102	69.54259161	48.53581884	67.25240409
Ani021600	2.643543206	-3.962001554	1.080867939	-3.665574128	0.000246784	0.005035897	4.75191343	9.131196244	6.043036317	1.342701219	2.208407067	6.359098393	0	0	1.886165797	0	0	0
Ani020549	230.1503539	-0.593317474	0.16196283	-3.66329406	0.000248992	0.005075989	289.0747336	227.1385066	344.4530701	210.8040914	305.8643787	283.6157883	194.0100698	197.4004039	180.1288336	150.6756152	229.7867673	148.8519877
Ani024800	4.015766518	-5.106061796	1.394020471	-3.662831287	0.000249443	0.005080205	0	6.848397183	7.050209037	1.342701219	30.91769893	1.271819679	0	0	0	0	0.758372169	0
Ani016455	12.82964959	-2.269188255	0.619675773	-3.661896032	0.000250355	0.005093818	22.17559601	30.81778732	7.050209037	28.19672561	23.1882742	16.53365582	2.598349149	11.35489049	1.886165797	1.053675631	9.100466032	0
Ani000807	353.9915022	-0.688828899	0.188197272	-3.660142857	0.000252075	0.005123799	389.6569012	281.925684	394.8117061	410.8665731	663.6263235	480.7478385	253.7721002	220.1101849	273.4940406	297.1365278	281.3560748	300.3940716
Ani004196	5.988525615	2.437140692	0.665985172	3.659451883	0.000252755	0.005132631	0	1.141399531	4.028690878	5.370804877	1.104203533	0	13.85786213	4.367265572	14.14624348	10.53675631	8.342093863	8.966987212
Ani002645	15.71439484	-1.140519877	0.31178682	-3.658011831	0.000254179	0.005156527	22.96758158	31.95918685	21.15062711	20.14051829	15.45884947	17.8054755	8.66116383	13.97524983	11.31699478	9.483080675	7.583721694	8.07028849
Ani016750	646.9484973	0.966910033	0.264347808	3.65771912	0.00025447	0.005157401	275.6109789	667.7187254	655.6694404	326.2763963	334.5736706	367.5558871	694.6253392	1308.432766	794.0758006	973.5962826	725.0037939	640.2428869
Ani015483	1332.121251	-0.555924098	0.152086757	-3.655309039	0.000256872	0.005201042	1414.486231	1448.436004	1248.894172	1779.079116	1719.244901	1903.914059	996.8999569	827.1600994	1198.658364	1389.798157	992.7091697	1066.174779
Ani020866	216.4277453	-3.238930326	0.886262663	-3.65459413	0.000257589	0.005210496	35.63935072	770.4446831	51.3658087	1385.667658	51.89756606	53.4164265	45.9041683	22.70978098	35.83715015	55.84480842	46.26070233	42.14483989
Ani001914	13.47363743	-1.357307006	0.371520104	-3.653387771	0.000258803	0.005226377	19.00765372	23.96939014	14.10041807	20.14051829	12.14623887	26.70821325	4.330581915	11.35489049	10.37391188	9.483080675	3.791860847	6.276891048
Ani019420	912.0706494	-0.451243976	0.123516277	-3.65331588	0.000258875	0.005226377	917.1192919	1084.329554	1140.119519	1181.577073	834.7778712	1164.986826	930.2089954	684.7872418	815.7667073	721.7678069	714.3865835	755.0203232
Ani015700	2953.694815	0.582656601	0.159512035	3.652743829	0.000259453	0.005232972	1794.639305	2103.599335	2590.448235	3022.420445	2338.703083	2343.963668	4304.598424	2634.334593	3025.409939	3421.284772	4085.350876	3779.58511
Ani008888	287.8756602	-1.247990594	0.341868895	-3.650494713	0.000261736	0.005273911	425.296252	375.5204455	402.8690878	279.2818536	587.4362797	359.9249691	59.76203043	222.7305442	104.6822017	236.0233412	102.3802429	298.6006741
Ani010728	7.654850957	-5.020251736	1.375846785	-3.648845053	0.000263422	0.005297651	16.631697	9.131196244	60.43036317	1.342701219	0	1.271819679	0	0	0.943082899	2.107351261	0	0
Ani030182	7297.794484	-0.685718908	0.187915184	-3.649087287	0.000263174	0.005297651	5163.745927	7365.45117	11960.17605	9012.210584	9913.539322	10586.62701	6497.605106	4835.436442	5521.750371	6280.960433	4958.995615	5477.035789
Ani007995	5.551222484	-3.867943558	1.060222784	-3.648236594	0.000264046	0.005305073	23.75956715	11.41399531	0	1.342701219	13.2504424	12.71819679	0.866116383	1.746906229	0	0	1.516744339	0
Ani009423	1026.550927	1.173382789	0.321651848	3.647990196	0.0002643	0.005305073	1139.667238	304.7536746	333.3741702	533.0523841	994.8873835	476.9323795	1461.138338	822.7928339	1468.380073	1483.575288	1685.10296	1614.954397
Ani024826	11.47233819	1.537800306	0.421864918	3.645243392	0.000267139	0.005356905	3.167942287	6.848397183	6.043036317	8.056207316	6.6252212	5.087278715	22.51902596	7.86107803	21.69090667	17.91248572	21.99279291	9.863685933
Ani030343	112.5620515	-0.515449582	0.14150021	-3.642747839	0.000269743	0.00540393	135.4295327	115.2813526	102.7316174	159.7814451	139.1296452	143.7156237	90.94222022	89.09221768	85.82054377	87.45507733	95.55489334	105.8104491
Ani015675	53.48342094	-1.065267944	0.292612845	-3.64053719	0.00027207	0.005445313	58.6069323	136.9679437	58.41601774	68.47776219	73.98163673	38.15459036	47.63640107	34.93812458	33.00790145	28.44924202	37.1602363	26.00426291
Ani009482	867.8316265	-0.785600347	0.21589906	-3.638739076	0.000273976	0.005477678	682.6915627	1086.612353	1801.831995	837.8455609	918.6973397	1262.916941	704.1526194	672.5588982	543.2157496	740.7339682	601.3891303	561.3333994
Ani023496	1724.24543	0.517207949	0.142147997	3.638517311	0.000274212	0.005477678	1253.71316	1353.699843	1805.860686	1264.824549	1558.031185	1273.091498	1908.054392	2151.315021	1848.442481	2657.36994	1926.26531	1690.277089
Ani013069	584.3068705	0.767551075	0.211040704	3.636981206	0.000275852	0.005505162	405.4966127	528.4679826	596.24625	256.4559329	486.9537582	319.2267393	807.220469	667.3181795	591.3129774	967.2742288	632.4823892	753.2269258
Ani029932	92.09616688	-0.924571523	0.2542691	-3.636193	0.000276697	0.005516747	157.6051288	149.5233385	78.55947213	98.01718901	160.1095123	80.12463976	49.36863383	73.37006162	51.86955942	49.52275463	92.52140466	64.56230792
Ani015744	5.964789061	-5.197099189	1.429615508	-3.635312544	0.000277644	0.005530336	54.64700444	0	1.00717272	10.74160975	2.208407067	1.271819679	0	0	0.943082899	0	0.758372169	0
Ani031646	3.964714213	-5.076846781	1.396737757	-3.634788818	0.000278208	0.005536295	0	20.54519155	9.064554476	10.74160975	0	6.359098393	0.866116383	0	0	0	0	0
Ani001293	224.5704761	0.531507185	0.146269561	3.633751151	0.00027933	0.005541562	152.8532153	186.0481235	221.5779983	202.7478841	145.7548664	194.5884108	272.8266607	338.0263553	243.3153878	241.2917194	260.8800263	234.9350649
Ani001836	11.32428515	-1.88072963	0.517562101	-3.633824093	0.000279251	0.005541562	13.46375472	5.706997653	10.0717272	32.22482926	15.45884947	30.52367229	4.330581915	8.734531145	3.772331594	1.053675631	6.066977355	4.483493606
Ani003485	1951.792266	0.349197714	0.096107795	3.633396358	0.000279715	0.005541562	1429.533957	1760.038076	1813.918068	1854.270384	1635.325433	1811.071222	2036.239617	2232.546161	2050.262222	2014.627806	2257.673948	2526.000298
Ani020199	30.0744072	1.312490847	0.361262055	3.633071419	0.000280067	0.005541562	7.919855716	11.41399531	25.17931799	21.48321951	15.45884947	22.89275422	74.48600894	20.96287475	33.00790145	50.57643026	37.1602363	40.35144245
Ani029699	14.6139	1.34386649	0.369892381	3.633128334	0.000280006	0.005541562	7.919855716	2.282799061	10.0717272	4.028103658	11.04203533	13.99001647	22.51902596	13.97524983	17.91857507	28.44924202	18.95930423	24.21086547
Ani032648	561.2574118	-0.301356292	0.08293451	-3.633665811	0.000279423	0.005541562	667.6438369	591.2449568	590.2032137	605.5582499	589.6446868	674.0644297	479.8284762	540.6674779	504.5493508	448.8658186	506.5926091	536.2258353
Ani011892	30.26876401	-1.127972074	0.310540053	-3.63229176	0.000280915	0.005553069	47.5191343	43.37318216	18.12910895	60.42155487	33.126106	47.05732811	28.58184064	17.46906229	23.57707247	13.6977832	15.92581556	14.34717954
Ani026185	244.6241626	0.472475381	0.130184967	3.629262202	0.000284232	0.005613321	187.7005805	200.8863174	219.5636529	209.4613902	226.3617243	185.6856731	284.0861736	371.2175737	281.0387038	277.1166908	250.2628159	242.1086547
Ani009425	45.22593507	-1.945732775	0.53618046	-3.628876698	0.000284657	0.005616391	51.47906216	68.48397183	92.6598902	80.56207316	37.54292013	100.4737546	11.25951298	66.3824367	6.60158029	5.268378153	12.13395471	9.863685933
Ani017045	113.8181493	-0.814385957	0.224548155	-3.626776436	0.000286982	0.0056569	134.6375472	230.5627052	126.9037627	142.3263292	118.1497781	118.2792301	74.48600894	125.7772485	85.82054377	67.43524035	65.22000656	76.2193913
Ani009575	32.65718837	0.866816955	0.239048623	3.626111474	0.000287721	0.005666124	17.42368258	26.2521892	27.19366343	22.82592073	27.60508833	17.8054755	38.10912085	27.95049966	39.60948174	46.36172774	52.32767969	48.42173094
Ani012559	439.2087687	-0.759878423	0.209647304	-3.624556143	0.000289458	0.005694952	434.8000788	937.0890146	494.5218053	468.6027255	493.5789794	485.8351173	415.7358639	330.1652773	347.0545067	239.1843681	335.2004989	288.7369882
Ani017435	1096.294167	-0.449581581	0.12406034	-3.623894474	0.0002902	0.005696513	1373.302981	1332.013252	1086.739364	1201.717591	1570.177424	1030.17394	946.6652067	802.7034122	928.9366551	861.9066658	1051.862199	969.3313176
Ani018497	1363.507424	0.772385151	0.213122072	3.624144336	0.00028992	0.005696513	823.6649945	1117.43014	1401.984426	804.2780304	851.3409242	1042.892137	1620.503753	2684.994874	1847.499398	1636.358254	1186.094073	1345.048082
Ani032431	279.6187422	-0.36124049	0.099686792	-3.6237548	0.000290357	0.005696513	305.7064306	354.975254	305.173334	326.2763963	273.8424763	321.7703787	247.7092856	277.7580904	247.0877194	226.5402606	228.270023	240.3152573
Ani008668	2.579718108	-4.984834788	1.375896946	-3.622971039	0.000291238	0.005708438	15.83971143	2.282799061	0	5.370804877	1.104203533	6.359098393	0	0	0	0	0	0
Ani031367	718.1145128	0.806696731	0.222701748	3.622318811	0.000291974	0.005717481	451.4317758	738.4854962	414.9551605	504.8556585	464.8696875	560.8724783	1224.688566	855.9840522	1231.666266	501.5496001	805.3912439	862.6241698
Ani011660	19.11714234	-1.769723808	0.488710285	-3.621212531	0.000293226	0.005727791	39.59927858	45.65598122	30.21518159	12.08431097	33.126106	16.53365582	15.59009489	1.746906229	1.886165797	11.59043194	10.61721037	10.76038465
Ani015936	123.0255743	0.633529086	0.174930644	3.621601511	0.000292785	0.005727791	93.45429745	83.32216573	120.8607263	102.0452927	114.8371675	63.59098393	152.4364834	134.5117796	127.3161913	161.2123715	187.3179258	135.4015069
Ani025026	9.436960943	2.53516379	0.700103861	3.621125282	0.000293324	0.005727791	2.375956715	3.424198592	8.057381757	0	1.104203533	1.271819679	6.928931064	29.69740589	35.83715015	7.375729414	9.100466032	8.07028849
Ani016654	24.4801207	-2.92536878	0.80801766	-3.620426787	0.000294117	0.005737904	109.2940089	34.24198592	5.035863598	2.685402439	67.35641553	40.69822972	3.464465532	0.873453114	18.86165797	4.214702522	0.758372169	6.276891048
Ani000691	29.48105411	0.98308266	0.271632376	3.619166007	0.000295554	0.005760541	26.92750944	26.2521892	20.14345439	9.398908535	13.2504424	21.62093454	47.63640107	39.30539015	49.04031073	33.71762018	28.81814244	37.66134629
Ani031166	399.9697638	0.520515992	0.143868249	3.618004637	0.000296883	0.005781043	252.6433973	336.7128615	407.9049514	300.7650731	388.6796437	284.887608	462.5061485	537.1736654	488.5169415	496.281222	463.3653955	380.2002578
Ani025840	3.970738232	-4.06134015	1.123485005	-3.614948247	0.000300408	0.005844217	10.29581243	4.565598122	0	9.398908535	5.521017666	15.26183614	1.732232766	0.873453114	0	0	0	0
Ani004058	66.99410977	0.632156154	0.174926101	3.61384693	0.000301687	0.005863641	38.01530744	47.93878028	62.44470861	61.76425609	49.689159	57.23188554	75.35212532	78.6107803	88.64979247	66.38156472	81.90419429	95.94676316
Ani012888	65.40021815	-0.78705369	0.217841963	-3.612957207	0.000302725	0.005878327	77.61458602	91.31196244	49.35146326	114.1296036	77.29424733	87.75555783	60.62814681	41.9257495	37.72331594	59.00583531	43.22721365	44.83493606
Ani018120	6.995666924	-2.077761942	0.575174103	-3.61240524	0.00030337	0.005879908	9.50382686	17.12099296	9.064554476	5.370804877	16.563053	10.17455743	5.196698298	5.240718687	0	3.161026892	0.758372169	1.793397442
Ani022618	842.4566789	0.627097809	0.173585587	3.612614506	0.000303125	0.005879908	600.3250633	539.8819779	617.3968771	618.9852621	636.0212352	961.4956771	1069.653733	1209.732564	759.1817334	1150.613789	819.0419429	1127.150293
Ani021230	426.5430431	0.405440347	0.112262802	3.611528841	0.000304397	0.00589434	428.4641942	325.2988662	369.6323881	343.7315121	404.1384932	326.8576574	459.041683	464.6770569	475.3137809	570.0385161	433.0305087	518.2918608
Ani017656	741.7534087	-0.610177435	0.16897059	-3.611145786	0.000304847	0.005897578	925.0391477	837.7872554	882.2833024	1239.313225	872.3207913	621.9198229	605.4153517	570.3648838	730.8892464	440.4364135	611.2479685	564.0234956
Ani006471	13.32109293	-2.284903077	0.6332274	-3.608345242	0.000308156	0.005956069	3.959927858	20.54519155	34.24387247	22.82592073	24.29247773	26.70821325	0	6.114171801	12.26007768	4.214702522	3.791860847	0.896698721
Ani018921	33.68628413	-5.764692665	1.59795032	-3.607554373	0.000309097	0.005968716	4.75191343	0	2.014345439	234.9727134	0	155.1620008	1.732232766	0	0.943082899	2.107351261	0.758372169	1.793397442
Ani016843	6455.83205	-0.510232979	0.14145922	-3.606926289	0.000309846	0.005977642	8285.75305	7393.986159	5166.796051	7242.530377	7713.965883	9711.615066	5103.157729	4976.062393	5015.314855	5320.008258	5317.705652	6223.089125
Ani012171	10.75211197	-1.33963332	0.37143679	-3.606625288	0.000310205	0.005979046	15.83971143	9.131196244	15.10759079	14.76971341	20.97986713	16.53365582	3.464465532	5.240718687	9.430828986	6.322053783	6.825349524	5.380192327
Ani004971	279.5814142	-0.750556541	0.208147157	-3.605893788	0.00031108	0.005990379	477.5672997	340.1370601	340.4243792	229.6019085	238.5079632	476.9323795	245.1109364	213.9960131	215.0229009	206.5204236	157.7414112	213.4142956
Ani032002	350.3898331	-0.729517436	0.20246207	-3.603230147	0.000314287	0.006046546	392.032858	658.5875291	402.8690878	358.5012256	431.7435815	379.0022642	355.107717	210.5022006	255.5754655	227.5939362	198.6935084	334.468623
Ani014002	215.0880783	0.91350968	0.253552588	3.602841077	0.000314758	0.006050026	178.1967536	89.02916338	92.6598902	247.0570244	184.4019901	104.2892137	266.763846	285.6191684	240.4861391	244.4527463	291.214913	356.886091
Ani004005	1513.301543	0.390306655	0.108348285	3.602333481	0.000315373	0.006054418	1055.716767	1475.829593	1355.654481	1326.588805	1342.711496	1304.88699	1733.964999	2063.96971	1612.671757	1574.191392	1557.696436	1755.736096
Ani027928	10.49347607	3.707487888	1.02923623	3.602173903	0.000315567	0.006054418	0.791985572	3.424198592	0	2.685402439	2.208407067	0	0.866116383	32.31776524	0	44.25437648	25.02628159	14.34717954
Ani011118	36.26647159	-1.418924451	0.393936868	-3.601908238	0.00031589	0.00605504	102.1661387	37.66618451	91.65271748	30.88212804	30.91769893	22.89275422	19.92067681	27.07704655	16.03240928	14.75145883	19.7176764	21.52076931
Ani021475	24.38769173	-1.053957988	0.292799302	-3.599591877	0.000318717	0.006103621	22.96758158	29.67638779	55.39449958	33.56753048	24.29247773	31.79549197	12.99174575	15.72215606	21.69090667	11.59043194	15.92581556	17.0372757
Ani007302	33.61408667	1.553116207	0.431651711	3.598077266	0.000320578	0.006131478	9.50382686	15.97959343	29.20800887	14.76971341	17.66725653	15.26183614	44.17193554	75.11696785	33.00790145	102.2065362	30.33488677	16.14057698
Ani025429	36.20003345	0.908339731	0.252461742	3.597930217	0.00032076	0.006131478	38.01530744	14.8381939	29.20800887	17.45511585	24.29247773	25.43639357	34.64465532	51.53373376	44.32489623	47.41540337	46.26070233	60.97551304
Ani010359	1.844553871	-4.465514833	1.242592941	-3.593706905	0.000326007	0.006226068	0.791985572	1.141399531	4.028690878	2.685402439	3.3126106	10.17455743	0	0	0	0	0	0
Ani000116	132.5869633	-10.6375643	2.960398592	-3.593287853	0.000326532	0.006230389	489.4470833	0	0	0	474.8075193	625.7352819	0	0	0	1.053675631	0	0
Ani000972	23.83650103	-1.010954751	0.281538646	-3.590820529	0.000329639	0.006243971	37.22332187	33.10058639	36.2582179	34.9102317	33.126106	16.53365582	20.78679319	12.2283436	11.31699478	11.59043194	17.4425599	21.52076931
Ani003566	788.3963223	-0.572903996	0.159541808	-3.590933335	0.000329496	0.006243971	861.6803019	943.9374117	909.4769658	1040.593445	1008.137826	894.0892341	724.9394126	450.7018071	810.1082099	505.7643026	543.7528454	767.5741053
Ani003676	22.63961517	2.440088896	0.679529547	3.590850325	0.000329601	0.006243971	0.791985572	3.424198592	6.043036317	12.08431097	6.6252212	13.99001647	66.69096149	0.873453114	50.92647652	50.57643026	31.85163111	27.79766036
Ani010853	32402.94851	0.629538811	0.175243667	3.592362698	0.000327693	0.006243971	15545.0928	26249.9064	20412.36951	27815.39846	33246.46418	29393.02459	34149.23675	42839.38145	35803.19916	44323.91907	37421.8747	41635.51502
Ani012285	11.59493572	-1.379106824	0.38403091	-3.591134951	0.000329241	0.006243971	12.67176915	14.8381939	15.10759079	8.056207316	24.29247773	25.43639357	5.196698298	6.987624916	8.487746087	7.375729414	5.308605186	5.380192327
Ani020853	40.15171993	0.723260531	0.201411748	3.590955036	0.000329468	0.006243971	27.71949501	28.53498826	28.20083615	29.53942683	36.4387166	31.79549197	48.50251745	49.78682753	46.21106203	56.89848405	61.42814572	36.76464757
Ani021159	858.5202976	2.678938446	0.745905302	3.591526214	0.000328747	0.006243971	62.56686016	344.7026582	544.8804413	69.82046341	130.2960169	239.1020996	260.7010313	1221.087454	2175.692247	2891.28593	146.3658287	2215.74254
Ani032639	33.56247285	-1.165564016	0.324550991	-3.591312459	0.000329017	0.006243971	67.31877359	36.52478498	39.27973606	45.65184146	29.8134954	59.7755249	22.51902596	7.86107803	13.20316058	25.28821513	25.02628159	30.48775652
Ani014011	365.5916808	0.526511463	0.146661683	3.589972882	0.000330712	0.006258626	368.2732908	212.3003127	288.0513978	326.2763963	345.6157059	255.6357554	441.7193554	411.3964169	357.4284186	461.5099262	453.5065573	465.3866363
Ani010189	439.3864094	0.824088639	0.229577309	3.589590986	0.000331197	0.00626212	292.2426759	292.1982798	522.7226415	229.6019085	230.7785385	334.4885755	448.6482864	696.1421323	687.5074331	668.0303497	429.99702	440.2790721
Ani005450	370.9695835	-0.611306699	0.170340057	-3.58874307	0.000332276	0.006276828	378.5691032	504.4985925	623.4399134	355.8158231	383.158626	445.1368875	274.5588934	345.8874333	231.9983931	300.2975547	347.3344536	260.9393279
Ani014644	344.1346219	-0.492803749	0.13734563	-3.588055549	0.000333153	0.006287704	399.9527137	383.5102423	416.9695059	479.3443353	319.1148211	415.8850349	323.0614109	216.6163724	324.4205171	262.365232	274.5307253	313.8445524
Ani025933	5.552516673	-2.905907271	0.810063674	-3.587257846	0.000334174	0.006301262	5.543899001	18.26239249	21.15062711	2.685402439	1.104203533	10.17455743	1.732232766	2.620359343	0.943082899	0	1.516744339	0.896698721
Ani003266	12954.11725	-3.199129192	0.89245337	-3.584645761	0.000337536	0.006354173	38119.84953	50270.65952	10097.91369	11664.04549	24673.42795	5359.448126	1192.642259	109.1816393	204.648989	6989.030457	5327.56449	1440.994845
Ani016412	532.1645824	-1.289540281	0.359744078	-3.584604612	0.000337589	0.006354173	996.3178491	506.7813916	191.3628167	954.6605669	703.3776507	1180.248662	248.5754019	355.4954176	230.1122273	187.5542622	475.4993502	355.9893923
Ani002507	138.1866576	0.525407592	0.146851635	3.577812338	0.000346482	0.006515008	132.2615905	97.01896009	108.7746537	95.33178657	128.0876099	117.0074104	146.3736687	198.273857	130.14544	164.3733984	172.9088546	167.6826609
Ani002788	185.5187662	-0.825012434	0.230604775	-3.577603431	0.000346759	0.006515008	335.8018824	208.8761141	269.9222888	146.3544329	147.9632735	312.867641	138.5786213	153.7277482	111.283782	161.2123715	116.7893141	122.8477248
Ani032175	51.26143114	-1.290729296	0.360813397	-3.57727653	0.000347193	0.006517287	38.01530744	144.9577404	52.37298142	56.39345121	60.73119433	83.94009879	25.98349149	27.07704655	48.09722783	36.87864707	12.89232688	27.79766036
Ani007546	50.32998456	-0.897425446	0.250966671	-3.575875014	0.000349058	0.006546415	42.76722087	99.30175916	81.58099029	48.3372439	66.252212	54.68824618	37.24300447	36.68503081	27.34940406	35.82497144	27.3013981	46.6283335
Ani014146	35.57100038	1.253710088	0.350736818	3.574503799	0.000350893	0.006569768	24.55155272	10.27259577	25.17931799	37.59563414	12.14623887	16.53365582	64.95872873	41.05229638	48.09722783	64.27421346	60.66977355	21.52076931
Ani032268	8941.777599	0.447781343	0.12527198	3.574473262	0.000350934	0.006569768	7168.261409	7114.343274	6185.047671	9047.120816	8873.379593	7003.91097	9317.680049	8777.330348	10115.50717	11681.04804	10332.82081	11684.88104
Ani025865	298.0113984	-0.485499746	0.135887569	-3.572804693	0.000353178	0.006605857	289.8667192	275.0772869	410.9264696	389.3833536	400.8258826	320.498559	233.8514234	214.8694662	253.6892997	258.1505295	251.0211881	277.9766036
Ani030271	79.314639	-0.556110101	0.155674624	-3.572259158	0.000353915	0.006613706	78.40657159	106.1501563	88.63119932	92.64638413	108.2119463	92.84283654	50.23475022	73.37006162	65.07272	72.7036185	65.22000656	58.28541688
Ani027529	6.300690327	-3.287645064	0.920531078	-3.571465586	0.000354989	0.006627842	4.75191343	18.26239249	22.15779983	12.08431097	0	11.44637711	4.330581915	0.873453114	0.943082899	0	0.758372169	0
Ani007058	32.18724941	1.607140258	0.450091497	3.570696779	0.000356033	0.006641382	15.83971143	9.131196244	17.12193623	30.88212804	8.833628266	13.99001647	7.795047447	63.76207736	53.75572522	70.59626724	56.8779127	37.66134629
Ani001166	659.7550579	0.417548741	0.116959668	3.57002331	0.000356949	0.00665253	460.1436171	654.021931	673.7985494	508.8837621	592.9572974	499.8251337	791.6303741	815.8052089	736.5477438	771.2905615	713.6282114	698.5283038
Ani027814	3.383153463	-3.012852549	0.8441625	-3.569043342	0.000358287	0.006671499	6.335884573	5.706997653	4.028690878	8.056207316	4.416814133	7.630918072	1.732232766	0	0	0	0	2.690096163
Ani002356	315.8551718	0.33684779	0.094405828	3.568082594	0.000359603	0.00669003	284.3228202	252.2492962	296.1087796	267.1975426	315.8022105	258.1793948	331.7225747	372.0910268	360.2576673	320.3173917	357.1932918	374.8200654
Ani026292	803.2085066	-0.475166508	0.133224651	-3.566656043	0.000361566	0.006720543	793.5695428	1133.409734	959.8356018	900.9525182	938.5730033	878.827398	731.8683437	546.7816497	605.4592209	843.99418	596.8388973	708.3919897
Ani033261	49.90186162	-0.788591474	0.22111874	-3.56637105	0.000361959	0.006721862	68.90274473	82.1807662	58.41601774	67.13506097	50.79336253	52.14460683	33.77853894	38.43193704	19.80474087	37.9323227	46.26070233	43.04153862
Ani023893	175.4050067	0.484687648	0.135915328	3.566099971	0.000362333	0.006722828	162.3570422	143.8163408	155.1045988	123.5285122	122.5665922	169.1520173	175.8216258	241.9465127	213.1367351	174.9101547	205.5188579	217.0010905
Ani014667	131.2420806	0.71983612	0.201893146	3.565431192	0.000363258	0.006734005	94.24628302	102.7259577	123.8822445	106.0733963	73.98163673	94.11465622	129.0513411	228.844716	106.5683675	185.446911	172.1504824	157.8189749
Ani018977	18.66187976	1.406627181	0.394638833	3.564340519	0.000364772	0.006750065	14.25574029	6.848397183	4.028690878	10.74160975	19.8756636	5.087278715	27.71572426	33.19121835	33.00790145	31.61026892	25.02628159	12.5537821
Ani032031	31.37769049	2.147216218	0.602389776	3.564496449	0.000364555	0.006750065	7.919855716	0	9.064554476	32.22482926	4.416814133	16.53365582	12.12562936	33.19121835	66.9588858	70.59626724	75.07884477	48.42173094
Ani025066	1499.752717	-0.354926373	0.09959715	-3.563619766	0.000365776	0.006762635	1389.934678	1889.016223	1624.569597	1748.196988	1597.782513	1853.041272	1464.602804	1263.886657	1431.59984	1248.605622	1242.971986	1242.824428
Ani015367	11.24448673	-1.327664374	0.372627012	-3.562984789	0.000366662	0.006767022	20.59162486	15.97959343	15.10759079	17.45511585	15.45884947	11.44637711	8.66116383	6.114171801	5.658497392	6.322053783	2.275116508	9.863685933
Ani016944	2.128624461	-4.192997695	1.176760272	-3.563170676	0.000366402	0.006767022	6.335884573	1.141399531	9.064554476	1.342701219	5.521017666	1.271819679	0.866116383	0	0	0	0	0
Ani020977	320.4999769	-1.923489393	0.53989788	-3.562691141	0.000367072	0.006768608	393.6168291	354.975254	902.4267567	267.1975426	586.3320762	539.2515438	316.1324798	12.2283436	32.06481855	133.8168051	189.5930423	118.3642312
Ani023384	103.9557175	-0.574151138	0.161202635	-3.561673417	0.000368499	0.006788903	141.7654173	108.4329554	144.0256989	110.1015	97.16991093	143.7156237	87.47775469	65.50898359	86.76362667	96.93815801	90.24628815	75.32269258
Ani018722	23.26117747	-1.01005617	0.283679164	-3.560558184	0.000370067	0.006811786	26.13552386	47.93878028	36.2582179	20.14051829	32.02190247	24.16457389	19.05456043	14.84870295	17.91857507	9.483080675	15.92581556	15.24387826
Ani000600	4.59653184	2.674434495	0.751435368	3.559101165	0.000372126	0.006843643	1.583971143	0	1.00717272	2.685402439	2.208407067	0	2.598349149	11.35489049	5.658497392	7.375729414	14.40907122	6.276891048
Ani016348	5.004918333	2.983377866	0.83848138	3.55807289	0.000373586	0.006864431	0	2.282799061	0	1.342701219	2.208407067	1.271819679	11.25951298	2.620359343	14.14624348	9.483080675	13.65069905	1.793397442
Ani021463	780.6127696	0.561688843	0.15792479	3.556685704	0.000375563	0.006894689	457.7676604	716.7989052	750.3436761	641.8111828	645.959067	571.0470357	841.8651243	1067.359706	1143.016473	1010.47493	761.405658	759.5038168
Ani014964	285.9341609	0.772621566	0.217444179	3.553194978	0.000380582	0.006976132	174.2368258	239.6939014	312.2235431	173.2084573	136.9212381	230.1993618	354.2416007	456.8159789	389.4932371	421.4702522	288.9397965	253.7657381
Ani032265	701.7784675	0.76963019	0.216605922	3.553135495	0.000380668	0.006976132	423.7122808	626.6283423	609.3394953	429.6643902	475.9117228	548.1542815	608.8798173	1422.855124	1008.155619	906.1610422	699.2191401	662.6603549
Ani000488	391.2735066	0.562501407	0.158350299	3.552259841	0.000381937	0.006987111	268.4831088	271.6530883	297.1159523	331.6472012	378.7418119	349.7504116	484.1590581	644.6083985	456.4521229	370.8938219	453.5065573	388.2705463
Ani011602	136.4518861	-0.759225813	0.213720817	-3.552418629	0.000381707	0.006987111	137.0135039	136.9679437	168.1978442	204.0905853	250.6542021	133.5410663	105.6661987	76.86387408	105.6252846	75.8646454	138.0237348	104.9137504
Ani021850	97.89822701	0.880827006	0.24812927	3.549871423	0.000385419	0.007044628	78.40657159	54.78717746	84.60250844	46.99454268	65.14800846	82.66827911	90.94222022	217.4898255	107.5114504	134.8704807	114.5141976	96.84346189
Ani033423	791.4232719	0.50827452	0.143234126	3.548557413	0.000387348	0.007073672	617.7487459	590.1035573	629.4829497	743.8564755	652.5842882	688.0544462	794.2287233	1207.112204	1130.756395	814.4912624	883.5035773	745.1566373
Ani011271	19.7517729	1.050227142	0.295981527	3.548286109	0.000387747	0.007074767	9.50382686	9.131196244	12.08607263	9.398908535	19.8756636	17.8054755	27.71572426	28.82395278	17.91857507	23.18086387	31.09325894	30.48775652
Ani001471	157.599965	0.493549241	0.139185324	3.545986219	0.000391147	0.0070962	135.4295327	119.8469507	158.126117	120.8431097	122.5665922	127.1819679	196.608419	214.8694662	210.3074864	173.856479	150.1576895	161.4057698
Ani010111	213.2168302	0.762884028	0.215102647	3.546604552	0.00039023	0.0070962	140.9734317	222.5729085	133.9539717	145.0117317	141.3380523	165.3365582	186.2150224	426.2451199	218.7952325	287.6534471	255.5714211	234.9350649
Ani014475	692.9114766	0.550292021	0.155137607	3.547122018	0.000389464	0.0070962	436.38405	674.5671225	701.9993855	496.7994512	467.0780946	597.755249	791.6303741	1057.751722	786.5311374	837.6721262	748.5133312	718.2556757
Ani018839	5.934007428	-2.025669177	0.571247913	-3.546042146	0.000391064	0.0070962	8.711841288	15.97959343	12.08607263	6.713506097	9.9378318	3.815459036	4.330581915	3.493812458	2.829248696	0	1.516744339	1.793397442
Ani023577	213.1607548	-0.935871774	0.263932107	-3.545880739	0.000391303	0.0070962	231.2597869	566.1341671	252.8003526	230.9446097	198.756636	199.6756896	149.8381343	116.1692642	154.6655954	161.2123715	119.8228028	176.6496481
Ani027837	354.0923117	-0.456467494	0.128710126	-3.546476946	0.000390419	0.0070962	379.3610888	473.6808052	323.302443	480.6870365	442.7856168	358.6531494	304.0068504	289.986434	267.8355432	349.8203093	286.66468	292.3237831
Ani031799	5.122498854	-2.566020298	0.723507157	-3.54664121	0.000390176	0.0070962	5.543899001	17.12099296	16.11476351	2.685402439	2.208407067	8.902737751	2.598349149	1.746906229	0.943082899	1.053675631	0.758372169	1.793397442
Ani029177	1097.422407	0.479385459	0.135228374	3.545006446	0.000392603	0.007113593	927.4151044	720.2231038	950.7710473	1025.823732	804.9643758	1072.143989	1344.212626	973.0267695	1495.729477	1285.484269	1350.660834	1218.613562
Ani013710	45.68216042	3.205528846	0.904383275	3.544436231	0.000393454	0.007122809	11.87978357	7.989796714	8.057381757	6.713506097	9.9378318	8.902737751	206.1356992	3.493812458	2.829248696	152.7829664	12.89232688	116.5708338
Ani002654	27.10887393	-0.978813125	0.276229587	-3.543476769	0.000394888	0.007142577	57.81494673	30.81778732	32.22952703	33.56753048	27.60508833	33.06731165	19.05456043	23.58323409	23.57707247	14.75145883	16.68418773	12.5537821
Ani030744	11.30147883	-1.613688426	0.455434441	-3.543184883	0.000395325	0.007144291	10.29581243	6.848397183	17.12193623	21.48321951	19.8756636	26.70821325	6.928931064	6.987624916	1.886165797	9.483080675	5.308605186	2.690096163
Ani019554	5.088009003	-2.522435714	0.711994673	-3.542773293	0.000395943	0.007149255	2.375956715	6.848397183	6.043036317	6.713506097	11.04203533	19.07729518	0.866116383	0	2.829248696	1.053675631	1.516744339	2.690096163
Ani000913	22.57041164	-1.413946476	0.399144928	-3.542438792	0.000396445	0.007152136	51.47906216	10.27259577	22.15779983	41.6237378	44.16814133	26.70821325	12.99174575	7.86107803	7.544663189	21.07351261	10.61721037	14.34717954
Ani025586	674.0618354	-0.562612597	0.158907304	-3.540508102	0.000399357	0.007198443	583.6933663	1118.57154	628.475777	805.6207316	818.2148182	869.9246602	552.5822524	551.1489152	625.2639618	507.8716539	492.9419101	534.4324378
Ani016153	15.44670341	-1.134166883	0.320485796	-3.538899061	0.000401799	0.007236207	25.34353829	17.12099296	12.08607263	30.88212804	25.39668127	16.53365582	9.527280213	10.48143737	8.487746087	10.53675631	9.100466032	9.863685933
Ani031226	163.7317926	-0.588280046	0.16626325	-3.538244602	0.000402797	0.007247908	182.1566815	211.1589131	167.1906715	221.5457012	213.1112819	186.9574928	133.381923	129.2710609	126.3731084	95.88448238	186.5595537	111.1906414
Ani001769	12.50842402	1.697748861	0.48000144	3.536966185	0.000404751	0.007270536	8.711841288	1.141399531	10.0717272	5.370804877	4.416814133	5.087278715	11.25951298	41.05229638	18.86165797	14.75145883	15.92581556	13.45048082
Ani019788	78.9892066	-0.829280653	0.234457176	-3.537023981	0.000404663	0.007270536	87.91039845	120.9883502	111.7961719	108.7587988	102.6909286	73.76554136	73.61989256	38.43193704	83.93437798	63.22053783	37.91860847	44.83493606
Ani016340	70.46441836	-9.74278679	2.755799431	-3.535375863	0.000407196	0.007308143	268.4831088	0	1.00717272	0	209.7986713	366.2840675	0	0	0	0	0	0
Ani006003	5.830143623	-1.867131571	0.528200479	-3.534891858	0.000407942	0.007315247	11.87978357	13.69679437	6.043036317	6.713506097	8.833628266	7.630918072	3.464465532	2.620359343	4.715414493	1.053675631	1.516744339	1.793397442
Ani017828	105.6281502	-0.699130038	0.197821174	-3.534151696	0.000409086	0.007329461	118.0058502	170.06853	109.7818264	91.30368291	141.3380523	153.8901811	90.94222022	105.6878269	84.87746087	71.64994287	59.15302921	70.83919897
Ani003293	536.8908614	0.609289617	0.172496278	3.532189942	0.000412133	0.007365071	413.4164684	303.6122751	531.7871959	559.9064085	326.8442459	415.8850349	554.3144851	720.5988195	772.384894	669.0840254	613.523085	561.3333994
Ani005835	220.4948818	0.668911237	0.18937338	3.532234774	0.000412063	0.007365071	125.1337203	146.0991399	150.0687352	196.034378	198.756636	207.3066076	203.53735	377.3317455	268.7786261	293.9755009	260.1216541	218.794488
Ani027413	23.93921918	-1.231958912	0.34877525	-3.532242933	0.000412051	0.007365071	36.43133629	34.24198592	17.12193623	65.79235975	27.60508833	20.34911486	14.72397851	9.607984259	17.91857507	16.85881009	11.37558254	15.24387826
Ani025622	590.6594464	0.510627926	0.144608605	3.531103315	0.00041383	0.007389064	444.3039057	446.2872164	414.9551605	495.4567499	668.0431376	455.311445	580.2979766	790.4750686	620.5485473	637.4737565	788.7070561	746.053336
Ani027317	413.0174923	0.695707879	0.197059492	3.530445926	0.00041486	0.007401113	251.8514118	300.1880765	449.1990329	243.0289207	284.8845116	362.4686084	446.9160537	699.6359447	589.4268116	518.4084102	420.1381818	390.0639437
Ani010146	2846.973682	-1.087127036	0.307981529	-3.529844926	0.000415803	0.007411605	3542.551462	3372.835613	1550.038815	5756.160127	6077.536247	2930.27254	1681.998016	1236.80961	2781.151468	2225.362932	1280.132222	1728.835134
Ani002378	304.0891055	1.17592741	0.333219471	3.528987691	0.000417153	0.007429305	159.1890999	269.3702892	158.126117	123.5285122	123.6707957	286.1594277	357.7060662	648.9756641	551.7034957	319.263716	504.3174926	147.0585903
Ani003393	9.527179934	-1.434609093	0.406760746	-3.526911351	0.000420438	0.00748142	16.631697	21.68659108	14.10041807	12.08431097	9.9378318	8.902737751	4.330581915	8.734531145	3.772331594	4.214702522	4.550233016	5.380192327
Ani009581	165.728171	-0.607260786	0.172200581	-3.526473501	0.000421133	0.007487413	213.8361043	176.9169272	134.9611444	245.7143231	240.7163703	189.5011321	110.862897	124.9037954	135.8039374	123.2800488	167.6002494	124.6411222
Ani013972	25.35696622	-1.182667369	0.335461532	-3.525493257	0.000422695	0.007502385	64.94281687	25.11078967	36.2582179	32.22482926	17.66725653	34.33913132	12.99174575	16.59560918	19.80474087	11.59043194	12.13395471	20.62407059
Ani025555	1144.082127	-1.346557364	0.381948059	-3.525498642	0.000422686	0.007502385	693.7793607	2350.141633	682.8631039	2199.344597	2175.280961	1752.567517	426.1292605	440.2203697	935.5382354	837.6721262	271.4972366	963.9511253
Ani031341	1066.399486	-0.294279572	0.08348375	-3.524992258	0.000423495	0.007510197	1072.348464	1303.478264	1082.710674	1236.627823	1172.664152	1184.064121	997.7660733	942.4559105	1027.960359	838.7258019	942.6566065	995.3355805
Ani024046	1191.641556	0.771798478	0.219034253	3.523642849	0.000425658	0.007542	752.386293	703.1021108	1145.155382	631.0695731	860.1745524	1189.1514	1393.58126	1154.705017	1598.525513	2199.021041	1033.661267	1639.165262
Ani027926	6.443185635	-2.39120479	0.678659696	-3.523422421	0.000426012	0.007542	11.87978357	19.40379202	3.021518159	21.48321951	5.521017666	3.815459036	1.732232766	2.620359343	3.772331594	0	2.275116508	1.793397442
Ani010389	62.07227109	-0.7979001	0.22648598	-3.522955821	0.000426762	0.007548882	72.86267259	69.62537136	66.47339949	68.47776219	92.7530968	103.017394	42.43970277	22.70978098	53.75572522	49.52275463	58.39465704	44.83493606
Ani004536	61.22597828	-8.574361668	2.434607487	-3.521866138	0.00042852	0.007562877	0	0	242.7286254	0	215.319689	274.7130506	0	0	0	1.053675631	0	0.896698721
Ani021334	6.470823709	-2.808992229	0.797603282	-3.521791212	0.000428642	0.007562877	22.17559601	3.424198592	4.028690878	1.342701219	16.563053	20.34911486	1.732232766	0	0.943082899	3.161026892	3.033488677	0.896698721
Ani026938	458.9345923	0.392985474	0.111580756	3.521982548	0.000428332	0.007562877	379.3610888	389.2172399	427.0412331	385.3552499	348.9283165	451.4959859	483.2929417	621.8986175	565.8497392	513.1400321	495.9753988	445.6592644
Ani008946	18.52428515	-2.698230812	0.766277469	-3.521219038	0.000429568	0.007572809	68.11075916	18.26239249	20.14345439	5.370804877	73.98163673	6.359098393	1.732232766	8.734531145	1.886165797	10.53675631	0	7.173589769
Ani019324	156.2885352	0.420007136	0.119323962	3.519889282	0.000431727	0.007604448	116.421879	146.0991399	131.9396263	111.4442012	146.8590699	150.0747221	187.0811387	185.1720603	192.3889113	170.6954521	161.5332721	175.7529493
Ani008294	2420.402455	-0.37614866	0.10687565	-3.519498217	0.000432364	0.007609241	2735.518164	2767.893862	2173.478729	2829.071469	2761.613037	3138.850967	2223.320755	2148.694662	1907.856704	2003.037374	1920.956705	2434.537028
Ani013131	586.055065	0.706454839	0.200882633	3.516754182	0.000436858	0.007681852	437.9680211	343.5612587	662.7196495	315.5347865	500.2042006	410.7977562	536.9921575	782.6139906	936.4813183	709.1236993	798.5658943	598.098047
Ani024387	14.01838661	-1.97192301	0.560911764	-3.515567221	0.000438816	0.007709773	6.335884573	38.80758404	27.19366343	32.22482926	16.563053	12.71819679	5.196698298	4.367265572	14.14624348	6.322053783	0.758372169	3.586794885
Ani015879	10.81892142	-2.125001684	0.60480549	-3.513529092	0.000442196	0.007762624	27.71949501	23.96939014	2.014345439	8.056207316	30.91769893	12.71819679	1.732232766	7.86107803	5.658497392	4.214702522	2.275116508	2.690096163
Ani027233	8.508309603	-2.716963616	0.77399349	-3.510318436	0.00044757	0.007850361	5.543899001	38.80758404	1.00717272	5.370804877	9.9378318	27.98003293	0.866116383	4.367265572	1.886165797	3.161026892	2.275116508	0.896698721
Ani001373	300.3175948	0.448034708	0.127718075	3.507997669	0.000451493	0.00791251	197.2044073	276.2186864	283.0155342	256.4559329	258.3836268	254.3639357	308.3374324	383.4459173	344.225258	395.1283614	360.9851526	286.0468921
Ani029692	909.8861003	-0.502784232	0.143334915	-3.507758249	0.0004519	0.007912984	788.8176293	993.0175916	1191.485327	1185.605177	1352.649328	890.2737751	694.6253392	689.1545073	863.8639351	731.2508876	737.1377486	800.751958
Ani028435	689.0294842	0.874530072	0.249332389	3.507486839	0.000452361	0.007914415	479.1512708	582.1137606	459.2707601	451.1476097	408.5553073	537.9797241	493.6863383	1083.081862	445.1351281	1179.063031	1004.084752	1145.084267
Ani009929	117.4671629	-0.500674525	0.142838744	-3.505173111	0.00045631	0.007970147	110.0859945	119.8469507	149.0615625	143.6690305	150.1716805	153.8901811	90.94222022	82.97804588	114.1130307	104.3138874	100.8634985	89.66987212
Ani013008	381.8988315	0.834909287	0.238190059	3.505223063	0.000456225	0.007970147	260.5632531	249.9664972	328.3383066	287.3380609	241.8205738	278.5285096	339.5176222	897.0363486	486.6307757	374.0548488	508.1093535	330.8818281
Ani002489	590.8261588	-0.853168025	0.243471678	-3.504177699	0.00045802	0.007993305	784.8577015	765.879085	730.2002217	730.4294633	1140.64225	410.7977562	406.2085836	280.3784498	390.43632	485.7444657	332.1670102	632.1725984
Ani009127	21.91988291	1.37143557	0.391559845	3.502492882	0.000460926	0.008037302	17.42368258	7.989796714	12.08607263	14.76971341	14.35464593	6.359098393	51.1008666	15.72215606	36.78023305	17.91248572	47.0190745	21.52076931
Ani001004	50.19003061	-0.813361403	0.232313204	-3.501141518	0.00046327	0.008054409	68.90274473	49.08017981	36.2582179	77.87667072	70.66902613	81.39645943	44.17193554	41.05229638	37.72331594	36.87864707	29.5765146	28.69435908
Ani004344	9.283906269	-2.244526047	0.641103257	-3.501036726	0.000463452	0.008054409	9.50382686	42.23178263	6.043036317	2.685402439	17.66725653	13.99001647	5.196698298	5.240718687	2.829248696	1.053675631	2.275116508	2.690096163
Ani007121	335.3327439	-1.071597735	0.306046421	-3.501422209	0.000462782	0.008054409	331.0499689	336.7128615	205.4632348	747.8845792	452.7234486	653.7153148	280.6217081	124.0303423	172.5841704	262.365232	263.1551428	193.6869238
Ani010047	16.85764789	-1.318256466	0.376484681	-3.501487661	0.000462668	0.008054409	34.84736515	20.54519155	7.050209037	30.88212804	24.29247773	26.70821325	9.527280213	6.114171801	7.544663189	12.64410757	11.37558254	10.76038465
Ani009520	62.65940494	1.028663343	0.293871004	3.500390745	0.000464577	0.008062228	54.64700444	57.06997653	30.21518159	14.76971341	46.3765484	43.24186907	87.47775469	131.0179672	75.44663189	80.07934792	75.07884477	56.49201943
Ani029497	408.4884323	0.552667709	0.157889979	3.500334291	0.000464675	0.008062228	374.6091754	327.5816653	412.940815	225.5738048	279.3634939	365.0122478	461.6400322	605.3030083	480.0291954	489.9591682	461.090279	418.7583028
Ani000035	126.8065235	1.810581377	0.517651621	3.497683195	0.000469318	0.00813602	87.11841288	17.12099296	19.13628167	18.79781707	88.33628266	106.832853	116.9257117	310.9493088	331.9651803	68.48891598	245.7125829	110.2939427
Ani010217	2.621523662	-3.936943601	1.125838814	-3.496898094	0.000470702	0.008153224	3.167942287	13.69679437	2.014345439	2.685402439	6.6252212	1.271819679	0	0	0.943082899	1.053675631	0	0
Ani015494	101.1205394	0.61586996	0.176170052	3.495883407	0.000472495	0.008177498	87.91039845	62.77697418	84.60250844	71.16316462	91.64889326	80.12463976	99.60338405	171.1968104	104.6822017	130.6557782	120.5811749	108.5005453
Ani004689	17.84232417	-1.165585004	0.333478468	-3.495233174	0.000473648	0.00819065	27.71949501	13.69679437	19.13628167	21.48321951	35.33451306	30.52367229	8.66116383	9.607984259	5.658497392	15.80513446	12.13395471	14.34717954
Ani029428	10.88127709	2.608182022	0.746925924	3.49188847	0.000479618	0.008287028	1.583971143	0	4.028690878	13.42701219	0	0	19.92067681	15.72215606	30.17865276	7.375729414	25.78465376	12.5537821
Ani022670	1078.988145	0.410938432	0.117800158	3.488437027	0.000485853	0.008387806	743.6744518	983.8863953	1042.423765	892.8963109	1023.596675	872.4682996	1125.951298	1489.23756	1313.714478	1200.136543	1154.242442	1105.629523
Ani022477	807.5197409	-0.533863595	0.153089409	-3.487266681	0.000487985	0.008417632	732.5866538	1184.772713	731.2073944	1148.009543	1030.221897	906.8074309	684.2319426	670.8119919	759.1817334	535.2672203	645.3747161	661.7636562
Ani031157	1932.746589	0.782666711	0.224486616	3.486473821	0.000489433	0.008435646	1404.982404	977.0379981	1860.248013	1021.795628	1551.405964	1709.325648	1959.155258	1603.659918	3314.936389	2904.983713	1950.53322	2934.894914
Ani017587	1021.512622	0.356735527	0.102342813	3.485692008	0.000490866	0.00845335	780.8977736	903.9884282	889.3335114	853.9579755	962.865481	985.660251	1133.746345	1359.966499	1218.463105	1121.110871	1056.412432	991.7487856
Ani000878	154.5339892	0.777736089	0.223198899	3.484497874	0.000493061	0.00847716	63.35884573	135.8265441	163.1619806	116.8150061	89.4404862	115.7355908	166.2943455	222.7305442	215.9659838	183.3395597	237.370489	144.3684941
Ani017456	37.64098052	0.962689219	0.276277499	3.484500991	0.000493056	0.00847716	30.88743729	14.8381939	36.2582179	17.45511585	32.02190247	20.34911486	32.91242256	56.77445244	70.7312174	50.57643026	48.53581884	40.35144245
Ani009391	80.20327175	-0.569705073	0.163567916	-3.482987896	0.000495851	0.008511581	108.5020233	99.30175916	66.47339949	100.7025915	92.7530968	108.1046727	61.4942632	62.01517113	63.18655421	60.05951094	78.87070561	60.97551304
Ani023641	1102.690095	0.367239721	0.105438599	3.482972294	0.00049588	0.008511581	1041.461027	870.8878418	1128.033446	965.4021767	870.1123842	900.4483325	1192.642259	1457.793248	1146.788805	1333.953348	1196.711283	1128.046991
Ani006753	262.9171078	-0.68591122	0.197052028	-3.480863546	0.0004998	0.008571817	230.4678013	499.9329944	285.0298796	355.8158231	230.7785385	344.6631329	203.53735	195.6534976	238.5999733	193.876316	206.2772301	170.372757
Ani002340	10.10512635	-2.809845536	0.807723614	-3.478721543	0.000503812	0.008633521	10.29581243	41.0903831	38.27256334	6.713506097	3.3126106	6.359098393	2.598349149	1.746906229	0	6.322053783	4.550233016	0
Ani018953	4.310637801	-5.199069852	1.495270081	-3.477010553	0.000507038	0.00868167	0	1.141399531	0	21.48321951	14.35464593	13.99001647	0	0	0	0	0.758372169	0
Ani011535	699.4511547	-0.60795954	0.174881727	-3.476404018	0.000508186	0.008694193	769.01799	1035.249374	563.0095502	1125.183622	897.7174726	679.1517084	569.90458	454.1956195	517.7525113	547.9113279	602.1475025	632.1725984
Ani002933	56.98400338	-0.744938437	0.2144453	-3.473792332	0.000513158	0.008767611	59.39891787	107.2915559	69.49491765	63.10695731	66.252212	62.31916425	51.1008666	36.68503081	49.04031073	46.36172774	28.81814244	43.93823734
Ani007045	39.18626443	-2.408820774	0.693443549	-3.473708532	0.000513318	0.008767611	89.49436959	54.78717746	72.51643581	61.76425609	33.126106	83.94009879	0.866116383	6.114171801	44.32489623	7.375729414	15.92581556	0
Ani014160	44.52287865	1.816771801	0.523105146	3.473052819	0.000514574	0.008781868	7.919855716	21.68659108	6.043036317	53.70804877	2.208407067	27.98003293	57.16368128	51.53373376	49.98339363	75.8646454	108.4472202	71.73589769
Ani004797	231.4500581	0.693499744	0.199710193	3.472530542	0.000515576	0.008787665	187.7005805	190.6137216	155.1045988	140.983628	221.9449102	164.0647385	211.3323975	445.4610884	293.2987815	293.9755009	248.7460715	224.1746803
Ani010042	1663.41905	-0.439400037	0.126539392	-3.472436763	0.000515757	0.008787665	2052.034616	1737.210085	1918.664031	2144.293847	2123.383394	1512.193598	1471.531735	1062.118987	1547.599037	1465.662802	1413.605724	1512.730743
Ani024031	1404.109861	0.654732601	0.188568098	3.472128142	0.00051635	0.008790592	1541.995908	812.6764657	919.548693	937.2054511	956.2402598	1376.108892	1830.103917	2130.352146	1544.769788	1526.775989	1324.117808	1949.42302
Ani000766	622.8136949	-0.363679141	0.104754594	-3.471724997	0.000517126	0.008796622	654.9720677	822.9490615	594.2319046	683.4349206	704.4818542	746.5581514	582.8963258	490.8806503	564.9066563	513.1400321	507.3509813	607.9617329
Ani003786	203.3148054	-0.526400929	0.151644165	-3.471290373	0.000517964	0.008803692	172.6528546	285.3498826	233.6640709	234.9727134	236.2995561	278.5285096	198.3406517	152.854295	176.356502	148.5682639	141.0572235	181.1331417
Ani025430	36.31528319	0.820368247	0.236459339	3.469383998	0.000521653	0.008859185	26.13552386	22.82799061	25.17931799	17.45511585	39.7513272	25.43639357	44.17193554	56.77445244	37.72331594	60.05951094	41.71046931	38.55804501
Ani020886	65.70151032	-1.505561659	0.43403392	-3.468764971	0.000522857	0.008872397	47.5191343	131.260946	89.63837204	122.185811	47.48075193	144.9874434	13.85786213	24.45668721	69.7881345	26.34189076	14.40907122	56.49201943
Ani027347	237.8146315	0.413099861	0.119119936	3.467932194	0.00052448	0.008892701	195.6204362	202.0277169	229.6353801	158.4387439	244.0289809	193.3165912	268.4960787	293.4802465	263.1201287	246.5600975	292.7316574	266.3195202
Ani023886	104.7865539	1.310742833	0.377987631	3.467687099	0.000524958	0.008893584	27.71949501	37.66618451	81.58099029	73.84856706	92.7530968	48.32914779	72.75377618	101.3205613	243.3153878	99.04550927	261.6383984	117.4675325
Ani015175	74.59149263	0.663093884	0.191250342	3.467151373	0.000526006	0.008904096	72.86267259	51.36297887	54.38732686	60.42155487	41.95973426	64.86280361	71.02154341	103.9409206	69.7881345	107.4749143	104.6553594	92.35996828
Ani016449	68.4645515	-0.955105176	0.275490502	-3.466925976	0.000526447	0.008904338	87.11841288	122.1297498	48.34429054	80.56207316	120.3581851	83.94009879	66.69096149	34.93812458	26.40632116	41.09334959	50.81093535	59.1821156
Ani003282	303.7825328	0.393811657	0.113620588	3.466023741	0.000528217	0.008919804	262.9392098	289.9154808	233.6640709	264.5121402	269.4256621	255.6357554	326.5258764	431.4858386	325.3636	308.7269597	318.5163111	358.6794885
Ani010390	2706.893338	0.342922611	0.098934607	3.466154267	0.00052796	0.008919804	1955.412376	2245.132877	2782.818224	2471.912945	2497.708392	2368.128242	2797.555917	3060.579713	3238.546674	3318.02456	2890.91471	2855.985427
Ani016046	2.999496403	-3.632847906	1.048388684	-3.465172757	0.000529891	0.008940838	4.75191343	10.27259577	1.00717272	2.685402439	4.416814133	10.17455743	0	0.873453114	0	1.053675631	0.758372169	0
Ani022755	327.306914	-0.828660982	0.23920103	-3.464286855	0.000531639	0.00895842	312.0423152	366.3892493	247.764489	577.3615243	616.1455716	394.2641004	342.1159713	213.9960131	213.1367351	213.896153	244.9542107	185.6166353
Ani029649	8.689172098	-2.57694762	0.743877527	-3.46420953	0.000531792	0.00895842	1.583971143	4.565598122	4.028690878	22.82592073	20.97986713	35.610951	3.464465532	0.873453114	1.886165797	2.107351261	4.550233016	1.793397442
Ani005088	588.3134356	-0.977738082	0.282298638	-3.463488487	0.000533219	0.008966967	711.9950289	525.043784	407.9049514	1299.73478	730.982739	1007.281186	319.5969453	234.0854347	354.5991699	507.8716539	509.6260978	451.0394567
Ani022835	242.4291819	-1.13968496	0.32903814	-3.463686492	0.000532827	0.008966967	398.3687425	712.233307	222.585171	151.7252378	255.0710162	260.7230341	161.0976472	214.8694662	132.0316058	123.2800488	107.688848	169.4760583
Ani027621	47.22607825	0.838604957	0.242150627	3.463154182	0.000533882	0.008966967	25.34353829	34.24198592	43.30842694	24.16862195	23.1882742	53.4164265	64.09261235	45.41956195	76.38971479	63.22053783	53.84442402	60.07881432
Ani029387	134.6058643	-0.866544379	0.250223236	-3.463085167	0.000534019	0.008966967	158.3971143	311.6020718	125.8965899	162.4668475	132.504424	152.6183614	134.2480394	80.35768653	111.283782	70.59626724	81.14582212	94.15336572
Ani029829	40.61283813	-0.666379339	0.192483842	-3.462001446	0.000536174	0.008995909	44.35119201	57.06997653	54.38732686	44.30914024	50.79336253	48.32914779	37.24300447	35.81157769	33.95098435	23.18086387	26.54302593	31.38445524
Ani021118	72.04517243	-0.613615825	0.177269162	-3.461492226	0.00053719	0.008998466	88.70238402	109.5743549	89.63837204	93.98908535	87.23207913	53.4164265	55.43144851	54.1540931	65.07272	54.79113279	61.42814572	51.11182711
Ani026592	1766.132282	-1.230549298	0.355486118	-3.461595928	0.000536983	0.008998466	1465.173308	2246.274276	3918.909052	1596.47175	1804.268573	3829.449052	2086.474367	869.959302	687.5074331	1423.515777	706.0444897	559.540002
Ani017240	36.12192358	-1.573010098	0.454488596	-3.461055154	0.000538063	0.009005855	92.66231188	49.08017981	16.11476351	16.11241463	81.71106146	68.67826265	24.25125873	25.33014032	16.97549217	7.375729414	13.65069905	21.52076931
Ani009351	4.533124114	-3.870249987	1.118782536	-3.459340723	0.000541499	0.009056111	7.127870145	4.565598122	0	12.08431097	4.416814133	22.89275422	0	0	0	0	1.516744339	1.793397442
Ani001922	171.1963985	0.86811522	0.251082826	3.457485459	0.000545242	0.00911139	137.8054895	97.01896009	153.0902534	120.8431097	142.4422558	75.03736104	106.5323151	203.5145757	204.648989	236.0233412	290.4565409	286.9435908
Ani021422	8.3830331	-2.797461695	0.809618846	-3.455282332	0.000549717	0.009178819	2.375956715	34.24198592	25.17931799	18.79781707	2.208407067	5.087278715	4.330581915	1.746906229	0	4.214702522	1.516744339	0.896698721
Ani016053	50.01635769	0.665328772	0.192579435	3.45482773	0.000550645	0.009186953	32.47140844	38.80758404	29.20800887	49.67994512	46.3765484	36.88277068	54.56533213	58.52135867	54.69880812	73.75729414	70.52861175	54.69862199
Ani017891	76.82143495	1.06320767	0.307919798	3.452872069	0.000554652	0.009216946	58.6069323	66.20117277	34.24387247	30.88212804	39.7513272	68.67826265	77.08435809	187.7924196	115.0561136	64.27421346	108.4472202	70.83919897
Ani018362	27.43076129	1.089765007	0.315586752	3.453139272	0.000554103	0.009216946	19.00765372	11.41399531	32.22952703	14.76971341	14.35464593	12.71819679	24.25125873	34.06467147	49.98339363	32.66394455	52.32767969	31.38445524
Ani023848	156.4553648	0.513383713	0.148646964	3.453711392	0.000552929	0.009216946	154.4371865	102.7259577	110.7889992	154.4106402	112.6287604	138.628345	194.0100698	161.5888262	170.6980046	169.6417765	187.3179258	220.5878854
Ani024370	24.71089944	2.841747726	0.822857184	3.453512687	0.000553336	0.009216946	14.25574029	3.424198592	6.043036317	1.342701219	4.416814133	6.359098393	5.196698298	55.90099933	5.658497392	2.107351261	138.0237348	53.80192327
Ani025178	300.0418236	-0.82094341	0.237753129	-3.452923688	0.000554546	0.009216946	283.5308346	353.8338545	176.2552259	503.5129573	425.1183603	558.3288389	210.4662811	220.1101849	203.7059061	202.3057211	247.2293272	216.1043918
Ani011775	555.2766308	-0.661751318	0.191697982	-3.452051565	0.000556341	0.009237659	597.9491066	916.543823	466.3209692	794.8791218	641.5422528	666.4335116	504.9458513	276.0111842	451.7367084	393.0210102	448.1979521	505.7380787
Ani000554	185.3400693	0.663740439	0.19232302	3.451175216	0.000558151	0.009260335	111.6699656	156.3717357	166.1834987	134.2701219	134.7128311	157.7056402	174.9555094	313.5696681	260.29088	263.4189076	185.0428093	165.8892634
Ani020553	280.475665	0.702739565	0.203761686	3.448830734	0.00056302	0.009326268	235.2197148	176.9169272	258.8433889	153.067939	206.4860607	249.276657	294.4795702	538.9205716	367.8023305	336.1225261	281.3560748	267.2162189
Ani030578	435.3241758	0.523860291	0.151887719	3.448997014	0.000562673	0.009326268	355.6015217	368.6720484	337.4028611	275.25375	460.4528734	344.6631329	464.2383813	677.7996168	446.078211	480.4760875	457.2984181	555.9532071
Ani017518	26.19252878	0.920801951	0.267043343	3.448136695	0.000564468	0.009342846	25.34353829	23.96939014	17.12193623	17.45511585	12.14623887	11.44637711	40.70747	41.05229638	33.00790145	33.71762018	24.26790942	34.0745514
Ani013162	9.229826229	1.485204859	0.430829211	3.447316988	0.000566184	0.00936381	7.127870145	5.706997653	4.028690878	1.342701219	7.729424733	2.543639357	10.3933966	14.84870295	9.430828986	12.64410757	19.7176764	15.24387826
Ani000302	5.423815324	-4.513396483	1.309850778	-3.44573333	0.000569512	0.00941139	4.75191343	15.97959343	1.00717272	0	1.104203533	39.42641004	0.866116383	0	0	1.053675631	0	0.896698721
Ani005455	166.5821276	-0.662699107	0.192338532	-3.445482818	0.00057004	0.009412659	193.2444795	256.8148944	236.6855891	187.9781707	187.7146007	162.7929189	151.570367	106.56128	181.0719165	88.50875296	135.7486183	110.2939427
Ani001873	327.2424896	2.734291338	0.793946533	3.443923773	0.000573337	0.009444668	17.42368258	79.89796714	231.6497255	120.8431097	44.16814133	19.07729518	14.72397851	567.7445244	681.8489357	921.9661767	590.0135478	637.5527907
Ani008104	233.7634873	-0.408560905	0.118621452	-3.444241313	0.000572664	0.009444668	262.1472242	229.4213056	254.8146981	307.4785792	277.1550869	269.6257719	192.277837	190.412779	174.4703362	236.0233412	227.5116508	183.8232378
Ani027488	417.2755034	0.600232164	0.174282799	3.444012646	0.000573149	0.009444668	376.9851321	251.1078967	483.4429054	268.5402439	329.0526529	278.5285096	403.6102345	550.2754621	481.9153612	582.6826237	489.1500492	512.0149698
Ani013153	11.78621983	-2.502043547	0.726653868	-3.443239837	0.000574789	0.009453653	36.43133629	9.131196244	5.035863598	21.48321951	1.104203533	47.05732811	0.866116383	2.620359343	1.886165797	5.268378153	6.066977355	4.483493606
Ani027613	32.97275076	-0.996128446	0.289294048	-3.443307774	0.000574645	0.009453653	68.90274473	28.53498826	39.27973606	41.6237378	29.8134954	54.68824618	27.71572426	28.82395278	20.74782377	24.2345395	15.16744339	16.14057698		igfbp6b
Ani008692	32.83161786	1.136966893	0.330369359	3.441502257	0.000578494	0.00950708	19.79963929	14.8381939	28.20083615	37.59563414	6.6252212	16.53365582	62.36037958	34.06467147	54.69880812	43.20070085	40.19372498	35.86794885
Ani026359	10.40896361	-1.279012194	0.371730188	-3.440700368	0.000580211	0.00952779	15.04772586	19.40379202	19.13628167	9.398908535	9.9378318	15.26183614	5.196698298	6.987624916	7.544663189	5.268378153	4.550233016	7.173589769
Ani021494	1288.462314	0.401544002	0.116741123	3.43961059	0.000582552	0.009551192	1127.787454	849.2012507	1295.224117	1161.436555	975.0117199	1252.742383	1520.034252	1363.460312	1547.599037	1588.942851	1409.055491	1371.052345
Ani027917	62.31008011	-1.968601959	0.572302858	-3.439790543	0.000582165	0.009551192	117.2138646	54.78717746	97.6957538	40.28103658	187.7146007	97.93011526	51.96698298	31.44431212	34.89406725	0	11.37558254	22.41746803
Ani015703	18.97169023	-1.62834964	0.473524336	-3.438787655	0.000584325	0.009572746	33.26339401	21.68659108	6.043036317	44.30914024	27.60508833	39.42641004	18.18844404	3.493812458	4.715414493	9.483080675	11.37558254	8.07028849
Ani016445	2.638504749	-3.426880462	0.996753795	-3.438041046	0.000585939	0.009588117	5.543899001	5.706997653	2.014345439	4.028103658	7.729424733	3.815459036	0	0.873453114	0	1.053675631	0	0.896698721
Ani031065	10.73299247	2.120489667	0.616792891	3.437928188	0.000586183	0.009588117	0.791985572	4.565598122	6.043036317	0	8.833628266	3.815459036	11.25951298	11.35489049	28.29248696	13.6977832	6.066977355	34.0745514
Ani019207	4.378571616	-2.892452774	0.841473734	-3.437365489	0.000587402	0.009593012	3.959927858	4.565598122	3.021518159	2.685402439	23.1882742	8.902737751	0.866116383	0	1.886165797	1.053675631	1.516744339	0.896698721
Ani020520	20.2476368	-2.986706381	0.868843827	-3.437564136	0.000586972	0.009593012	125.1337203	14.8381939	10.0717272	45.65184146	1.104203533	19.07729518	13.85786213	0.873453114	2.829248696	1.053675631	7.583721694	0.896698721
Ani004492	1956.126241	0.74691164	0.217318131	3.436950408	0.000588303	0.009600208	1749.496128	1104.874746	1794.781786	1177.548969	1513.863044	1423.16622	2070.884272	1782.717807	1897.482792	2772.220584	4035.298313	2151.180232
Ani019583	91.76083326	-0.689274242	0.200678095	-3.434725868	0.000593154	0.009671788	102.9581243	168.9271305	90.64554476	91.30368291	101.5867251	124.6383285	92.67445299	79.48423342	63.18655421	61.11318657	59.15302921	65.45900665
Ani003931	139.3928238	-0.462350412	0.134656854	-3.433545341	0.000595743	0.009706415	167.1089556	197.4621188	124.8894172	178.5792622	157.9011053	143.7156237	121.2562936	108.3081862	126.3731084	111.6896168	115.2725697	120.1576286
Ani019882	394.7124699	0.645604966	0.188049543	3.433164236	0.000596581	0.009712481	277.1949501	253.3906958	263.8792525	460.5465182	350.03252	242.9175586	405.3424673	444.5876353	440.4197136	664.8693228	472.4658615	460.9031427
Ani006453	3769.617024	0.597468017	0.174048145	3.432774413	0.000597439	0.009718869	3357.226838	3025.850155	3004.396223	2547.104213	3635.038032	2429.175586	4029.173414	6777.122715	4530.570245	4254.742196	4293.144851	3351.85982
Ani000998	582.7818048	-1.35264616	0.394331429	-3.430226608	0.000603077	0.009802945	680.315606	342.4198592	237.6927618	1656.893305	1237.812161	871.1964799	275.4250098	324.0511055	298.014196	275.0093396	545.2695898	249.2822445
Ani027927	5.219420433	-2.752432515	0.802619968	-3.429309791	0.000605118	0.009828461	19.79963929	2.282799061	3.021518159	13.42701219	13.2504424	2.543639357	0.866116383	1.746906229	2.829248696	2.107351261	0.758372169	0
Ani030950	6.774689272	-2.341453466	0.682912941	-3.428626587	0.000606644	0.009837909	7.919855716	25.11078967	3.021518159	16.11241463	13.2504424	2.543639357	3.464465532	1.746906229	0	3.161026892	2.275116508	2.690096163
Ani032271	31.68365558	1.469130815	0.428465428	3.428819965	0.000606212	0.009837909	10.29581243	6.848397183	33.23669975	13.42701219	5.521017666	31.79549197	38.97523724	72.4966085	57.52805681	46.36172774	34.12674762	29.5910578
Ani004742	14.47461891	-1.349639418	0.393900136	-3.426349207	0.000611753	0.009913066	25.34353829	11.41399531	29.20800887	28.19672561	8.833628266	21.62093454	6.062814681	10.48143737	6.60158029	11.59043194	9.858838202	4.483493606
Ani001181	147.1200791	0.467828209	0.136550067	3.426056246	0.000612414	0.009916059	124.3417347	108.4329554	154.0974261	115.4723049	106.0035392	132.2692466	148.1059015	190.412779	175.4134191	156.9976689	193.3849032	160.5090711
Ani026565	13983.93649	0.477172485	0.139307992	3.425305884	0.000614108	0.009928073	8805.295585	10276.01997	10724.37512	14221.89132	11776.33068	14352.48507	15041.84322	15991.17962	15198.72399	17200.20099	14925.52267	19293.36968
Ani031766	12.16235649	2.460178886	0.718220415	3.425381448	0.000613937	0.009928073	2.375956715	1.141399531	0	2.685402439	7.729424733	8.902737751	1.732232766	34.93812458	18.86165797	11.59043194	37.1602363	18.83067314
Ani011644	27.13386251	-0.834665787	0.243693021	-3.425070543	0.00061464	0.00992898	42.76722087	34.24198592	30.21518159	36.25293292	26.5008848	38.15459036	15.59009489	13.10179672	21.69090667	22.12718824	18.95930423	26.00426291
Ani032674	98.29675631	-1.266612334	0.369992347	-3.423347383	0.00061855	0.009984408	154.4371865	302.4708756	132.946799	81.90477438	79.5026544	81.39645943	62.36037958	76.86387408	76.38971479	63.22053783	25.02628159	43.04153862
Ani009994	379.8529132	0.373598853	0.109213561	3.420810116	0.000624349	0.010062442	317.5862142	332.1472634	359.5606609	294.051567	345.6157059	335.7603952	426.1292605	511.8435251	413.0703096	461.5099262	404.9707384	355.9893923
Ani017245	1.369916857	-4.048292467	1.183408722	-3.420874285	0.000624202	0.010062442	3.167942287	2.282799061	1.00717272	2.685402439	2.208407067	5.087278715	0	0	0	0	0	0
Ani021310	279.1318551	0.68153806	0.19933156	3.419117682	0.000628245	0.010117421	144.141374	207.7347146	278.9868433	177.236561	212.0070784	267.0821325	334.3209239	491.7541035	337.6236777	332.9614992	310.1742173	255.5591355
Ani003391	603.5755374	0.66862498	0.195605852	3.418225845	0.000630308	0.010142801	373.0252042	544.4475761	599.2677682	449.8049085	351.1367236	479.4760189	677.3030115	1098.804018	756.3524847	772.3442372	563.4705218	577.4739764
Ani004665	23.96703827	2.089721299	0.611555524	3.417058987	0.000633016	0.01017852	5.543899001	7.989796714	26.18649071	1.342701219	5.521017666	7.630918072	8.66116383	36.68503081	36.78023305	100.0991849	34.12674762	17.0372757
Ani030998	257.4085815	-0.897438042	0.262670389	-3.416593876	0.000634098	0.010188069	350.0576227	305.8950742	239.7071073	392.068756	273.8424763	448.9523466	318.730829	224.4774504	113.1699478	152.7829664	136.5069905	132.7114107
Ani000494	59.53782609	0.879675693	0.257611185	3.41474184	0.000638425	0.010239031	38.01530744	31.95918685	34.24387247	63.10695731	30.91769893	54.68824618	56.2975649	86.47185833	116.9422794	54.79113279	78.87070561	68.14910281
Ani011753	27.04986221	0.986649668	0.288946284	3.414647371	0.000638646	0.010239031	11.087798	21.68659108	14.10041807	25.51132317	18.77146007	19.07729518	45.03805192	31.44431212	50.92647652	26.34189076	36.40186413	24.21086547
Ani012525	132.8857297	0.643970367	0.188592861	3.414606276	0.000638743	0.010239031	96.62223974	115.2813526	117.8392082	85.93287804	90.54468973	115.7355908	168.0265783	234.9588878	164.0964244	160.1586958	114.5141976	130.9180133
Ani007309	13.43038346	1.170635897	0.34342471	3.408711899	0.000652704	0.01045479	8.711841288	5.706997653	7.050209037	9.398908535	9.9378318	8.902737751	11.25951298	20.96287475	14.14624348	22.12718824	25.02628159	17.93397442
Ani024608	575.6582122	-0.343209292	0.100739604	-3.406895401	0.000657063	0.010516538	547.26203	677.9913211	612.3610135	664.6371036	672.4599518	690.5980855	534.3938083	444.5876353	517.7525113	468.8856556	491.4251657	585.5442649
Ani008623	36.9791185	-2.417460105	0.709836268	-3.405658761	0.000660046	0.010548095	22.96758158	22.82799061	73.52360853	17.45511585	189.9230077	47.05732811	1.732232766	21.83632786	6.60158029	5.268378153	2.275116508	32.28115396
Ani020055	5.160412653	-2.403698461	0.70576469	-3.405807199	0.000659687	0.010548095	7.919855716	18.26239249	5.035863598	4.028103658	6.6252212	10.17455743	5.196698298	0.873453114	0.943082899	2.107351261	0.758372169	0
Ani002063	18.83620295	4.654426203	1.367368581	3.403929465	0.000664239	0.010604718	0.791985572	2.282799061	0	0	5.521017666	0	67.55707788	66.3824367	0	32.66394455	1.516744339	49.31842966
Ani012610	1495.010427	-0.776292888	0.228071811	-3.403721337	0.000664745	0.010604718	3147.350662	1894.723221	1762.552259	1826.073658	1237.812161	1457.505352	801.1576543	960.7984259	1089.260748	959.8984994	1440.907122	1362.085357
Ani027888	48.44754208	-0.725394196	0.213127481	-3.403569506	0.000665115	0.010604718	72.86267259	61.63557465	37.26539062	79.21937194	55.21017666	55.96006586	30.31407341	34.06467147	35.83715015	40.03967396	34.12674762	44.83493606
Ani024775	89.75134886	-0.63166055	0.185619149	-3.402992376	0.000666521	0.010619025	89.49436959	167.785731	113.8105173	91.30368291	91.64889326	100.4737546	67.55707788	70.74970227	81.10512928	71.64994287	65.97837873	65.45900665
Ani013894	14.69037892	-2.513068214	0.738587133	-3.402534517	0.000667639	0.010628714	6.335884573	61.63557465	29.20800887	1.342701219	3.3126106	48.32914779	6.062814681	2.620359343	2.829248696	3.161026892	6.066977355	5.380192327
Ani016615	1761.409398	0.484219799	0.1423293	3.402109048	0.00066868	0.010637156	1187.978357	1964.348592	1526.873843	1387.01036	1329.461054	1416.807122	2066.55369	2408.110237	2231.334138	1939.816836	2072.631139	1605.98741
Ani009728	53.41003969	-0.606527435	0.178295852	-3.40180339	0.000669428	0.010640942	77.61458602	70.76677089	65.46622677	63.10695731	53.0017696	55.96006586	46.77028468	46.29301507	47.15414493	35.82497144	34.12674762	44.83493606
Ani023816	114.8375572	-0.480208842	0.141187493	-3.401213746	0.000670873	0.010655801	161.5650566	106.1501563	119.8535536	149.0398353	118.1497781	147.5310827	91.8083366	103.9409206	98.08062145	91.66977985	92.52140466	97.74016061
Ani016350	2.665068646	-4.519362375	1.329064781	-3.400407895	0.000672854	0.010664894	19.79963929	1.141399531	1.00717272	6.713506097	1.104203533	1.271819679	0	0	0.943082899	0	0	0
Ani021746	443.3157722	0.594789436	0.174906886	3.400606174	0.000672366	0.010664894	348.4736515	268.2288897	398.840397	328.9617987	418.4931391	356.10951	536.9921575	791.3485217	480.9722783	459.4025749	519.484936	412.4814117
Ani023809	1428.060066	0.397130701	0.116790897	3.400356641	0.00067298	0.010664894	1179.266516	1116.288741	1530.902534	1101.015	1135.121232	1332.867023	1652.550059	1904.12779	1708.866212	1586.8355	1417.397585	1471.482601
Ani023705	119.8646693	-0.497988708	0.146535004	-3.398428321	0.000677742	0.010732205	133.053576	127.8367474	166.1834987	169.1803536	119.2539816	125.9101482	93.54056937	96.95329571	112.2268649	115.9043194	84.1793108	94.15336572
Ani027296	244.7812311	0.330736903	0.097370557	3.396682886	0.00068208	0.010792694	202.7483063	212.3003127	240.71428	236.3154146	206.4860607	203.4911486	294.4795702	270.7704655	254.6323826	282.385069	282.8728192	250.1789432
Ani016268	64.25306922	0.782757883	0.230522296	3.39558428	0.000684823	0.010819682	68.11075916	33.10058639	60.43036317	32.22482926	40.85553073	47.05732811	81.41494001	109.1816393	72.61738319	60.05951094	87.97117165	78.01278874
Ani029448	24.29285853	-3.627235119	1.068200009	-3.395651645	0.000684654	0.010819682	5.543899001	75.33236901	6.043036317	92.64638413	86.1278756	3.815459036	4.330581915	0	5.658497392	8.429405044	0	3.586794885
Ani001210	5468.975413	-1.203175966	0.354504632	-3.393964023	0.000688887	0.010875286	5828.221822	11778.10176	4999.60538	7503.014414	6923.356154	8723.411176	1009.025586	4491.295915	5758.464179	2457.17157	4221.857867	1934.179142
Ani006689	410.2557659	-0.67591326	0.199175331	-3.39355911	0.000689907	0.010875286	319.1701854	607.2245502	635.5259861	537.0804877	371.0123872	558.3288389	372.4300447	283.8722622	237.6568904	388.8063077	282.8728192	329.0884307
Ani019820	610.9833705	0.750746895	0.221222988	3.39362062	0.000689752	0.010875286	338.1778391	480.5292023	620.4183953	358.5012256	389.7838472	545.6106421	685.098059	1133.742143	881.7825102	803.9545061	514.934703	579.2673739
Ani031338	15.78030919	1.139014406	0.335745592	3.392492512	0.000692598	0.010909469	8.711841288	13.69679437	11.07889992	8.056207316	9.9378318	7.630918072	20.78679319	28.82395278	31.12173565	11.59043194	18.20093206	19.72737187
Ani001518	43.38819391	-0.737984148	0.217567529	-3.391977436	0.000693902	0.010921748	58.6069323	60.49417512	65.46622677	37.59563414	45.27234486	57.23188554	44.17193554	32.31776524	26.40632116	33.71762018	23.50953725	35.86794885
Ani002670	79.43281984	-1.080007812	0.318554644	-3.390337682	0.000698066	0.010970733	51.47906216	191.7551211	86.61685388	118.1577073	51.89756606	147.5310827	49.36863383	44.54610884	55.64189102	64.27421346	41.71046931	50.21512839
Ani016463	23.76442229	0.840527227	0.247906615	3.39049939	0.000697654	0.010970733	19.00765372	17.12099296	12.08607263	13.42701219	19.8756636	20.34911486	26.84960787	23.58323409	33.95098435	35.82497144	32.61000328	30.48775652
Ani029246	236.3442407	-0.478829881	0.141270661	-3.389450278	0.000700329	0.010998014	307.2904018	263.6632916	225.6066892	275.25375	251.7584056	328.1294771	178.4199749	213.1225599	170.6980046	178.0711816	190.3514145	253.7657381
Ani017062	231.868281	0.630810671	0.186129242	3.389100298	0.000701224	0.011003775	219.3800033	166.6443315	194.3843349	157.0960427	193.2356183	158.9774598	224.3241432	207.8818412	237.6568904	396.1820371	276.0474696	350.6092
Ani008314	1538.390992	-0.381764527	0.112704281	-3.387311675	0.000705812	0.011067444	1617.234537	1728.078889	1489.608452	1967.057286	1671.764149	1972.592322	1261.93157	1390.537358	1127.927147	1399.281237	1247.522219	1587.156736
Ani030217	640.3093188	0.34694999	0.102448407	3.386582579	0.00070769	0.011088557	571.8135827	518.1953869	605.3108045	582.7323292	527.8092889	574.8624948	662.579033	745.0555067	787.4742203	836.6184506	665.0923925	606.1683355
Ani020901	12.39863356	-1.236079902	0.365233023	-3.384359638	0.000713445	0.01117034	24.55155272	20.54519155	8.057381757	14.76971341	20.97986713	15.26183614	8.66116383	9.607984259	7.544663189	6.322053783	5.308605186	7.173589769
Ani029719	159.9788656	-0.536697959	0.158667024	-3.382542552	0.000718182	0.011236066	200.3723496	208.8761141	204.4560621	162.4668475	134.7128311	225.1120831	138.5786213	98.70020194	123.5438597	139.0851832	134.9902461	148.8519877
Ani020502	85.39704082	1.965862903	0.58129635	3.381860052	0.000719968	0.011255574	58.6069323	15.97959343	44.31559966	20.14051829	55.21017666	13.99001647	38.10912085	69.87624916	124.4869426	127.4947513	426.9635313	29.5910578
Ani008379	68.45769055	-0.79776662	0.236021804	-3.380054744	0.000724714	0.011320466	116.421879	85.60496479	69.49491765	69.82046341	55.21017666	124.6383285	50.23475022	60.2682649	61.30038841	38.98599833	40.19372498	49.31842966
Ani032655	2845.916578	-0.510917074	0.151164769	-3.379868716	0.000725205	0.011320466	2722.846395	4025.716144	2700.230061	4312.756317	2902.951089	3404.66128	2360.167144	2029.905038	2329.41476	2575.183241	2027.128809	2760.038664
Ani026634	898.5302742	0.387664937	0.114766317	3.377863363	0.000730514	0.011387209	631.2125006	720.2231038	852.0681208	833.8174572	782.8803051	853.3910044	999.498306	1249.037954	903.4734169	1011.528605	947.2068395	998.0256767
Ani026981	4.840391287	-2.846574335	0.842719979	-3.377841284	0.000730572	0.011387209	17.42368258	0	4.028690878	12.08431097	11.04203533	6.359098393	2.598349149	0	0.943082899	1.053675631	0.758372169	1.793397442
Ani023924	32.94508587	-1.11773082	0.330995525	-3.376875927	0.000733141	0.011412729	25.34353829	51.36297887	35.25104519	63.10695731	73.98163673	21.62093454	20.78679319	14.84870295	20.74782377	27.39556639	16.68418773	24.21086547
Ani033578	609.2656809	0.609212348	0.180410353	3.37681479	0.000733304	0.011412729	385.6969734	383.5102423	670.7770312	467.2600243	479.2243334	508.7278715	726.6716454	1048.143737	684.6781844	733.3582388	614.2814572	608.8584317
Ani029755	24.13416548	2.402320291	0.711620419	3.375845082	0.000735893	0.011444487	5.543899001	5.706997653	12.08607263	9.398908535	4.416814133	8.902737751	7.795047447	5.240718687	66.9588858	123.2800488	5.308605186	34.97125013
Ani012825	157.5505641	-0.554789817	0.164440203	-3.373808884	0.000741358	0.011520883	245.5155272	207.7347146	145.0328716	174.5511585	176.6725653	174.239296	170.6249275	115.2958111	121.6576939	124.3337244	112.9974532	121.9510261
Ani012902	781.5907529	1.427252886	0.423092155	3.373385371	0.0007425	0.011530028	346.8896804	208.8761141	285.0298796	934.5200487	411.8679179	356.10951	378.4928594	1290.963703	1644.736575	742.8413195	2183.353476	595.4079509
Ani013713	203.4639868	0.577361572	0.17120387	3.372362851	0.000745262	0.011539518	206.7082342	100.4431587	178.2695714	177.236561	140.2338487	175.5111157	270.2283115	211.3756537	216.9090667	276.0630152	226.7532786	261.8360266
Ani019630	717.3989413	0.6039913	0.179100574	3.372358258	0.000745274	0.011539518	544.0940877	554.7201718	716.0998036	455.1757134	553.2059702	592.6679703	791.6303741	1340.750531	692.2228476	755.4854271	867.5777617	745.1566373
Ani027444	30.8315762	0.861059061	0.255329854	3.372339932	0.000745324	0.011539518	13.46375472	29.67638779	20.14345439	28.19672561	24.29247773	16.53365582	47.63640107	44.54610884	39.60948174	38.98599833	26.54302593	40.35144245
Ani028627	95.82698264	-1.062492836	0.315050817	-3.372449076	0.000745029	0.011539518	79.19855716	261.3804925	146.0400443	106.0733963	107.1077427	77.5810004	88.34387107	58.52135867	57.52805681	72.7036185	37.1602363	58.28541688
Ani005435	26.1372087	-0.80824852	0.239729444	-3.371502914	0.000747592	0.01155748	36.43133629	30.81778732	32.22952703	36.25293292	22.08407067	41.9700494	14.72397851	23.58323409	20.74782377	17.91248572	18.95930423	17.93397442
Ani025443	6451.412137	0.486993028	0.144441408	3.371561081	0.000747435	0.01155748	5322.143041	4548.477129	5343.051277	5506.4177	6298.376954	5218.276142	6517.525782	8115.252887	7570.126427	8482.088826	9246.831861	5248.377615
Ani020175	345.9508221	0.417987116	0.123988425	3.371178517	0.000748473	0.011562528	241.5555993	296.7638779	325.3167884	311.5066829	313.5938035	289.9748867	373.2961611	507.4762595	397.0379003	362.4644169	364.7770135	367.6464757
Ani000099	886.7737794	1.654287849	0.491046748	3.368900938	0.000754685	0.011649863	326.2980555	415.4694291	527.7585051	190.6635731	915.3847291	189.5011321	2158.362027	761.6511158	654.4995316	2463.493624	265.4302593	1772.773372
Ani016937	291.3787383	0.371294648	0.110221191	3.368632151	0.000755422	0.011651926	247.0994983	255.6734948	276.9724979	212.1467927	300.3433611	231.4711815	359.438299	324.9245586	299.9003618	307.6732841	357.1932918	323.7082383
Ani029695	50.84328858	-0.749071337	0.222379014	-3.368444369	0.000755937	0.011651926	44.35119201	75.33236901	85.60968116	65.79235975	53.0017696	58.50370522	48.50251745	33.19121835	40.55256464	44.25437648	34.12674762	26.90096163
Ani011120	257.918366	-0.705030637	0.209328703	-3.368055249	0.000757004	0.011659766	501.3268668	207.7347146	322.2952703	300.7650731	329.0526529	255.6357554	211.3323975	144.993217	223.510647	177.0175059	187.3179258	234.0383662
Ani017334	1107.371741	0.719271289	0.213599066	3.367389668	0.000758834	0.011679321	593.9891787	700.8193117	1212.635954	862.0141828	564.2480055	1088.677645	1403.974657	1862.20204	1359.92554	1313.933511	1253.589196	1072.451671
Ani014317	45.01426969	-0.748643882	0.222400917	-3.36619063	0.00076214	0.011721559	66.52678802	78.75656761	40.28690878	44.30914024	47.48075193	61.04734458	44.17193554	30.57085901	28.29248696	32.66394455	31.09325894	34.97125013
Ani002736	36.226142	-0.810618399	0.240886306	-3.365149357	0.000765022	0.011731536	49.10310544	54.78717746	50.35863598	59.07885365	35.33451306	27.98003293	20.78679319	27.95049966	28.29248696	23.18086387	21.99279291	35.86794885
Ani004392	67.48468329	0.901123616	0.267820207	3.364658796	0.000766384	0.011731536	41.9752353	49.08017981	48.34429054	46.99454268	43.0639378	53.4164265	67.55707788	162.4622793	102.7960359	56.89848405	73.56210043	63.6656092
Ani004763	2.068892541	-4.123389152	1.225501163	-3.364655437	0.000766393	0.011731536	3.959927858	7.989796714	0	1.342701219	4.416814133	6.359098393	0	0	0	0	0.758372169	0
Ani013601	8.421227093	-2.093517304	0.622244515	-3.364460839	0.000766934	0.011731536	20.59162486	18.26239249	8.057381757	18.79781707	4.416814133	11.44637711	6.928931064	0	1.886165797	6.322053783	0.758372169	3.586794885
Ani015266	9.551606372	-1.819978955	0.54087605	-3.364872513	0.00076579	0.011731536	22.17559601	23.96939014	7.050209037	4.028103658	17.66725653	13.99001647	6.062814681	2.620359343	1.886165797	7.375729414	1.516744339	6.276891048
Ani021081	92.40750986	-1.674851205	0.497629091	-3.365661766	0.000763603	0.011731536	375.401161	35.38338545	48.34429054	174.5511585	46.3765484	164.0647385	50.23475022	25.33014032	40.55256464	47.41540337	44.74395799	56.49201943
Ani029631	3002.910617	0.47986491	0.142633002	3.364332959	0.000767289	0.011731536	1876.213819	2266.819468	2100.962293	3254.707756	2705.298657	2847.604261	3487.850675	3215.180914	3325.3103	3871.204266	3240.52428	3843.250719
Ani031300	5576.735886	-0.69360241	0.206160175	-3.364386022	0.000767142	0.011731536	6622.58335	8301.398785	6258.571279	9721.156828	6100.724521	4348.351481	3540.683774	4220.525449	3784.591672	5286.290638	5533.84172	3202.111133
Ani031604	859.7651511	-0.512615581	0.152393355	-3.363765958	0.000768867	0.011747051	846.6325761	1229.287294	909.4769658	1272.880756	708.8986684	1100.124022	705.8848522	623.6455237	694.1090134	719.6604556	721.9703052	784.611381
Ani003051	344.1512492	0.731592938	0.217652632	3.361286894	0.000775802	0.011835662	267.6911232	231.7041047	323.302443	194.6916768	241.8205738	292.5185261	376.7606266	747.675866	363.086916	347.7129581	342.0258484	400.8243284
Ani032418	721.2189226	-0.714733047	0.212630957	-3.361378119	0.000775546	0.011835662	712.7870145	1374.245035	1157.241455	631.0695731	617.2497751	885.1864964	685.9641754	454.1956195	554.5327444	520.5157615	526.3102855	535.3291365
Ani002867	376.8369396	0.339643236	0.101144192	3.358010286	0.000785057	0.011968101	305.7064306	320.7332681	399.8475697	324.9336951	334.5736706	309.0521819	381.9573249	418.3840418	411.1841438	481.5297631	411.796088	422.3450977
Ani021669	44.59640531	1.03593279	0.308518423	3.357766383	0.00078575	0.011969916	19.79963929	28.53498826	37.26539062	13.42701219	53.0017696	22.89275422	43.30581915	83.85149899	62.24347131	72.7036185	47.0190745	51.11182711
Ani017641	416.1870486	0.804119213	0.239530657	3.357061776	0.000787755	0.011991703	257.3953108	358.3994526	398.840397	201.4051829	247.3415915	354.8376903	500.6152694	798.3361466	592.2560603	585.8436506	356.4349196	342.5389115
Ani005571	300.0643611	0.846878258	0.252294191	3.356709298	0.00078876	0.011997463	137.8054895	190.6137216	366.6108699	229.6019085	196.5482289	165.3365582	351.6432515	517.0842438	479.0861125	420.4165766	270.7388645	275.2865074
Ani014040	7.464109316	-1.6412468	0.488986958	-3.356422443	0.000789579	0.011997463	15.04772586	6.848397183	7.050209037	9.398908535	13.2504424	16.53365582	2.598349149	5.240718687	0.943082899	2.107351261	6.066977355	4.483493606
Ani021500	11.47083377	-5.64802	1.682799318	-3.356324156	0.000789859	0.011997463	0.791985572	54.78717746	0	41.6237378	18.77146007	19.07729518	2.598349149	0	0	0	0	0
Ani012150	1717.56832	0.342499675	0.10207854	3.355256412	0.000792915	0.012030029	1351.919371	1708.675097	1474.500861	1388.353061	1645.263265	1521.096336	1872.54362	1753.893854	1845.613233	1697.471441	2208.379757	2143.109944
Ani021720	107.4942615	0.919623232	0.274091247	3.355171835	0.000793157	0.012030029	50.68707658	82.1807662	86.61685388	48.3372439	107.1077427	71.22190201	129.9174575	249.8075907	141.4624348	116.957995	111.4807089	94.15336572
Ani021525	16289.62378	0.420512206	0.1253424	3.354907889	0.000793914	0.012032761	10637.9502	13042.77244	13348.06005	15439.72132	15181.69438	15946.07513	18870.94375	20798.66556	15791.92314	21128.30374	16543.88887	18745.48677
Ani008998	268.2774213	-0.502452982	0.149790143	-3.354379483	0.000795432	0.01204701	320.7541565	307.0364737	214.5277893	327.6190975	391.9922543	325.5858377	196.608419	220.1101849	204.648989	226.5402606	213.1025796	270.8030138
Ani000160	30.95364833	-1.425997179	0.425204616	-3.353672859	0.000797466	0.01206905	71.27870145	29.67638779	62.44470861	24.16862195	44.16814133	38.15459036	29.44795702	6.987624916	7.544663189	29.50291765	8.342093863	19.72737187
Ani032668	76.89151564	-0.564610845	0.168377237	-3.353249252	0.000798687	0.012078772	74.44664373	101.5845582	75.53795397	115.4723049	104.8993357	80.12463976	70.15542703	66.3824367	64.1296371	51.63010589	59.15302921	59.1821156
Ani002971	35135.84298	0.511849349	0.152668224	3.3526908	0.000800301	0.01208564	19472.54925	28149.19522	29997.63228	32865.29775	31610.03455	31712.82369	34577.96436	52961.8296	38175.05265	44918.19213	37186.02095	40003.52335
Ani026603	343.7815399	-0.491499105	0.146597303	-3.352715877	0.000800228	0.01208564	366.6893197	422.3178263	398.840397	412.2092743	385.3670331	427.331412	306.6051996	295.2271527	317.8189368	173.856479	322.308172	296.8072767
Ani013597	1.937140536	4.256358725	1.270179533	3.350989852	0.000805233	0.01215132	0	0	0	0	0	0	0	2.620359343	7.544663189	6.322053783	2.275116508	4.483493606
Ani011191	6.1930194	-2.70448855	0.80734641	-3.349848982	0.000808556	0.012159902	2.375956715	2.282799061	11.07889992	25.51132317	14.35464593	8.902737751	0	0	3.772331594	2.107351261	3.033488677	0.896698721
Ani012237	77.25485116	0.727464371	0.217166893	3.349794072	0.000808717	0.012159902	59.39891787	69.62537136	47.33711782	60.42155487	60.73119433	52.14460683	79.68270724	143.2463108	90.53595827	57.95215968	104.6553594	101.3269555
Ani020211	119.7899573	-0.626090941	0.186870835	-3.350394098	0.000806967	0.012159902	189.2845516	147.2405394	94.67423564	142.3263292	166.7347335	132.2692466	103.0678496	96.95329571	86.76362667	74.81096977	119.0644306	84.28967979
Ani025918	633.9004229	0.54541093	0.16279376	3.350318399	0.000807187	0.012159902	429.2561798	549.0131742	519.7011233	504.8556585	658.1053058	432.4186907	761.3163007	977.3940351	517.7525113	779.7199666	710.5947227	766.6774066
Ani031080	310.9745645	0.85048666	0.253872066	3.350060029	0.00080794	0.012159902	173.4448402	240.8353009	308.1948522	210.8040914	161.2137159	236.5584602	467.7028468	232.3385285	494.1754389	496.281222	221.4446735	488.700803
Ani011970	37.32786755	-0.987605553	0.294859225	-3.349413784	0.000809828	0.012167834	70.48671587	35.38338545	25.17931799	56.39345121	51.89756606	58.50370522	23.38514234	25.33014032	12.26007768	27.39556639	30.33488677	31.38445524
Ani010781	318.7265211	-0.890218594	0.265896127	-3.347993833	0.000813988	0.01221212	339.7618102	474.8222047	222.585171	609.5863536	559.8311914	278.5285096	196.608419	140.6259514	215.9659838	213.896153	282.8728192	289.6336869
Ani017190	20.08930608	1.283959258	0.383522271	3.347808859	0.000814532	0.01221212	4.75191343	14.8381939	6.043036317	20.14051829	15.45884947	10.17455743	21.65290958	27.07704655	35.83715015	30.55659328	40.19372498	14.34717954
Ani030699	49.41922685	-1.00558074	0.300337919	-3.34816444	0.000813487	0.01221212	72.86267259	102.7259577	44.31559966	51.02264633	69.5648226	54.68824618	50.23475022	19.21596852	27.34940406	46.36172774	19.7176764	34.97125013
Ani000914	228.9611309	-1.42820333	0.42682796	-3.346086627	0.000819608	0.012279398	306.4984162	71.90817042	343.4458974	318.220189	426.2225638	536.7079044	235.5836562	66.3824367	88.64979247	153.8366421	48.53581884	151.5420839
Ani016576	94.14406871	0.687422198	0.205469354	3.34561912	0.000820991	0.012291288	95.0382686	57.06997653	60.43036317	89.9609817	60.73119433	68.67826265	109.9967806	83.85149899	103.7391188	165.427074	123.6146636	111.1906414
Ani002007	744.9317433	0.522536671	0.156208355	3.345126261	0.000822451	0.012304318	612.2048469	496.5087958	710.0567673	569.305317	495.7873864	784.7127417	737.065042	1069.980065	993.0662922	930.3955817	734.8626321	805.2354516
Ani016814	35.16570939	1.035341239	0.309559319	3.344564917	0.000824117	0.012320408	30.88743729	12.55539484	28.20083615	25.51132317	26.5008848	13.99001647	25.11737511	52.40718687	49.98339363	50.57643026	71.28698392	34.97125013
Ani001898	5.20556916	-2.942342191	0.879898615	-3.343955931	0.000825929	0.012338639	13.46375472	6.848397183	24.17214527	2.685402439	6.6252212	1.271819679	0	0.873453114	1.886165797	1.053675631	0	3.586794885
Ani012767	17.57618214	-1.45139903	0.434098913	-3.343475383	0.00082736	0.012351181	26.13552386	19.40379202	11.07889992	45.65184146	39.7513272	12.71819679	9.527280213	4.367265572	5.658497392	11.59043194	15.16744339	9.863685933
Ani011728	409.5040014	0.748495911	0.223884902	3.343217455	0.00082813	0.012353824	277.9869356	278.5014854	433.0842694	241.6862195	258.3836268	343.3913132	411.4052819	842.0088024	511.150931	539.4819228	395.8702724	381.0969565
Ani006896	737.5485716	0.795472753	0.238030412	3.341895461	0.000832084	0.012403939	652.596111	567.2755667	337.4028611	561.2491097	545.4765454	571.0470357	1169.257117	1266.507016	902.530334	1084.232224	730.3123991	462.6965401
Ani026460	464.7177864	-0.640590078	0.191704845	-3.341543504	0.00083314	0.012410804	548.8460011	472.5394056	482.4357327	641.8111828	570.8732267	681.6953478	516.2053643	280.3784498	233.8845589	366.6791194	352.6430588	428.6219887
Ani000190	12.16965811	-1.791355558	0.536269946	-3.34039894	0.000836581	0.012453177	33.26339401	23.96939014	8.057381757	14.76971341	9.9378318	22.89275422	11.25951298	2.620359343	7.544663189	7.375729414	0.758372169	3.586794885
Ani032527	106.0159539	-0.669687755	0.200504239	-3.340017941	0.00083773	0.01246138	160.773071	109.5743549	110.7889992	173.2084573	114.8371675	111.9201317	76.21824171	49.78682753	88.64979247	85.34772607	97.83000985	93.256667
Ani001780	1408.046956	1.062929663	0.318312468	3.339264939	0.000840004	0.012486304	689.0274473	515.9125878	1426.156571	511.5691646	866.7997736	1460.048991	2316.861325	1276.988453	1381.616446	2936.593982	2247.056738	1267.931992
Ani029917	256.7886268	-0.627680123	0.18798912	-3.338917295	0.000841056	0.012493036	283.5308346	401.7726347	334.3813429	326.2763963	206.4860607	319.2267393	228.6547251	135.3852327	197.1043258	178.0711816	251.7795602	218.794488
Ani032954	145.4526551	0.538672536	0.16139295	3.337646022	0.000844913	0.012541397	104.5420955	119.8469507	117.8392082	99.35989023	128.0876099	142.443804	165.4282292	225.3509035	160.3240928	187.5542622	169.1169938	125.537821
Ani017042	24.0280733	5.931101224	1.777455706	3.336848959	0.00084734	0.012568472	0	0	0	0	2.208407067	2.543639357	111.7290134	0.873453114	0	1.053675631	61.42814572	108.5005453
Ani022941	14.01111845	-1.455018848	0.436124069	-3.336249825	0.000849168	0.01258664	15.04772586	42.23178263	19.13628167	9.398908535	20.97986713	16.53365582	12.99174575	3.493812458	6.60158029	7.375729414	9.858838202	4.483493606
Ani025803	4.10489525	-2.38874937	0.7160435	-3.33603946	0.000849811	0.012587222	4.75191343	12.55539484	4.028690878	5.370804877	11.04203533	3.815459036	3.464465532	0.873453114	0.943082899	0	1.516744339	0.896698721
Ani003722	563.3825926	0.730460244	0.219141836	3.333276097	0.000858297	0.012703896	460.9356027	335.571462	598.2605954	307.4785792	396.4090684	442.5932482	645.2567054	1167.806814	580.9390655	631.1517027	576.3628487	617.8254189
Ani022073	566.1199011	0.575770559	0.172775897	3.33247039	0.000860786	0.012731701	357.9774784	501.0743939	540.8517504	396.0968597	547.6849525	384.089543	593.2897224	959.0515197	577.1667339	625.8833245	583.9465704	726.3259641
Ani004200	700.7931647	0.743702035	0.223223815	3.331642879	0.00086335	0.012760565	421.3363241	503.357193	778.5445122	379.9844451	494.6831829	565.959757	742.2617403	1380.929374	896.8718366	918.8051498	670.4009977	656.3834639
Ani027706	15.32201412	-1.167804465	0.350633905	-3.330552028	0.00086674	0.012801597	23.75956715	13.69679437	24.17214527	18.79781707	34.23030953	12.71819679	10.3933966	12.2283436	6.60158029	5.268378153	12.13395471	9.863685933
Ani018622	26.93105988	0.94175037	0.282848857	3.329518028	0.000869964	0.012840132	22.17559601	13.69679437	23.16497255	18.79781707	14.35464593	17.8054755	41.57358639	36.68503081	52.81264232	32.66394455	28.81814244	20.62407059
Ani018086	6.911223005	2.396335558	0.720235003	3.327157869	0.000877367	0.0129397	0.791985572	1.141399531	4.028690878	1.342701219	2.208407067	3.815459036	2.598349149	1.746906229	16.03240928	22.12718824	13.65069905	13.45048082
Ani024694	77.18235799	-0.510275898	0.153381058	-3.326850814	0.000878334	0.0129397	88.70238402	106.1501563	79.56664485	98.01718901	91.64889326	80.12463976	78.81659086	56.77445244	66.0158029	66.38156472	58.39465704	55.59532071
Ani027098	132.5305396	0.486814948	0.14633238	3.326775309	0.000878572	0.0129397	87.91039845	109.5743549	126.9037627	103.3879939	135.8170346	99.20193494	137.7125049	181.6782478	141.4624348	162.2660471	164.5667608	139.8850005
Ani008097	10.88855054	-1.299197481	0.390703484	-3.325277437	0.000883306	0.013000243	9.50382686	17.12099296	17.12193623	12.08431097	14.35464593	22.89275422	11.25951298	4.367265572	6.60158029	6.322053783	4.550233016	4.483493606
Ani009873	2.29109276	-3.729319462	1.121827264	-3.324325928	0.000886325	0.013009771	3.167942287	7.989796714	1.00717272	1.342701219	3.3126106	8.902737751	0	0.873453114	0	0	0	0.896698721
Ani021672	212.183276	0.350921046	0.105562795	3.324287195	0.000886449	0.013009771	197.2044073	159.7959343	190.355644	197.3770792	186.6103971	186.9574928	253.7721002	259.415575	218.7952325	254.9895026	227.5116508	213.4142956
Ani030783	10.11206151	-1.837639896	0.552760486	-3.324477674	0.000885843	0.013009771	10.29581243	36.52478498	10.0717272	8.056207316	14.35464593	15.26183614	2.598349149	8.734531145	2.829248696	7.375729414	0.758372169	4.483493606
Ani031152	24.24168792	-1.012092837	0.304446724	-3.324367641	0.000886193	0.013009771	27.71949501	20.54519155	30.21518159	37.59563414	38.64712366	40.69822972	16.45621128	14.84870295	8.487746087	9.483080675	21.99279291	24.21086547
Ani022063	167.8382503	-1.112453759	0.334770714	-3.323031895	0.000890447	0.013059268	196.4124218	257.9562939	70.50209037	311.5066829	344.5115024	197.1320502	69.28931064	112.6754518	107.5114504	74.81096977	176.7007155	95.05006444
Ani027786	96.80679927	-0.748964549	0.225401104	-3.322807806	0.000891163	0.013060578	103.7501099	90.17056291	125.8965899	161.1241463	113.7329639	134.8128859	118.6579445	57.64790556	53.75572522	61.11318657	77.35396127	63.6656092
Ani014925	9.871789571	2.881518767	0.86741198	3.321972526	0.000893835	0.013090539	2.375956715	1.141399531	3.021518159	1.342701219	0	6.359098393	0.866116383	36.68503081	5.658497392	29.50291765	28.81814244	2.690096163
Ani005646	1030.849989	-0.523943335	0.157780539	-3.320709503	0.000897889	0.013122273	1290.144496	1188.196911	896.3837204	1357.470933	1623.179194	941.1465622	797.6931888	793.9688811	892.1564221	712.2847262	929.7642796	947.8105483
Ani011674	247.9613657	-1.114012972	0.335461675	-3.320835298	0.000897485	0.013122273	173.4448402	372.0962469	306.1805068	287.3380609	543.2681384	353.5658707	232.985307	50.66028064	166.9256731	106.4212387	207.7939744	174.8562506
Ani012308	11.88396049	-2.019876993	0.608215994	-3.320986315	0.000896999	0.013122273	27.71949501	13.69679437	18.12910895	18.79781707	9.9378318	26.70821325	3.464465532	1.746906229	3.772331594	1.053675631	16.68418773	0.896698721
Ani012597	5.786355175	-2.951549258	0.889050757	-3.319888359	0.000900535	0.013142511	0.791985572	4.565598122	28.20083615	5.370804877	18.77146007	3.815459036	3.464465532	1.746906229	0	1.053675631	0.758372169	0.896698721
Ani025557	75.94227819	0.686591732	0.206801025	3.320059612	0.000899982	0.013142511	63.35884573	35.38338545	74.53078125	55.05074999	56.3143802	63.59098393	94.40668575	99.57365505	105.6252846	115.9043194	85.69605514	61.87221176
Ani007564	80.8897579	-0.979869911	0.295215655	-3.319166489	0.000902866	0.013167319	100.5821676	168.9271305	76.54512669	114.1296036	120.3581851	63.59098393	44.17193554	32.31776524	37.72331594	60.05951094	59.91140138	92.35996828
Ani020668	25.98022045	-0.834937606	0.251592618	-3.31860932	0.000904669	0.013184397	40.39126415	29.67638779	26.18649071	36.25293292	25.39668127	41.9700494	12.99174575	21.83632786	21.69090667	14.75145883	18.20093206	22.41746803
Ani033160	422.7993045	0.819109422	0.24683969	3.318386208	0.000905392	0.01318572	200.3723496	205.4519155	254.8146981	500.8275548	451.6192451	223.8402634	621.0054466	459.4363382	534.7280035	520.5157615	477.7744667	623.2056112
Ani020694	268.0190029	-0.471472542	0.142172596	-3.316198447	0.00091251	0.01328011	270.0670799	369.8134479	287.0442251	326.2763963	289.3013257	328.1294771	279.7555917	244.5668721	190.5027455	172.8028034	217.6528126	240.3152573
Ani024544	477.1075937	0.836311963	0.252273941	3.315094538	0.000916121	0.013323369	255.0193541	343.5612587	533.8015414	255.1132317	277.1550869	390.4486414	590.6913732	926.7337545	645.0687026	707.0163481	423.1716705	377.5101616
Ani029774	43.0864816	-2.4735971	0.746432281	-3.31389352	0.000920065	0.013371403	44.35119201	5.706997653	12.08607263	169.1803536	162.3179194	44.51368875	25.98349149	1.746906229	16.97549217	9.483080675	2.275116508	22.41746803
Ani030556	10.46816057	-1.471585552	0.444093323	-3.313685383	0.00092075	0.013372041	7.127870145	29.67638779	18.12910895	12.08431097	8.833628266	16.53365582	3.464465532	5.240718687	6.60158029	7.375729414	6.066977355	4.483493606
Ani010666	60.45009341	-0.55298594	0.166916528	-3.31294897	0.000923178	0.013397969	65.73480244	93.5947615	69.49491765	57.73615243	65.14800846	80.12463976	53.69921575	47.16646818	46.21106203	46.36172774	50.81093535	49.31842966
Ani024583	1411.472337	0.610591431	0.184407525	3.311098233	0.000929306	0.013477519	712.7870145	1169.934519	1496.658661	930.491945	1240.020568	1153.540449	1653.416175	1952.167711	2092.700952	1695.364089	1578.930857	1261.655101
Ani005324	439.8632518	0.614991648	0.185794018	3.310072386	0.000932718	0.013509587	342.1377669	423.4592258	386.7543243	265.8548414	440.5772098	225.1120831	426.9953768	641.114586	560.1912418	437.2753867	536.1691237	592.7178547
Ani025982	17.65257733	1.483251057	0.448106123	3.310044161	0.000932813	0.013509587	8.711841288	4.565598122	14.10041807	8.056207316	8.833628266	11.44637711	20.78679319	62.01517113	24.52015536	21.07351261	15.16744339	12.5537821
Ani016952	247.1311613	-0.624136012	0.1885706	-3.309826724	0.000933537	0.013510703	289.8667192	244.2594995	307.1876795	294.051567	391.9922543	272.1694112	216.5290958	193.0331383	228.2260615	107.4749143	229.7867673	190.9968276
Ani005517	420.3125053	-0.402941827	0.121756809	-3.309398726	0.000934966	0.013521992	498.9509101	454.2770131	487.4715963	494.1140487	574.1858373	362.4686084	334.3209239	359.8626832	328.1928487	350.873985	412.5544601	386.4771488
Ani006595	500.0453393	0.383592048	0.1159301	3.308821844	0.000936894	0.013540493	375.401161	428.0248239	519.7011233	385.3552499	506.8294218	387.905002	544.7872049	641.9880392	563.9635734	567.9311648	565.7456383	512.9116685
Ani014527	159.4087935	0.57644698	0.174238786	3.308373489	0.000938396	0.0135528	106.1260666	123.2711493	147.0472171	102.0452927	144.6506629	144.9874434	185.348906	268.1501061	194.2750771	178.0711816	173.6672268	145.2651928
Ani006339	21.90935066	-1.399198693	0.422979944	-3.307955168	0.000939799	0.013563667	65.73480244	15.97959343	10.0717272	32.22482926	40.85553073	25.43639357	11.25951298	12.2283436	10.37391188	14.75145883	15.92581556	8.07028849
Ani004663	166.8212345	0.665815301	0.201399933	3.305936055	0.000946597	0.013652336	114.0459223	166.6443315	145.0328716	112.7869024	115.941371	119.5510498	168.8926947	317.9369337	231.0553102	166.4807496	176.7007155	166.7859621
Ani028098	471.6686699	-0.434778378	0.13164692	-3.302609575	0.000957897	0.013805758	480.735242	551.2959732	582.1458319	656.5808963	421.8057497	560.8724783	375.0283939	397.4211671	389.4932371	496.281222	351.1263144	397.2375335
Ani025441	59.06920487	1.37331521	0.416030807	3.300994033	0.000963429	0.01387591	22.96758158	41.0903831	14.10041807	37.59563414	27.60508833	54.68824618	74.48600894	80.35768653	49.04031073	190.7152891	85.69605514	30.48775652
Ani006989	69.12887039	-0.673589707	0.204081984	-3.300583888	0.000964839	0.01388141	59.39891787	114.1399531	80.57381757	103.3879939	69.5648226	83.94009879	58.89591405	46.29301507	43.38181334	51.63010589	49.29419101	69.04580153
Ani007003	13003.63031	-0.401189459	0.121554309	-3.300495574	0.000965142	0.01388141	15508.66146	12247.21696	15148.88488	17198.65992	13791.50213	14905.72663	13468.97587	8957.261689	10275.83126	12132.02121	10710.49015	11698.33152
Ani001966	526.3177436	0.400705092	0.121417268	3.300231501	0.000966051	0.013884903	402.3286704	432.5904221	362.582179	555.8783048	485.8495546	485.8351173	555.1806015	694.395226	586.5975629	623.7759733	574.8461044	555.9532071
Ani016682	40.58401346	0.849845673	0.257594516	3.299160583	0.000969744	0.013928385	44.35119201	14.8381939	24.17214527	34.9102317	27.60508833	26.70821325	47.63640107	64.63553047	47.15414493	66.38156472	40.19372498	48.42173094
Ani033231	694.6863027	0.996837648	0.30218919	3.298720408	0.000971266	0.013940641	350.8496082	853.7668488	522.7226415	279.2818536	291.5097328	484.5632976	1504.444157	855.1105991	840.2868627	1096.876331	567.2623827	689.5613166
Ani017614	173.9963324	0.920457925	0.279083279	3.29814788	0.000973249	0.013959491	107.7100377	49.08017981	135.9683171	183.950067	88.33628266	157.7056402	237.315889	150.2339357	294.2418644	243.3990706	257.0881654	182.9265391
Ani027254	153.4962524	0.853878819	0.258958632	3.297356081	0.000975997	0.013989287	68.90274473	141.5335418	175.2480532	68.47776219	103.7951321	97.93011526	204.4034664	284.7457153	158.437927	213.896153	182.0093206	142.5750967
Ani012959	56.88079733	0.847963838	0.257384604	3.294539863	0.00098583	0.01412052	33.26339401	29.67638779	33.23669975	77.87667072	34.23030953	36.88277068	77.08435809	70.74970227	89.59287537	86.4014017	60.66977355	52.90522455
Ani016903	2336.540594	1.183818375	0.359371703	3.294133528	0.000987256	0.014131243	1403.398433	1345.710046	2422.250391	665.9798048	1545.884947	1185.335941	2160.094259	2099.781287	2846.224188	7717.120318	2354.745586	2291.961931
Ani012658	156.0602008	0.353517396	0.107355516	3.292959774	0.000991387	0.014180636	121.1737925	136.9679437	156.1117715	135.6128232	132.504424	141.1719843	175.8216258	172.9437167	177.2995849	161.2123715	178.975832	182.9265391
Ani028072	89.25550121	1.599185532	0.485812881	3.291772602	0.000995581	0.014230868	19.79963929	79.89796714	69.49491765	8.056207316	11.04203533	77.5810004	124.7207592	101.3205613	174.4703362	201.2520454	103.8969872	99.53355805
Ani020727	263.9067601	-0.49543218	0.150536057	-3.29111968	0.000997894	0.014254171	365.1053485	342.4198592	239.7071073	265.8548414	255.0710162	384.089543	259.8349149	219.2367317	213.1367351	218.1108555	197.176764	207.1374046
Ani000092	26.0328824	-0.890218472	0.270524133	-3.290717402	0.000999322	0.014264799	34.05537958	31.95918685	23.16497255	45.65184146	36.4387166	31.79549197	17.32232766	15.72215606	31.12173565	14.75145883	15.16744339	15.24387826
Ani005201	871.5189962	0.49698685	0.151114524	3.288809285	0.001006122	0.014352031	616.1647747	716.7989052	786.601894	789.508317	612.832961	816.5082337	919.8155988	1434.210014	909.1319143	1072.641792	847.8600853	936.1534649
Ani007573	3.156466388	-2.920661773	0.888137136	-3.288525671	0.001007136	0.014356679	6.335884573	9.131196244	6.043036317	0	5.521017666	6.359098393	1.732232766	0	0.943082899	1.053675631	0.758372169	0
Ani029655	1515.712986	0.786000772	0.239046556	3.288065665	0.001008783	0.014370335	1076.308392	1472.405394	1204.578573	663.2944024	694.5440224	1565.610024	2239.776967	1571.342153	1590.98085	1586.8355	2664.919803	1857.95975
Ani000578	147.1191473	0.606005077	0.184362394	3.287031932	0.001012494	0.01441002	98.20621088	107.2915559	107.767481	122.185811	123.6707957	142.443804	160.2315309	263.7828406	173.5272533	148.5682639	185.0428093	132.7114107
Ani002334	2.351979356	-4.304276914	1.309522851	-3.286904776	0.001012951	0.01441002	3.959927858	1.141399531	0	2.685402439	4.416814133	15.26183614	0	0	0	0	0.758372169	0
Ani005518	17.19389936	-1.661100994	0.505515608	-3.28595392	0.001016376	0.014448895	69.6947303	18.26239249	14.10041807	21.48321951	18.77146007	13.99001647	3.464465532	13.10179672	9.430828986	5.268378153	5.308605186	13.45048082
Ani027077	37.11966664	0.741167236	0.22558599	3.285519802	0.001017944	0.014461321	19.00765372	26.2521892	37.26539062	17.45511585	36.4387166	30.52367229	51.96698298	52.40718687	44.32489623	42.14702522	45.50233016	42.14483989
Ani028903	2.531449445	-3.42703343	1.043160752	-3.285240002	0.001018955	0.014465837	4.75191343	5.706997653	8.057381757	2.685402439	5.521017666	1.271819679	0.866116383	0	0	0	1.516744339	0
Ani014069	254.9941362	-0.622421884	0.189509342	-3.284386291	0.001022047	0.014499862	262.9392098	413.18663	346.4674155	249.7424268	214.2154855	368.8277068	219.9935613	213.1225599	253.6892997	158.0513446	181.2509485	178.4430455
Ani002300	366.3795664	0.590981264	0.179968627	3.283801585	0.00102417	0.014512202	286.6987769	294.4810789	224.5995165	332.9899024	363.2829624	253.0921161	386.2879068	637.6207736	428.159636	359.30339	478.5328389	351.5058987
Ani015974	8.247269692	2.519943054	0.767394837	3.283763369	0.001024309	0.014512202	3.167942287	1.141399531	4.028690878	1.342701219	2.208407067	2.543639357	0	17.46906229	20.74782377	25.28821513	17.4425599	3.586794885
Ani032598	5102.547764	-0.516089603	0.15718013	-3.283427771	0.001025529	0.014519628	4610.148012	5576.878106	5629.08833	7584.919188	6419.839342	6214.11095	5289.372751	3005.552167	4024.134728	4403.31046	3852.53062	4620.68851
Ani024077	1630.994927	0.387387058	0.118009484	3.282677323	0.001028263	0.014548455	1347.167457	1293.205668	1583.275515	1329.274207	1227.874329	1699.151091	1817.112172	2159.176099	1879.564217	2003.037374	1644.150863	1588.950134
Ani029076	15.44388815	-1.248942074	0.380541934	-3.282009057	0.001030703	0.014563218	39.59927858	13.69679437	15.10759079	24.16862195	15.45884947	21.62093454	11.25951298	6.114171801	9.430828986	13.6977832	5.308605186	9.863685933
Ani032889	300.8295626	0.472986264	0.144114064	3.282027095	0.001030637	0.014563218	182.948667	228.2799061	286.0370524	269.8829451	260.5920339	286.1594277	387.1540232	425.3716668	314.9896881	339.283553	320.7914276	308.4643601
Ani000790	172.6680083	-0.622222716	0.189613444	-3.281532694	0.001032446	0.014577963	236.0117003	165.5029319	134.9611444	277.9391524	246.2373879	195.8602305	117.7918281	158.0950137	151.8363467	113.7969681	125.1314079	148.8519877
Ani001629	24.5381265	-1.139533228	0.347305044	-3.28107307	0.001034129	0.014591861	36.43133629	47.93878028	31.22235431	24.16862195	43.0639378	19.07729518	25.11737511	10.48143737	14.14624348	17.91248572	6.066977355	18.83067314
Ani001100	2589.545787	0.471671803	0.143785614	3.28038244	0.001036665	0.014617742	1599.810855	2915.134401	2337.647882	2145.636548	1853.957732	2169.724372	3093.76772	3320.868741	3075.393332	2536.197243	3138.144037	2888.266581
Ani011796	522.6260032	0.315723748	0.096254331	3.280099137	0.001037706	0.014620856	449.0558191	418.8936277	515.6724324	414.8946768	470.3907052	523.9897076	528.3309937	546.7816497	634.6947908	624.8296489	566.5040105	577.4739764
Ani032124	28.4734853	1.120102959	0.341500937	3.2799411	0.001038288	0.014620856	37.22332187	10.27259577	16.11476351	12.08431097	9.9378318	20.34911486	38.10912085	24.45668721	44.32489623	48.469079	36.40186413	43.93823734
Ani007369	723.6028676	0.722337382	0.220378017	3.277719761	0.001046492	0.014726449	674.771707	457.7012117	521.7154687	459.203817	549.8933596	613.0170851	847.0618226	1607.153731	791.2465519	636.4200808	758.3721694	766.6774066
Ani027463	8.24079078	-2.688890422	0.820509058	-3.27710023	0.001048791	0.014748849	7.127870145	22.82799061	10.0717272	13.42701219	22.08407067	10.17455743	10.3933966	0	1.886165797	0	0	0.896698721
Ani008745	26.33793847	1.120291545	0.341908457	3.276583316	0.001050713	0.014765917	19.79963929	17.12099296	16.11476351	24.16862195	9.9378318	12.71819679	42.43970277	20.96287475	48.09722783	20.01983698	56.8779127	27.79766036
Ani022800	184.6027375	-0.643773128	0.196544526	-3.275456927	0.001054912	0.014814943	194.036465	240.8353009	143.0185262	276.5964512	283.7803081	213.665706	137.7125049	100.4471082	166.9256731	134.8704807	178.975832	144.3684941
Ani022657	93.40743288	-0.756704079	0.231051562	-3.275044211	0.001056454	0.014816648	107.7100377	162.0787333	136.9754899	122.185811	102.6909286	72.49372168	59.76203043	49.78682753	101.852953	60.05951094	83.42093863	61.87221176
Ani027670	4244.364468	0.8723921	0.266373685	3.275068636	0.001056363	0.014816648	2290.422273	3225.595073	1712.193623	5476.878274	3039.872327	2249.849012	3814.376551	5688.800135	6659.108347	4493.926564	7378.202836	4903.148607
Ani006070	225.8697679	-0.511513509	0.156202434	-3.274683336	0.001057805	0.014825617	213.8361043	302.4708756	320.2809248	310.1639817	217.5280961	228.9275422	209.6001647	152.854295	213.1367351	201.2520454	169.1169938	171.2694557
Ani003455	790.9150115	0.973976571	0.29755706	3.27324302	0.00106321	0.014838482	700.9072309	316.16767	834.9461845	308.8212804	473.7033158	565.959757	868.7147322	1960.028789	844.0591942	986.2403902	858.4772957	772.9542976
Ani012796	148.5876293	-0.948281391	0.289709656	-3.273212931	0.001063323	0.014838482	175.8207969	321.8746676	108.7746537	182.6073658	132.504424	253.0921161	97.0050349	63.76207736	76.38971479	112.7432925	97.07163768	161.4057698
Ani015416	91.14224477	-0.704233044	0.215144401	-3.273304077	0.001062981	0.014838482	98.20621088	182.6239249	128.9181081	84.59017682	91.64889326	91.57101686	55.43144851	84.72495211	66.0158029	67.43524035	69.01186741	73.52929514
Ani024238	10.47797068	-1.535937289	0.469120493	-3.274078431	0.001060072	0.014838482	13.46375472	21.68659108	20.14345439	13.42701219	4.416814133	20.34911486	4.330581915	5.240718687	3.772331594	4.214702522	3.033488677	11.65708338
Ani026025	1230.365299	-0.507199982	0.154968504	-3.272923002	0.001064415	0.014838482	1178.474531	1528.333971	1357.668826	1573.645829	1763.413043	1266.7324	1049.733056	746.8024129	1134.528727	890.3559078	1308.950364	965.7445227
Ani029161	5.368637265	-3.273059053	0.99998199	-3.273118002	0.001063681	0.014838482	32.47140844	5.706997653	2.014345439	8.056207316	0	10.17455743	0	1.746906229	0.943082899	0	1.516744339	1.793397442
Ani031168	283.5787524	-0.345251878	0.105477049	-3.273241736	0.001063215	0.014838482	321.5461421	317.3090695	271.9366343	365.2147317	344.5115024	284.887608	246.8431692	276.8846373	235.7707247	243.3990706	262.3967706	232.2449688
Ani033128	15.77654132	-1.248259199	0.381378949	-3.273015467	0.001064067	0.014838482	14.25574029	19.40379202	31.22235431	17.45511585	26.5008848	24.16457389	11.25951298	13.97524983	13.20316058	8.429405044	2.275116508	7.173589769
Ani009893	89.37819152	0.547612145	0.167355192	3.272155093	0.00106731	0.014865966	60.19090344	83.32216573	86.61685388	67.13506097	78.39845086	59.7755249	88.34387107	126.6507016	114.1130307	118.0116706	103.8969872	86.08307723
Ani016044	157.4614324	0.431806097	0.131969183	3.272022208	0.001067812	0.014865966	117.2138646	110.7157545	144.0256989	135.6128232	133.6086275	164.0647385	191.4117207	176.4375291	192.3889113	189.6616135	147.882573	186.513334
Ani023623	7.686273601	1.551110488	0.474181201	3.271134502	0.00107117	0.014902762	3.167942287	3.424198592	6.043036317	2.685402439	7.729424733	0	14.72397851	8.734531145	13.20316058	13.6977832	9.858838202	8.966987212
Ani008748	5.821013463	-2.741724699	0.838227509	-3.270859843	0.00107221	0.014907298	6.335884573	33.10058639	2.014345439	4.028103658	8.833628266	6.359098393	0.866116383	4.367265572	0.943082899	2.107351261	0	0.896698721
Ani032760	80.50678167	-0.56653997	0.17322387	-3.270565251	0.001073328	0.014912892	108.5020233	112.9985535	69.49491765	103.3879939	81.71106146	100.4737546	76.21824171	60.2682649	77.33279769	63.22053783	56.8779127	55.59532071
Ani006955	171.9707482	0.534205174	0.163387926	3.269551104	0.001077183	0.014956489	113.2539367	133.5437451	182.2982622	147.6971341	130.2960169	136.0847056	203.53735	249.8075907	182.9580823	242.345395	185.8011815	156.0255775
Ani007540	15674.91257	0.434028405	0.132870462	3.266552993	0.001088654	0.015105712	14247.02845	10545.39026	16164.11498	13498.17536	13459.13687	12092.4615	18542.68564	22114.08595	18003.45253	18945.08784	15733.9474	14753.38406
Ani014909	13.11041935	-1.133690971	0.347126496	-3.265930388	0.001091051	0.015128897	10.29581243	19.40379202	24.17214527	14.76971341	25.39668127	13.99001647	8.66116383	6.114171801	8.487746087	9.483080675	7.583721694	8.966987212
Ani031124	21.66585256	-1.548829423	0.47427668	-3.26566641	0.001092068	0.015132945	31.67942287	57.06997653	48.34429054	16.11241463	22.08407067	17.8054755	11.25951298	14.84870295	14.14624348	20.01983698	3.033488677	3.586794885
Ani007792	149.022189	-3.152871378	0.965698651	-3.264860498	0.00109518	0.015155925	29.30346615	441.7216183	753.3651942	316.8774878	32.02190247	34.33913132	49.36863383	38.43193704	53.75572522	3.161026892	34.12674762	1.793397442
Ani011846	5329.781163	0.734287964	0.224895669	3.265016025	0.001094579	0.015155925	2832.140404	4719.687059	3627.836136	2919.032451	5624.812799	4288.575956	6130.371759	5382.218092	4216.52364	8933.061995	6618.313922	8664.799743
Ani005759	1663.804892	0.669801744	0.205203154	3.264090883	0.001098159	0.015172739	959.8865128	1699.543901	1720.251005	964.0594755	1111.932958	1250.198744	1656.880641	1360.839952	2392.601314	2403.434113	2122.683702	2323.346387
Ani006899	97.46091595	-0.513792537	0.157419745	-3.263837944	0.00109914	0.015172739	138.597475	91.31196244	121.8678991	120.8431097	89.4404862	124.6383285	77.08435809	75.99042096	72.61738319	89.56242859	74.3204726	93.256667
Ani016270	5.303519922	-2.764401952	0.84696242	-3.263901547	0.001098893	0.015172739	11.087798	4.565598122	1.00717272	18.79781707	2.208407067	17.8054755	3.464465532	0	0.943082899	2.107351261	0.758372169	0.896698721
Ani023292	55.19967187	0.731862057	0.224236499	3.263795415	0.001099305	0.015172739	42.76722087	41.0903831	41.2940815	37.59563414	45.27234486	40.69822972	64.95872873	112.6754518	69.7881345	60.05951094	56.8779127	49.31842966
Ani000543	192.6874629	0.750552122	0.229999433	3.263278146	0.001101314	0.015187855	140.9734317	163.2201329	172.226535	83.2474756	141.3380523	160.2492795	196.608419	394.8008078	247.0877194	233.91599	205.5188579	173.0628532
Ani026886	323.092458	-0.889494916	0.272588778	-3.263138431	0.001101857	0.015187855	270.8590655	375.5204455	291.072916	616.2998597	595.1657044	370.0995265	185.348906	158.9684668	233.8845589	252.8821513	370.0856186	156.9222762
Ani031236	364.5661693	0.296041176	0.090756243	3.261937324	0.001106536	0.015242278	317.5862142	304.7536746	367.6180426	320.9055914	333.4694671	319.2267393	391.4846051	462.0566976	399.867149	380.3769026	398.1453889	379.3035591
Ani027266	575.598936	0.40132953	0.123043683	3.261683334	0.001107528	0.015245871	407.8725694	481.6706019	640.5618497	469.9454268	499.099997	476.9323795	655.650102	678.67307	603.5730551	761.8074809	647.6498326	583.7508675
Ani020319	130.240513	0.567134444	0.174111072	3.257314067	0.001124719	0.015472307	91.87032631	105.0087568	118.8463809	67.13506097	126.9834063	119.5510498	148.1059015	200.8942163	144.2916835	160.1586958	150.9160617	129.1246158
Ani022450	337.4895098	0.469573063	0.144186764	3.256700199	0.001127154	0.015486238	238.3876571	289.9154808	305.173334	299.4223719	353.3451306	212.3938863	345.5804368	471.6646818	409.297978	386.6989564	398.1453889	339.8488153
Ani027346	123.0573072	-0.892419679	0.27402707	-3.256684386	0.001127217	0.015486238	205.9162486	139.2507427	79.56664485	192.0062744	210.9028749	132.2692466	49.36863383	89.96567079	114.1130307	70.59626724	118.3060584	74.42599386
Ani029308	1467.944154	-0.277803528	0.085308641	-3.256452407	0.001128138	0.015488694	1449.333596	1820.532251	1519.823634	1749.539689	1594.469902	1522.368155	1338.149812	1288.343344	1268.446499	1240.176217	1344.593856	1479.55289
Ani026709	12.21987222	-1.49668888	0.459641719	-3.256207647	0.001129111	0.015491855	23.75956715	11.41399531	16.11476351	10.74160975	33.126106	12.71819679	9.527280213	0.873453114	5.658497392	8.429405044	5.308605186	8.966987212
Ani027951	1226.424763	0.593364462	0.182242602	3.25590424	0.001130319	0.015495566	813.3691821	1072.915559	1183.427946	863.356884	1046.78495	886.458316	1244.609242	2239.533786	1292.023571	1494.112044	1515.227594	1065.278081
Ani030162	123.7778749	-0.610989208	0.187663719	-3.255766282	0.001130868	0.015495566	166.31697	181.4825254	155.1045988	130.2420183	140.2338487	123.3665088	101.3356168	65.50898359	140.5193519	94.83080675	103.8969872	82.49628235
Ani017279	67.95881557	0.791871077	0.24343729	3.252875013	0.001142437	0.015633551	54.64700444	29.67638779	61.43753589	45.65184146	65.14800846	40.69822972	101.3356168	86.47185833	87.70670957	120.1190219	55.36116836	67.25240409
Ani032610	1092.107884	0.64321305	0.197729949	3.252987483	0.001141985	0.015633551	898.9036238	747.6166925	938.6849746	712.9743475	1060.035392	756.7327088	1151.068673	2111.136178	891.2133392	1182.224057	1275.581989	1379.122633
Ani017196	45.80862199	-0.995968007	0.306222843	-3.252428845	0.001144232	0.015647847	57.81494673	46.79738075	111.7961719	52.36534755	45.27234486	52.14460683	37.24300447	45.41956195	22.63398957	15.80513446	26.54302593	35.86794885
Ani004792	2562.131526	-0.726414224	0.223384046	-3.251862605	0.001146514	0.015668778	2835.308346	3222.170875	2011.323921	4851.179505	3570.994227	2673.364965	2057.892526	1301.445141	1563.631446	1842.878678	2147.709984	2667.678695
Ani001752	7.349245843	1.487849214	0.457596686	3.251442282	0.001148211	0.015681688	5.543899001	3.424198592	5.035863598	1.342701219	3.3126106	3.815459036	11.25951298	9.607984259	13.20316058	14.75145883	10.61721037	6.276891048
Ani027838	5.546848559	-3.039680729	0.934991412	-3.251025295	0.001149896	0.015694428	4.75191343	2.282799061	1.00717272	4.028103658	40.85553073	6.359098393	0.866116383	0.873453114	2.829248696	1.053675631	0.758372169	0.896698721
Ani020132	15.07830103	-1.228883145	0.378057471	-3.250519398	0.001151944	0.015712096	20.59162486	20.54519155	25.17931799	21.48321951	23.1882742	16.53365582	6.928931064	6.987624916	9.430828986	4.214702522	20.47604857	5.380192327
Ani017920	37.79342073	-1.072949995	0.330200315	-3.24939119	0.001156523	0.015764242	49.89509101	38.80758404	36.2582179	73.84856706	27.60508833	81.39645943	43.30581915	17.46906229	22.63398957	24.2345395	17.4425599	20.62407059
Ani004286	27.24549993	-1.5997319	0.492547884	-3.247870822	0.00116272	0.015815883	17.42368258	54.78717746	57.40884502	29.53942683	15.45884947	71.22190201	4.330581915	12.2283436	4.715414493	21.07351261	13.65069905	25.10756419
Ani014249	1.711587645	-3.808496541	1.172546691	-3.248055341	0.001161967	0.015815883	0.791985572	2.282799061	5.035863598	5.370804877	1.104203533	5.087278715	0.866116383	0	0	0	0	0
Ani025024	2.798526791	-4.026073432	1.239684443	-3.247659883	0.001163583	0.015815883	1.583971143	10.27259577	0	9.398908535	6.6252212	3.815459036	0	0	1.886165797	0	0	0
Ani025732	11.93112992	-2.266779929	0.698000684	-3.247532531	0.001164104	0.015815883	18.21566815	22.82799061	41.2940815	13.42701219	8.833628266	13.99001647	0.866116383	17.46906229	1.886165797	1.053675631	1.516744339	1.793397442
Ani027610	41.04426604	0.894103841	0.275285348	3.247916563	0.001162534	0.015815883	41.9752353	12.55539484	17.12193623	38.93833536	30.91769893	30.52367229	38.10912085	56.77445244	60.35730551	50.57643026	54.60279619	60.07881432
Ani023699	300.7712295	0.69194762	0.213113199	3.246854827	0.001166879	0.015843268	198.7883785	261.3804925	325.3167884	153.067939	214.2154855	226.3839028	306.6051996	560.7568995	350.8268383	403.5577665	322.308172	286.0468921
Ani030918	90.96450847	-0.610179095	0.187970218	-3.246147728	0.001169781	0.01587234	86.32642731	134.6851446	92.6598902	92.64638413	128.0876099	125.9101482	62.36037958	50.66028064	78.27588058	70.59626724	84.1793108	85.18637851
Ani031910	169.6439109	0.459515857	0.141567037	3.245924106	0.0011707	0.015874485	159.1890999	122.1297498	136.9754899	142.3263292	150.1716805	146.259263	203.53735	237.5792471	198.0474087	141.1925345	185.8011815	212.5175969
Ani016435	341.3746388	-0.785596964	0.242080427	-3.245189926	0.001173723	0.01590513	407.0805838	383.5102423	292.0800887	553.1929024	354.4493342	602.8425277	305.7390832	124.0303423	293.2987815	243.3990706	227.5116508	309.3610588
Ani005706	184.5269681	-0.822550452	0.253502438	-3.244743746	0.001175564	0.015919727	176.6127825	218.0073103	226.6138619	295.3942683	267.2172551	231.4711815	176.6877421	53.28063998	112.2268649	125.3874	159.2581556	172.1661545
Ani012252	13.36303019	-1.417847749	0.437082698	-3.243888985	0.001179097	0.015957214	38.80729301	22.82799061	9.064554476	9.398908535	14.35464593	21.62093454	4.330581915	6.114171801	10.37391188	8.429405044	6.066977355	8.966987212
Ani023565	58.24225306	0.703299024	0.216826964	3.243595776	0.001180311	0.015963288	29.30346615	53.64577793	56.4016723	42.96643902	48.58495546	35.610951	71.02154341	100.4471082	73.56046609	64.27421346	67.49512307	55.59532071
Ani021441	612.1935009	-0.450386619	0.138874535	-3.243118829	0.001182289	0.015979673	571.8135827	802.40387	876.240266	577.3615243	770.7340662	642.2689377	450.3805192	487.3868379	517.7525113	616.4002438	498.2505153	535.3291365
Ani012203	314.5734749	0.399863762	0.123372165	3.241118152	0.001190618	0.01607142	286.6987769	270.5116887	251.7931799	275.25375	305.8643787	236.5584602	264.1654968	365.1034019	389.4932371	362.4644169	376.9109682	390.0639437
Ani017251	4.945268777	-2.151961567	0.66394451	-3.241176838	0.001190373	0.01607142	12.67176915	11.41399531	4.028690878	5.370804877	4.416814133	10.17455743	0.866116383	0	3.772331594	4.214702522	1.516744339	0.896698721
Ani008727	4.872672493	3.292527073	1.016363504	3.239517219	0.001197322	0.01614102	1.583971143	0	0	4.028103658	0	0	12.99174575	2.620359343	4.715414493	3.161026892	25.78465376	3.586794885
Ani018486	13.75536986	1.180183599	0.36429191	3.23966458	0.001196704	0.01614102	7.919855716	6.848397183	7.050209037	5.370804877	16.563053	6.359098393	15.59009489	15.72215606	28.29248696	21.07351261	13.65069905	20.62407059
Ani008848	251.7656834	0.632175418	0.195182405	3.238895528	0.001199935	0.016165793	180.5727103	219.1487099	248.7716617	153.067939	177.7767689	204.7629683	250.3076347	448.0814477	267.8355432	371.9474976	268.463748	230.4515713
Ani014663	706.2156791	0.692599965	0.213923563	3.237604855	0.001205376	0.016228614	552.0139434	519.3367864	755.3795397	416.237378	447.202431	548.1542815	833.2039605	1434.210014	750.6939873	867.1750439	699.9775123	651.0032716
Ani017025	4.160812071	-3.051664535	0.942938454	-3.236334801	0.001210753	0.016290484	2.375956715	11.41399531	17.12193623	8.056207316	5.521017666	0	0	0.873453114	0.943082899	2.107351261	1.516744339	0
Ani004254	808.8767662	-2.761844477	0.853566217	-3.235653454	0.001213646	0.016318887	3852.21782	202.0277169	59.42319046	106.0733963	2577.211047	1662.26832	194.8761862	98.70020194	225.3968128	275.0093396	277.564214	175.7529493
Ani005411	569.9774595	1.025879506	0.317130023	3.234886108	0.001216913	0.016341734	323.9220988	424.6006254	372.6539062	400.1249634	451.6192451	279.8003293	232.1191907	607.0499146	1362.754788	851.3699094	951.7570725	581.95747
Ani015876	25.37906915	0.868095196	0.268351399	3.234919584	0.00121677	0.016341734	12.67176915	19.40379202	26.18649071	9.398908535	22.08407067	17.8054755	39.84135362	35.81157769	34.89406725	32.66394455	29.5765146	24.21086547
Ani006808	103.2600939	-0.797779891	0.246694148	-3.233882514	0.001221197	0.016388713	189.2845516	147.2405394	97.6957538	119.5004085	153.4842911	78.85282008	98.73726767	75.11696785	98.08062145	47.41540337	68.25349524	65.45900665
Ani008783	35.6872739	-1.029562182	0.318489299	-3.232642929	0.001226508	0.0164494	73.65465816	43.37318216	35.25104519	41.6237378	58.52278726	34.33913132	14.72397851	33.19121835	12.26007768	26.34189076	18.20093206	36.76464757
Ani018369	13.47681691	2.776197813	0.859132104	3.231398061	0.001231863	0.016499996	0.791985572	2.282799061	8.057381757	1.342701219	5.521017666	2.543639357	35.5107717	13.10179672	0.943082899	55.84480842	34.88511979	0.896698721
Ani026219	252.1876451	-1.023806826	0.316827879	-3.231429093	0.001231729	0.016499996	257.3953108	638.0423376	162.1548079	390.7260548	332.3652635	248.0048373	109.1306643	213.1225599	211.2505693	202.3057211	167.6002494	94.15336572
Ani008871	11.50676802	-1.199572913	0.371262933	-3.231060269	0.001233319	0.016508905	13.46375472	17.12099296	18.12910895	17.45511585	9.9378318	20.34911486	5.196698298	11.35489049	4.715414493	8.429405044	8.342093863	3.586794885
Ani015343	19.37238835	1.18388909	0.366667077	3.228784819	0.001243174	0.016630143	10.29581243	9.131196244	22.15779983	9.398908535	14.35464593	5.087278715	22.51902596	42.79920261	33.00790145	26.34189076	21.23442074	16.14057698
Ani009550	90.71263659	0.819720275	0.253894701	3.228583631	0.001244049	0.016631178	39.59927858	47.93878028	92.6598902	84.59017682	38.64712366	91.57101686	125.5868755	89.96567079	135.8039374	109.5822656	106.1721037	126.4345197
Ani002373	1341.946467	0.511388926	0.158449252	3.227461906	0.001248937	0.016685826	1090.564132	755.6064892	1163.284491	1335.987713	1266.521453	1027.6303	1354.606023	1294.457516	1642.850409	1621.606795	1532.670154	2017.572123
Ani021335	4.417425416	-4.72520991	1.464207409	-3.227145198	0.00125032	0.016693613	0	29.67638779	4.028690878	16.11241463	0	1.271819679	0.866116383	0	0	1.053675631	0	0
Ani029990	18.25469677	-1.355966945	0.420252612	-3.226552091	0.001252914	0.016717547	19.79963929	36.52478498	22.15779983	8.056207316	44.16814133	26.70821325	19.05456043	4.367265572	10.37391188	10.53675631	8.342093863	8.966987212
Ani014020	27.30157718	1.244633886	0.385798883	3.226121019	0.001254803	0.016732042	6.335884573	35.38338545	19.13628167	20.14051829	5.521017666	11.44637711	32.91242256	46.29301507	28.29248696	43.20070085	43.98558582	34.97125013
Ani032614	726.0677092	0.71137943	0.220525586	3.225836256	0.001256052	0.016737996	493.4070111	541.0233775	777.5373395	417.5800792	485.8495546	587.5806915	752.6551369	1460.413607	985.521629	880.8728271	670.4009977	659.9702588
Ani008244	28.6616008	1.094176915	0.339262122	3.225166748	0.001258993	0.016766477	19.00765372	9.131196244	21.15062711	29.53942683	12.14623887	19.07729518	42.43970277	44.54610884	33.00790145	51.63010589	47.0190745	15.24387826
Ani030506	24.8886722	-0.822455299	0.255072427	-3.224399075	0.001262373	0.016800765	35.63935072	34.24198592	31.22235431	24.16862195	33.126106	31.79549197	19.92067681	16.59560918	16.97549217	15.80513446	11.37558254	27.79766036
Ani014177	204.3522994	-0.579408592	0.179731866	-3.223738807	0.001265287	0.016828808	236.8036859	353.8338545	188.3412986	230.9446097	214.2154855	245.461198	203.53735	129.2710609	193.3319942	138.0315076	161.5332721	156.9222762
Ani017971	7.336186838	-1.580436062	0.490501547	-3.222081706	0.001272628	0.016915656	15.04772586	14.8381939	11.07889992	5.370804877	5.521017666	13.99001647	6.928931064	2.620359343	3.772331594	2.107351261	2.275116508	4.483493606
Ani018400	411.0318147	0.804385412	0.249801679	3.220096102	0.001281476	0.017022413	282.7388491	299.046677	303.1589886	283.3099573	467.0780946	160.2492795	477.2301271	322.3041992	581.8821484	555.2870573	765.1975189	434.8988798
Ani014519	1.461191176	3.845132613	1.194173583	3.219910965	0.001282304	0.017022567	0	0	0	0	0	0	0.866116383	1.746906229	3.772331594	6.322053783	3.033488677	1.793397442
Ani009042	6.679257832	-2.159578872	0.670985624	-3.218517351	0.001288552	0.017094623	12.67176915	11.41399531	12.08607263	5.370804877	12.14623887	11.44637711	0	4.367265572	0	5.268378153	0	5.380192327
Ani015026	341.6978555	-0.48941545	0.152077403	-3.218199676	0.00128998	0.017102688	480.735242	488.5189991	339.4172065	428.321689	291.5097328	366.2840675	283.2200573	269.0235593	306.501942	230.7549631	309.4158451	306.6709626
Ani028156	22.86975998	-1.410812915	0.438415728	-3.217979702	0.00129097	0.017104936	25.34353829	22.82799061	38.27256334	45.65184146	16.563053	50.87278715	23.38514234	6.987624916	16.03240928	8.429405044	3.033488677	17.0372757
Ani003581	296.0859494	0.879848094	0.273484409	3.217178262	0.001294581	0.017131024	197.9963929	170.06853	122.8750718	345.0742134	236.2995561	179.3265747	421.7986785	309.2024025	298.014196	663.8156472	326.1000328	282.4600972
Ani024765	223.0036892	0.303459105	0.09432157	3.217282154	0.001294113	0.017131024	219.3800033	184.9067239	196.3986803	189.3208719	215.319689	190.7729518	252.0398675	234.9588878	236.7138075	242.345395	260.1216541	253.7657381
Ani004260	276.5759759	0.351138887	0.109169731	3.216449146	0.001297875	0.017163722	234.4277292	288.7740812	247.764489	217.5175975	214.2154855	255.6357554	321.3291781	352.8750583	295.1849473	309.7806354	278.3225862	303.0841678
Ani032169	4.777318709	-2.401045098	0.746601657	-3.215965402	0.001300065	0.017181785	7.127870145	19.40379202	2.014345439	2.685402439	6.6252212	10.17455743	0.866116383	1.746906229	1.886165797	2.107351261	0	2.690096163
Ani027088	4.351747335	2.553604605	0.794310443	3.214869738	0.001305037	0.017236575	0.791985572	1.141399531	0	1.342701219	4.416814133	0	5.196698298	1.746906229	8.487746087	7.375729414	13.65069905	8.07028849
Ani000754	191.1959162	-0.917213612	0.285667824	-3.210769761	0.0013238	0.017440202	229.6758158	222.5729085	137.9826626	369.2428353	369.9081836	171.6956566	109.9967806	158.0950137	114.1130307	71.64994287	174.425599	164.9925647
Ani010414	98.37583732	-0.986494965	0.307228792	-3.210945684	0.001322989	0.017440202	166.31697	66.20117277	54.38732686	202.7478841	157.9011053	137.3565253	66.69096149	86.47185833	61.30038841	63.22053783	71.28698392	46.6283335
Ani013183	23.24125136	-1.945856443	0.606026346	-3.21084464	0.001323455	0.017440202	52.27104773	7.989796714	6.043036317	76.5339695	8.833628266	69.95008233	11.25951298	5.240718687	9.430828986	9.483080675	12.89232688	8.966987212
Ani029866	239.3660339	0.406260682	0.126514842	3.211170137	0.001321956	0.017440202	193.2444795	179.1997263	259.8505617	198.7197805	181.0893795	222.5684438	308.3374324	253.3014032	285.7541183	288.7071228	238.8872333	262.7327253
Ani003882	201.6188814	-0.744378881	0.231931884	-3.209471966	0.00132979	0.017497018	266.8991376	353.8338545	195.3915076	268.5402439	244.0289809	186.9574928	165.4282292	116.1692642	208.4213206	99.04550927	201.726997	112.9840389
Ani015898	25.27273404	-0.87984754	0.274137464	-3.209512213	0.001329604	0.017497018	27.71949501	38.80758404	18.12910895	40.28103658	46.3765484	25.43639357	18.18844404	15.72215606	19.80474087	17.91248572	15.16744339	19.72737187
Ani002667	83.23855736	-0.771016694	0.240434642	-3.206762084	0.00134238	0.017644547	134.6375472	87.88776385	56.4016723	151.7252378	111.5245569	87.75555783	51.96698298	46.29301507	74.50354899	59.00583531	69.01186741	68.14910281
Ani021462	2617.474516	-0.304799115	0.095050871	-3.206694593	0.001342695	0.017644547	2432.979676	3234.726269	2850.298796	2936.487567	3163.543123	2740.771408	2565.436727	2382.780096	2395.430562	2455.064219	2182.595103	2069.580648
Ani009473	1543.05664	2.126059525	0.663473953	3.204435557	0.001353276	0.017772397	499.7428957	138.1093432	603.296459	653.8954938	353.3451306	1203.141416	7905.910344	1070.853518	486.6307757	2736.395612	1698.753659	1166.605036		igfbp1b
Ani026402	1787.533079	-0.371600804	0.11597825	-3.204055962	0.001355061	0.017784647	2278.54249	2359.27283	2125.134438	1826.073658	1638.638043	1869.574928	1753.019559	1572.215606	1705.093881	1412.979021	1410.572235	1499.280262
Ani009386	4.352070338	-2.889758609	0.902003644	-3.20371057	0.001356688	0.017793623	7.127870145	11.41399531	12.08607263	2.685402439	0	12.71819679	1.732232766	0.873453114	2.829248696	0	0.758372169	0
Ani017225	96.99370684	0.727747153	0.227169075	3.203548517	0.001357452	0.017793623	64.1508313	82.1807662	92.6598902	55.05074999	73.98163673	69.95008233	107.3984315	203.5145757	122.6007768	96.93815801	103.138615	92.35996828
Ani013896	7.551844803	2.129538757	0.66480611	3.203247873	0.00135887	0.017797513	0.791985572	5.706997653	3.021518159	4.028103658	1.104203533	2.543639357	18.18844404	13.10179672	0.943082899	20.01983698	6.825349524	14.34717954
Ani030790	83.19043231	-0.636109313	0.198590298	-3.203123821	0.001359455	0.017797513	98.20621088	89.02916338	82.58816301	93.98908535	155.6926982	87.75555783	58.02979766	83.85149899	58.47113971	71.64994287	65.22000656	53.80192327
Ani022181	191.2432235	-0.662618064	0.206895165	-3.202675438	0.001361573	0.017814061	200.3723496	211.1589131	234.6712437	171.8657561	393.0964578	194.5884108	132.5158066	119.6630767	149.007098	178.0711816	149.3993174	160.5090711
Ani008387	84.03383383	-0.627756122	0.196021678	-3.202483162	0.001362483	0.017814781	129.8856337	140.3921423	80.57381757	85.93287804	89.4404862	85.21191847	49.36863383	64.63553047	66.9588858	65.32788909	73.56210043	77.11609002
Ani016476	152.498689	0.401719041	0.125448655	3.202258662	0.001363545	0.017817501	114.0459223	146.0991399	114.81769	131.5847195	147.9632735	136.0847056	186.2150224	159.84192	190.5027455	149.6219395	187.3179258	165.8892634
Ani013913	2.614574086	-3.424537203	1.069953587	-3.200640892	0.001371223	0.017895406	3.959927858	4.565598122	10.0717272	2.685402439	1.104203533	6.359098393	1.732232766	0	0	0	0	0.896698721
Ani021394	4.357316379	-2.138892767	0.668263115	-3.200674583	0.001371063	0.017895406	10.29581243	7.989796714	8.057381757	6.713506097	4.416814133	5.087278715	2.598349149	0	4.715414493	0	1.516744339	0.896698721
Ani001297	1130.414718	0.569607201	0.17801219	3.199821324	0.001375128	0.017917877	1039.08507	862.8980451	783.5803758	1005.683213	896.613269	872.4682996	1374.5267	904.8974266	2021.026652	1290.752647	1406.022002	1107.422921
Ani011346	210.7614705	0.522892491	0.163426442	3.199558685	0.001376382	0.017917877	175.0288113	143.8163408	130.9324535	181.2646646	241.8205738	165.3365582	204.4034664	255.0483094	240.4861391	273.9556639	291.9732852	225.071379
Ani016580	1151.901442	-0.23227601	0.072592301	-3.199733384	0.001375548	0.017917877	1256.089117	1145.965129	1283.138045	1240.655927	1150.580082	1390.098909	1105.164505	990.4958318	1050.594349	1105.305736	1041.244989	1063.484683
Ani022387	7.016052516	-1.988006333	0.621256268	-3.199977908	0.001374381	0.017917877	19.79963929	7.989796714	3.021518159	17.45511585	9.9378318	8.902737751	2.598349149	0	3.772331594	5.268378153	4.550233016	0.896698721
Ani014824	58.73147497	-0.732319189	0.229013471	-3.197712281	0.001385224	0.01802174	73.65465816	49.08017981	115.8248628	68.47776219	67.35641553	64.86280361	58.02979766	46.29301507	40.55256464	43.20070085	32.61000328	44.83493606
Ani000595	253.8736004	0.595358818	0.186239052	3.196745323	0.001389876	0.018070985	163.9410133	138.1093432	239.7071073	256.4559329	171.1515477	245.461198	283.2200573	227.0978098	368.7454134	292.9218253	326.1000328	333.5719243
Ani010845	222.790617	0.51193755	0.160228644	3.195043892	0.001398096	0.018166534	159.1890999	198.6035183	256.8290435	134.2701219	178.8809724	172.9674763	231.2530743	296.1006058	282.9248696	285.5460959	246.470955	230.4515713
Ani008109	775.9443905	-0.432121867	0.135285222	-3.194154254	0.001402412	0.018200343	890.9837681	1035.249374	685.884622	1001.65511	912.0721185	822.8673321	731.8683437	531.9329467	767.6694795	572.1458674	655.9919265	703.0117974
Ani013891	11.21311588	1.729515208	0.541467319	3.194126677	0.001402546	0.018200343	3.167942287	10.27259577	4.028690878	9.398908535	2.208407067	2.543639357	15.59009489	6.987624916	5.658497392	27.39556639	25.78465376	21.52076931
Ani019731	8.539388164	1.322189781	0.413964607	3.193968179	0.001403316	0.018200343	4.75191343	3.424198592	4.028690878	5.370804877	7.729424733	3.815459036	9.527280213	12.2283436	13.20316058	17.91248572	10.61721037	9.863685933
Ani005949	2.898197197	-2.81126791	0.880479	-3.19288468	0.001408592	0.018223894	7.127870145	3.424198592	2.014345439	5.370804877	8.833628266	3.815459036	1.732232766	0	0.943082899	0	1.516744339	0
Ani017598	13.82090981	-1.920771217	0.601565904	-3.192952269	0.001408262	0.018223894	14.25574029	17.12099296	64.45905405	12.08431097	15.45884947	7.630918072	2.598349149	0.873453114	4.715414493	9.483080675	9.100466032	8.07028849
Ani021005	86.21922993	0.570757104	0.178759476	3.192877465	0.001408627	0.018223894	57.02296116	70.76677089	60.43036317	73.84856706	80.60685793	75.03736104	77.08435809	130.1445141	113.1699478	97.99183364	116.0309419	82.49628235
Ani024827	78.77229006	0.652859878	0.204462182	3.193059332	0.00140774	0.018223894	74.44664373	47.93878028	62.44470861	56.39345121	46.3765484	78.85282008	84.87940554	110.0550924	107.5114504	107.4749143	62.18651789	106.7071478
Ani031889	5263.989078	0.384865951	0.120546427	3.192678215	0.001409599	0.018225167	3586.110668	5457.031155	4900.902453	4080.469006	5138.963244	4232.615891	5387.243903	6027.699943	6539.336819	6584.419015	5623.329636	5609.7472
Ani005124	116.6444604	-0.832352392	0.260801803	-3.191513178	0.001415297	0.01828749	144.9333596	83.32216573	98.70292652	112.7869024	241.8205738	214.9375257	79.68270724	82.97804588	68.8450516	91.66977985	89.48791598	90.56657084
Ani011230	14.18087008	-1.114817006	0.349354754	-3.191074382	0.001417448	0.018303947	18.21566815	17.12099296	30.21518159	12.08431097	12.14623887	26.70821325	10.3933966	6.987624916	10.37391188	7.375729414	11.37558254	7.173589769
Ani009574	255.7938091	0.582096714	0.182544602	3.188791721	0.001428688	0.018426273	143.3493885	302.4708756	238.6999345	170.5230549	197.6524325	176.7829353	262.4332641	343.267074	277.2663722	357.1960387	295.0067739	304.8775652
Ani032808	4.474234621	-3.161172632	0.991300254	-3.188915387	0.001428077	0.018426273	0	5.706997653	4.028690878	4.028103658	6.6252212	27.98003293	0.866116383	1.746906229	0	1.053675631	0.758372169	0.896698721
Ani014446	46.11347984	-1.195931962	0.375258765	-3.186952771	0.001437803	0.018532368	144.9333596	59.35277559	32.22952703	41.6237378	28.70929187	77.5810004	27.71572426	28.82395278	29.23556986	29.50291765	20.47604857	33.17785268
Ani023374	25.17956148	-0.910149477	0.285622855	-3.186542885	0.001439841	0.018547185	25.34353829	33.10058639	45.32277238	24.16862195	28.70929187	40.69822972	21.65290958	27.07704655	12.26007768	16.85881009	14.40907122	12.5537821
Ani031510	31.81290888	-0.949119545	0.298282783	-3.181945456	0.001462894	0.018832498	61.77487459	28.53498826	22.15779983	49.67994512	38.64712366	50.87278715	19.92067681	13.97524983	20.74782377	18.96616135	29.5765146	26.90096163
Ani001584	42.70893873	-0.626511908	0.19693172	-3.181366156	0.001465822	0.018846933	45.93516315	68.48397183	50.35863598	45.65184146	58.52278726	41.9700494	39.84135362	30.57085901	37.72331594	30.55659328	28.81814244	34.0745514
Ani017337	150.353793	-1.540770847	0.484286545	-3.181527268	0.001465007	0.018846933	65.73480244	99.30175916	510.6365688	304.7931768	92.7530968	269.6257719	75.35212532	165.9560918	50.92647652	71.64994287	35.64349196	61.87221176
Ani009702	819.8431291	0.563766735	0.177230976	3.180971787	0.001467819	0.01886098	502.1188524	670.0015244	1011.20141	687.4630243	584.1236691	515.0869699	1032.410729	993.9896443	1169.422794	877.7118002	947.2068395	847.3802915
Ani031967	61.16967897	0.635001274	0.199714348	3.179547589	0.001475051	0.01894224	41.9752353	50.22157934	57.40884502	57.73615243	47.48075193	33.06731165	52.83309937	68.12934293	74.50354899	80.07934792	97.07163768	73.52929514
Ani001120	480.5946	-1.219099282	0.383481324	-3.179031692	0.001477679	0.018952646	814.1611676	136.9679437	271.9366343	1064.762067	818.2148182	928.4283654	265.8977296	372.9644799	278.2094551	263.4189076	251.7795602	300.3940716
Ani017335	3.304599384	-2.997389876	0.942836725	-3.179118714	0.001477236	0.018952646	3.959927858	18.26239249	2.014345439	2.685402439	3.3126106	5.087278715	0.866116383	0	0	1.053675631	1.516744339	0.896698721
Ani009418	3.800520063	-2.713092521	0.853502338	-3.178775734	0.001478985	0.01895773	9.50382686	1.141399531	5.035863598	12.08431097	4.416814133	7.630918072	0	0.873453114	1.886165797	0	3.033488677	0
Ani001083	83.72422542	-0.677511897	0.213238282	-3.177252657	0.001486775	0.019045874	157.6051288	105.0087568	75.53795397	114.1296036	85.02367206	80.12463976	49.36863383	68.12934293	61.30038841	60.05951094	71.28698392	77.11609002
Ani006821	2.908457944	-4.6354294	1.459220561	-3.176647537	0.00148988	0.019070954	15.04772586	10.27259577	1.00717272	0	0	7.630918072	0	0	0.943082899	0	0	0
Ani020798	134.2257517	0.50331979	0.158450315	3.176514918	0.001490561	0.019070954	120.3818069	138.1093432	113.8105173	87.27557926	94.96150386	110.648312	139.4447377	206.134935	165.9825902	150.6756152	147.882573	135.4015069
Ani006572	34.52776917	-0.738216292	0.232461544	-3.175649096	0.001495017	0.019092819	26.13552386	45.65598122	39.27973606	59.07885365	50.79336253	39.42641004	24.25125873	23.58323409	24.52015536	24.2345395	29.5765146	27.79766036
Ani011870	532.5550632	0.345001992	0.108632376	3.17586712	0.001493894	0.019092819	428.4641942	506.7813916	535.8158868	413.5519756	462.6612804	466.7578221	554.3144851	539.7940248	553.5896615	719.6604556	626.4154119	582.8541688
Ani026703	5.357886122	-1.837049738	0.578474808	-3.175678028	0.001494868	0.019092819	9.50382686	17.12099296	9.064554476	4.028103658	6.6252212	3.815459036	2.598349149	1.746906229	3.772331594	1.053675631	2.275116508	2.690096163
Ani027186	1340.00152	-0.225069962	0.070916265	-3.173742473	0.001504871	0.019206912	1469.925221	1479.253792	1304.288672	1462.201628	1453.13185	1499.475401	1283.58448	1299.698234	1178.853623	1109.520439	1235.388264	1304.696639
Ani033240	9.24044363	-1.742165573	0.549054455	-3.173028751	0.001508576	0.019242415	15.04772586	17.12099296	13.09324535	1.342701219	24.29247773	13.99001647	3.464465532	2.620359343	8.487746087	6.322053783	1.516744339	3.586794885
Ani022888	70.22109597	0.614796281	0.193786742	3.172540465	0.001511115	0.019263022	52.27104773	65.05977324	51.3658087	46.99454268	58.52278726	58.50370522	71.02154341	115.2958111	67.9019687	106.4212387	81.14582212	68.14910281
Ani029312	2326.126359	-0.350959044	0.110640086	-3.172078564	0.001513521	0.019281901	2112.22552	2649.18831	2339.662228	2826.386067	2715.236488	3005.309901	1780.735284	1891.899446	2255.854293	2230.63131	1983.901595	2122.485873
Ani012492	63.16916029	-0.779653107	0.245903692	-3.170562837	0.001521439	0.019370949	92.66231188	79.89796714	49.35146326	87.27557926	92.7530968	77.5810004	50.23475022	30.57085901	64.1296371	26.34189076	56.11954053	51.11182711
Ani023913	327.9206235	0.614228835	0.193810773	3.169219262	0.00152849	0.019448851	264.5231809	192.8965207	250.7860072	379.9844451	237.4037597	230.1993618	334.3209239	266.4031999	454.5659571	423.5776035	495.9753988	404.4111232
Ani029796	3.544079097	-3.855054275	1.216648409	-3.168585309	0.001531828	0.019479433	4.75191343	0	1.00717272	14.76971341	16.563053	2.543639357	0	0	0.943082899	1.053675631	0	0.896698721
Ani004068	4.381790156	-2.502177264	0.789764664	-3.168256795	0.00153356	0.019489575	7.919855716	7.989796714	11.07889992	2.685402439	1.104203533	13.99001647	2.598349149	0	1.886165797	1.053675631	2.275116508	0
Ani032933	26.69707743	-1.160628367	0.366377091	-3.16785191	0.001535697	0.019504851	19.79963929	25.11078967	21.15062711	55.05074999	44.16814133	57.23188554	21.65290958	13.97524983	11.31699478	8.429405044	22.75116508	19.72737187
Ani023261	298.5494408	0.473933273	0.149639953	3.167157324	0.00153937	0.019539601	263.7311954	255.6734948	294.0944341	213.4894939	258.3836268	212.3938863	336.919273	456.8159789	382.8916568	335.0688505	274.5307253	298.6006741
Ani002724	175.2345799	0.459768182	0.145245613	3.165453142	0.001548416	0.019640943	134.6375472	132.4023455	146.0400443	167.8376524	168.9431406	136.0847056	179.2860913	266.4031999	181.0719165	200.1983698	172.9088546	217.0010905
Ani013711	75.82515552	-0.814781274	0.25741054	-3.165298804	0.001549238	0.019640943	123.5497492	78.75656761	94.67423564	116.8150061	56.3143802	110.648312	39.84135362	58.52135867	64.1296371	36.87864707	84.93768297	44.83493606
Ani005375	29.92809034	0.845906782	0.267312009	3.16449226	0.001553538	0.019671545	21.38361043	13.69679437	20.14345439	32.22482926	19.8756636	21.62093454	26.84960787	33.19121835	28.29248696	49.52275463	49.29419101	43.04153862
Ani019994	323.8774481	0.387319846	0.12239394	3.164534499	0.001553312	0.019671545	256.6033252	235.1283033	336.3956883	267.1975426	277.1550869	311.5958213	316.9985962	410.5229638	415.8995583	343.4982555	344.3009649	371.2332706
Ani006052	13.22265303	-1.501297525	0.474476202	-3.164115539	0.00155555	0.019685074	12.67176915	35.38338545	11.07889992	8.056207316	22.08407067	27.98003293	8.66116383	13.10179672	5.658497392	7.375729414	3.033488677	3.586794885
Ani028267	36595.27761	-0.437858399	0.138405601	-3.163588727	0.001558368	0.019708777	33767.88882	40793.61922	47158.84825	46092.24746	40101.35972	44724.81082	34874.17616	23997.25087	36182.31849	31311.02504	25116.52788	35023.25865
Ani007310	23.737389	1.195326912	0.377975756	3.162443335	0.001564512	0.019774481	20.59162486	9.131196244	8.057381757	26.85402439	14.35464593	7.630918072	38.97523724	44.54610884	17.91857507	40.03967396	37.91860847	18.83067314
Ani028055	420.2815673	-0.558551429	0.176671821	-3.161519627	0.001569482	0.019825291	524.2944484	422.3178263	567.0382411	469.9454268	462.6612804	557.0570193	408.8069328	273.3908248	426.2734702	269.7409614	240.4039777	421.4483989
Ani020888	180.327875	0.823653374	0.260626268	3.160285333	0.001576147	0.019885388	177.404768	66.20117277	90.64554476	186.6354695	129.1918134	130.9974269	174.9555094	196.5269508	315.932771	208.6277748	187.3179258	299.4973729
Ani027183	1783.977599	0.36554208	0.115667388	3.160286457	0.001576141	0.019885388	1296.480381	1505.505981	1693.057342	1494.426457	1888.188042	1477.854467	1778.136934	2219.444364	2172.862998	2117.888017	2047.604857	1716.281352
Ani001956	14.13949447	-0.970558111	0.30715384	-3.15984365	0.001578538	0.019903516	21.38361043	19.40379202	17.12193623	16.11241463	14.35464593	24.16457389	8.66116383	10.48143737	7.544663189	9.483080675	12.89232688	8.07028849
Ani014599	2.41350633	-3.327471764	1.053280049	-3.159151992	0.001582289	0.019938759	8.711841288	5.706997653	2.014345439	4.028103658	3.3126106	2.543639357	0	0	1.886165797	0	0.758372169	0
Ani025666	221.6133097	0.763413518	0.241690166	3.158645349	0.001585042	0.019961389	228.0918446	168.9271305	139.997008	103.3879939	109.3161498	235.2866406	349.9110188	220.983638	193.3319942	324.5320942	319.2746833	266.3195202
Ani001738	21.28723915	-1.301900361	0.412225609	-3.158222904	0.001587341	0.019966227	42.76722087	13.69679437	9.064554476	38.93833536	36.4387166	40.69822972	8.66116383	17.46906229	7.544663189	16.85881009	9.858838202	13.45048082
Ani029327	6.293944245	-2.204275476	0.697923116	-3.158335674	0.001586727	0.019966227	3.959927858	11.41399531	11.07889992	18.79781707	14.35464593	2.543639357	5.196698298	0	1.886165797	1.053675631	0.758372169	4.483493606
Ani014720	144.7550117	-0.580269489	0.183775624	-3.157488873	0.001591343	0.020004497	153.6452009	190.6137216	200.4273712	119.5004085	227.4659279	148.8029024	155.0348326	105.6878269	117.8853623	99.04550927	102.3802429	116.5708338
Ani008192	55.09716243	-0.564906424	0.178966313	-3.156495854	0.001596772	0.020060645	68.90274473	50.22157934	56.4016723	77.87667072	64.04380493	77.5810004	49.36863383	37.55848392	46.21106203	40.03967396	40.95209715	52.00852583
Ani028490	321.3239615	0.462098369	0.146438898	3.155571201	0.001601842	0.020112226	256.6033252	248.8250977	289.0585705	210.8040914	322.4274317	293.7903458	323.9275273	487.3868379	312.1604394	351.9276606	371.602363	387.3738475
Ani015481	59.91801959	0.704472979	0.22327357	3.155200947	0.001603876	0.020125652	47.5191343	35.38338545	66.47339949	41.6237378	33.126106	48.32914779	81.41494001	83.85149899	55.64189102	94.83080675	54.60279619	76.2193913
Ani023379	271.1738789	0.705153598	0.223510439	3.1549023	0.001605519	0.020134149	189.2845516	163.2201329	253.8075253	198.7197805	185.5061936	246.7330177	336.919273	572.11179	256.5185484	344.5519312	260.1216541	246.5921483
Ani015375	213.6618581	0.61032849	0.193594306	3.152615917	0.001618146	0.020263967	146.5173308	142.6749413	207.4775802	150.3825366	156.7969017	211.1220667	266.763846	362.4830425	294.2418644	242.345395	200.2102527	182.9265391
Ani029124	5.102912879	3.097004567	0.982348489	3.152653669	0.001617936	0.020263967	0.791985572	1.141399531	2.014345439	1.342701219	1.104203533	0	2.598349149	0	9.430828986	3.161026892	23.50953725	16.14057698
Ani033114	230.738207	0.601186129	0.190701358	3.15250051	0.001618785	0.020263967	175.8207969	174.6341282	152.0830807	179.9219634	224.1533173	193.3165912	203.53735	380.8255579	244.2584707	375.1085245	241.920722	223.2779816
Ani023045	516.2581055	0.430999828	0.136756107	3.15159474	0.001623815	0.020314731	390.4488868	418.8936277	550.9234776	390.7260548	426.2225638	460.3987237	582.0302094	740.6882411	599.8007235	640.6347833	502.0423761	492.2875979
Ani022959	24.21146483	1.100173059	0.349146018	3.151039976	0.001626902	0.020341154	16.631697	9.131196244	22.15779983	13.42701219	16.563053	13.99001647	16.45621128	28.82395278	20.74782377	41.09334959	34.12674762	57.38871815
Ani001033	62.564499	-2.71271664	0.86096817	-3.150774599	0.001628381	0.020342961	21.38361043	501.0743939	70.50209037	24.16862195	25.39668127	8.902737751	20.78679319	11.35489049	12.26007768	17.91248572	18.20093206	18.83067314
Ani020913	1.394826834	-4.094804077	1.299663829	-3.150664029	0.001628998	0.020342961	3.167942287	1.141399531	4.028690878	0	3.3126106	5.087278715	0	0	0	0	0	0
Ani001936	5.056772128	-2.196108053	0.697237037	-3.149729486	0.001634217	0.020359377	16.631697	13.69679437	4.028690878	5.370804877	3.3126106	6.359098393	1.732232766	0	1.886165797	4.214702522	0.758372169	2.690096163
Ani019410	20.87367827	-0.943454639	0.299520803	-3.149880177	0.001633374	0.020359377	20.59162486	21.68659108	24.17214527	33.56753048	33.126106	31.79549197	11.25951298	11.35489049	7.544663189	23.18086387	15.16744339	17.0372757
Ani022803	5.743359532	-1.755507369	0.557261551	-3.150239534	0.001631366	0.020359377	16.631697	11.41399531	4.028690878	9.398908535	7.729424733	3.815459036	2.598349149	1.746906229	2.829248696	2.107351261	3.033488677	3.586794885
Ani028495	226.7192417	0.549872065	0.174567337	3.149913811	0.001633186	0.020359377	144.9333596	143.8163408	227.6210346	157.0960427	218.6322996	212.3938863	214.796863	300.4678714	281.9817867	302.404906	304.8656121	211.6208982
Ani023944	793.3072872	0.856747223	0.272053594	3.149185464	0.001637263	0.02038514	623.2926449	803.5452695	454.2348965	326.2763963	292.6139363	886.458316	1149.33644	862.098224	1205.259944	1240.176217	877.4365999	798.9585606
Ani030857	1581.133262	0.373387535	0.118629579	3.147507893	0.001646687	0.020490244	1239.45742	1349.134245	1155.227109	1400.437372	1502.821009	1621.57009	1870.811387	2041.259929	1424.055177	1692.203063	1783.691342	1892.931
Ani000787	145.4180093	0.768901173	0.244369664	3.146467362	0.001652557	0.02055103	69.6947303	126.6953479	152.0830807	102.0452927	106.0035392	89.02737751	130.7835738	242.8199658	230.1122273	197.0373429	191.1097867	107.6038465
Ani024081	54.86439278	1.023979717	0.325522723	3.145647428	0.001657196	0.020596444	15.83971143	22.82799061	55.39449958	53.70804877	50.79336253	19.07729518	56.2975649	86.47185833	59.41422261	75.8646454	66.7367509	95.94676316
Ani025297	575.1703062	0.526182714	0.167310649	3.144944561	0.001661183	0.020633694	619.332717	444.0044174	469.3424873	551.8502011	424.0141568	317.9549197	530.0632264	622.7720706	724.2876661	777.6126153	651.4416935	769.3675028
Ani005172	38.05004623	-1.384426689	0.440270905	-3.144488253	0.001663776	0.020645186	32.47140844	71.90817042	76.54512669	73.84856706	29.8134954	45.78550843	32.91242256	23.58323409	6.60158029	12.64410757	8.342093863	42.14483989
Ani029738	422.3779205	0.574455245	0.182689592	3.144433349	0.001664088	0.020645186	268.4831088	319.5918685	456.249242	291.3661646	320.2190247	380.2740839	498.0169203	703.1297572	478.1430296	561.6091111	395.1119002	396.3408348
Ani032646	15.4682889	-1.10286943	0.350779615	-3.144052226	0.001666257	0.020659804	38.01530744	13.69679437	13.09324535	17.45511585	20.97986713	22.89275422	9.527280213	10.48143737	7.544663189	11.59043194	11.37558254	8.966987212
Ani028590	37.30793505	-1.033848314	0.328890614	-3.143441229	0.001669739	0.020690681	29.30346615	79.89796714	76.54512669	25.51132317	30.91769893	58.50370522	30.31407341	21.83632786	29.23556986	25.28821513	19.7176764	20.62407059
Ani011452	45.69042857	-0.869459833	0.276636423	-3.142969477	0.001672433	0.020711749	39.59927858	90.17056291	52.37298142	63.10695731	36.4387166	73.76554136	41.57358639	21.83632786	30.17865276	23.18086387	40.19372498	35.86794885
Ani025697	2565.719637	0.522300596	0.166249364	3.141669736	0.001679874	0.020791557	1998.971583	1737.210085	3188.70883	1875.753603	1894.813263	1940.79683	2657.245063	3684.225237	3249.863669	3214.764349	2609.558635	2736.724497
Ani012320	281.4539861	0.390300859	0.12430565	3.139848101	0.001690355	0.020908864	191.6605083	213.4417122	276.9724979	256.4559329	278.2592904	246.7330177	310.0696651	361.6095894	329.1359316	306.6196085	327.6167772	278.8733023
Ani018069	254.6472598	0.718926027	0.22916421	3.137165388	0.001705899	0.021088629	190.8685228	186.0481235	260.8577344	145.0117317	168.9431406	202.2193289	257.2365658	516.2107907	290.4695328	379.323227	238.8872333	219.6911867
Ani027426	1008.728509	0.277412135	0.088441032	3.136690394	0.001708665	0.021110308	759.5141632	1020.41118	951.77822	880.8119999	920.9057468	941.1465622	1088.708293	1189.643142	1139.244142	1113.735141	1088.264063	1010.579459
Ani016396	16.30278411	-1.187694704	0.378698088	-3.136257465	0.001711189	0.021116478	26.92750944	42.23178263	17.12193623	14.76971341	12.14623887	22.89275422	13.85786213	9.607984259	12.26007768	5.268378153	11.37558254	7.173589769
Ani020922	114.9086672	0.794256891	0.253236857	3.136419002	0.001710247	0.021116478	78.40657159	42.23178263	133.9539717	103.3879939	83.91946853	62.31916425	124.7207592	111.8019987	146.1778493	145.407237	204.0021136	142.5750967
Ani031405	64.2099574	-1.403193987	0.447597647	-3.134944962	0.001718864	0.02119864	57.02296116	159.7959343	117.8392082	98.01718901	44.16814133	82.66827911	4.330581915	35.81157769	33.00790145	34.77129581	69.01186741	34.0745514
Ani032315	276.8674397	-0.88343454	0.281832584	-3.134607536	0.001720842	0.021210493	344.5137237	394.9242376	214.5277893	494.1140487	479.2243334	227.6557225	200.9390009	101.3205613	148.0640151	184.3932353	230.5451395	302.187469
Ani000159	28.04560567	-1.04925035	0.334824909	-3.133728474	0.001726005	0.021252605	53.0630333	57.06997653	33.23669975	13.42701219	34.23030953	35.610951	23.38514234	17.46906229	17.91857507	9.483080675	17.4425599	24.21086547
Ani030108	6.431393376	2.068580789	0.660112554	3.13367891	0.001726296	0.021252605	3.959927858	1.141399531	3.021518159	6.713506097	0	0	3.464465532	18.3425154	11.31699478	6.322053783	12.13395471	10.76038465
Ani016384	233.8631462	0.340523114	0.108732398	3.131753934	0.001737654	0.021379813	220.1719889	197.4621188	183.305435	205.4332866	202.0692466	230.1993618	232.1191907	245.4403252	248.9738852	260.2578807	276.0474696	304.8775652
Ani006797	104.6663978	-0.483860458	0.154563166	-3.130503018	0.001745072	0.021458419	110.0859945	138.1093432	93.66706292	151.7252378	106.0035392	134.8128859	79.68270724	96.95329571	79.21896348	81.13302355	94.038149	90.56657084
Ani022170	2.111931837	-3.595205543	1.148892469	-3.129279406	0.001752356	0.021535288	1.583971143	1.141399531	8.057381757	8.056207316	3.3126106	1.271819679	0.866116383	0	0	1.053675631	0	0
Ani027486	22.34601193	0.915811958	0.292721681	3.128609936	0.001756353	0.021571697	14.25574029	20.54519155	15.10759079	13.42701219	17.66725653	11.44637711	22.51902596	32.31776524	19.80474087	43.20070085	21.99279291	35.86794885
Ani031835	3.784489049	-2.658476892	0.849819729	-3.128283333	0.001758306	0.021582973	5.543899001	20.54519155	2.014345439	4.028103658	3.3126106	3.815459036	0.866116383	1.746906229	1.886165797	0	0.758372169	0.896698721
Ani023989	4798.971204	-0.752271511	0.240537868	-3.127455641	0.001763264	0.021631104	6809.491945	4721.969858	5703.619111	5643.373225	5373.054393	7884.010188	6056.751867	2105.022006	3483.748227	2555.163404	2975.09402	4276.356201
Ani023497	8.486639175	-1.672523832	0.534847151	-3.127106182	0.001765362	0.021644101	5.543899001	14.8381939	9.064554476	8.056207316	29.8134954	10.17455743	6.062814681	1.746906229	3.772331594	4.214702522	2.275116508	6.276891048
Ani024435	34.13661141	-0.784393682	0.250921163	-3.126056295	0.001771676	0.02170876	27.71949501	31.95918685	59.42319046	38.93833536	46.3765484	54.68824618	24.25125873	22.70978098	28.29248696	32.66394455	21.99279291	20.62407059
Ani000896	6.99431892	-1.806283661	0.578032852	-3.124880629	0.001778772	0.021772136	11.087798	7.989796714	7.050209037	6.713506097	20.97986713	11.44637711	2.598349149	8.734531145	2.829248696	1.053675631	0.758372169	2.690096163
Ani004874	27.58305203	-1.429824538	0.457565307	-3.124853473	0.001778936	0.021772136	30.88743729	27.39358873	37.26539062	69.82046341	28.70929187	47.05732811	25.98349149	11.35489049	6.60158029	33.71762018	6.825349524	5.380192327
Ani007330	10.2813549	1.441141395	0.461234084	3.124533603	0.001780872	0.021783039	9.50382686	2.282799061	6.043036317	8.056207316	6.6252212	0	12.99174575	14.84870295	8.487746087	22.12718824	18.95930423	13.45048082
Ani030882	177.398981	-0.641615255	0.205379958	-3.124040243	0.001783861	0.021806807	201.9563208	239.6939014	121.8678991	284.6526585	223.0491137	227.6557225	117.7918281	165.9560918	147.1209322	108.5285899	172.1504824	118.3642312
Ani017244	20.75621574	-1.229213637	0.393507648	-3.123735061	0.001785712	0.021816647	17.42368258	50.22157934	34.24387247	12.08431097	36.4387166	24.16457389	9.527280213	6.114171801	9.430828986	17.91248572	18.95930423	12.5537821
Ani032450	68.11512265	-0.626805568	0.2007091	-3.122955401	0.001790449	0.021849237	116.421879	76.47376854	89.63837204	67.13506097	75.08584026	69.95008233	45.9041683	48.0399213	67.9019687	42.14702522	52.32767969	66.35570537
Ani032653	28.69445691	1.012511185	0.324216144	3.122951165	0.001790475	0.021849237	23.75956715	10.27259577	11.07889992	21.48321951	32.02190247	15.26183614	37.24300447	29.69740589	28.29248696	52.68378153	53.84442402	28.69435908
Ani016392	264.2682206	-0.553103089	0.177196527	-3.121410435	0.00179987	0.021951045	262.1472242	394.9242376	198.4130258	300.7650731	414.076325	316.6831	217.3952121	247.1872314	206.5351548	190.7152891	216.1360683	206.2407059
Ani001775	48.6748599	0.833850607	0.267203997	3.120651701	0.001804513	0.021994812	48.31111987	30.81778732	22.15779983	29.53942683	46.3765484	31.79549197	32.91242256	61.14171801	60.35730551	68.48891598	65.22000656	86.97977595
Ani012868	175.4401485	0.738063797	0.236542974	3.12021018	0.00180722	0.022010515	125.1337203	138.1093432	162.1548079	65.79235975	164.5263265	132.2692466	165.4282292	227.0978098	263.1201287	279.2240421	243.4374664	138.9883018
Ani025897	150.9218649	-0.394625933	0.126478721	-3.120097426	0.001807912	0.022010515	182.1566815	170.06853	183.305435	163.8095488	164.5263265	165.3365582	137.7125049	148.4870295	131.0885229	101.1528605	148.6409452	114.7774363
Ani004754	7.015181102	-2.552344662	0.818225272	-3.119366695	0.001812402	0.022052307	1.583971143	37.66618451	15.10759079	10.74160975	4.416814133	2.543639357	3.464465532	2.620359343	0	2.107351261	3.033488677	0.896698721
Ani014958	33.59955618	-0.734147399	0.235382585	-3.118953762	0.001814944	0.022070359	43.55920644	36.52478498	31.22235431	51.02264633	39.7513272	49.60096747	24.25125873	17.46906229	20.74782377	34.77129581	21.99279291	32.28115396
Ani031204	21.18420555	-0.905541988	0.290373088	-3.118546531	0.001817454	0.022088002	26.92750944	22.82799061	32.22952703	24.16862195	20.97986713	38.15459036	17.32232766	8.734531145	17.91857507	17.91248572	9.100466032	17.93397442
Ani009044	4.585325307	-1.903118128	0.610332261	-3.118167347	0.001819794	0.022101655	7.127870145	9.131196244	2.014345439	5.370804877	12.14623887	7.630918072	2.598349149	1.746906229	0.943082899	2.107351261	1.516744339	2.690096163
Ani009631	549.8826207	0.63852461	0.204785208	3.118021149	0.001820697	0.022101655	258.9792819	558.1443704	577.1099683	323.5909939	489.1621652	373.9149855	595.8880715	739.814788	675.2473554	797.6324523	676.4679751	532.6390404
Ani021140	11.34506136	-1.881246099	0.603398773	-3.117749295	0.001822378	0.022109181	41.9752353	6.848397183	19.13628167	9.398908535	8.833628266	20.34911486	2.598349149	6.987624916	0.943082899	9.483080675	1.516744339	8.07028849
Ani012786	202.3315499	0.481755002	0.154557729	3.116990697	0.001827073	0.022127535	158.3971143	143.8163408	235.6784164	150.3825366	166.7347335	156.4338205	215.6629794	244.5668721	227.2829786	300.2975547	210.8274631	217.8977892
Ani015905	523.1381404	1.132951137	0.363464225	3.117091198	0.001826451	0.022127535	200.3723496	295.6224784	752.3580215	167.8376524	167.8389371	381.5459036	678.1691279	1104.91819	772.384894	797.6324523	435.3056252	523.6720532
Ani026046	130.4990412	0.454659386	0.145852396	3.117256896	0.001825424	0.022127535	118.0058502	106.1501563	77.55229941	127.5566158	114.8371675	117.0074104	141.1769704	172.9437167	134.8608545	169.6417765	136.5069905	149.7486864
Ani010602	20.99495754	-0.849971852	0.272707619	-3.116788059	0.00182833	0.022129898	30.09545172	29.67638779	17.12193623	29.53942683	33.126106	22.89275422	14.72397851	19.21596852	10.37391188	11.59043194	17.4425599	16.14057698
Ani014403	1424.329829	-0.547235272	0.175593432	-3.116490561	0.001830175	0.02213939	1500.020673	1361.68964	1564.139234	1866.354695	2122.279191	1733.490222	1521.766485	793.095428	1411.795099	1166.418923	1080.680341	970.2280163
Ani029287	3.421989888	-2.250808291	0.722385297	-3.115800252	0.001834465	0.022178415	3.959927858	4.565598122	7.050209037	4.028103658	5.521017666	8.902737751	2.598349149	0	1.886165797	0	0.758372169	1.793397442
Ani003001	96.70880906	-0.799407198	0.256603198	-3.115343866	0.001837306	0.022187038	137.0135039	99.30175916	142.0113535	119.5004085	124.7749993	114.4637711	81.41494001	57.64790556	122.6007768	37.9323227	78.11233344	45.73163478
Ani024364	201.0252523	0.888522629	0.285207188	3.115358469	0.001837215	0.022187038	144.9333596	155.2303362	146.0400443	116.8150061	131.4002205	151.3465418	287.5506392	503.9824471	199.9335745	280.2777177	168.3586216	126.4345197
Ani013129	130.0085779	0.482629919	0.154959716	3.114550877	0.001842252	0.02223389	104.5420955	100.4431587	152.0830807	108.7587988	87.23207913	96.65829558	137.7125049	165.0826386	147.1209322	174.9101547	150.1576895	135.4015069
Ani021660	61.98357619	0.589975291	0.189451514	3.114122856	0.001844927	0.022243621	56.23097559	36.52478498	57.40884502	42.96643902	40.85553073	62.31916425	73.61989256	75.99042096	62.24347131	87.45507733	87.21279948	60.97551304
Ani031430	3.472255177	-2.471212193	0.79356079	-3.114080514	0.001845191	0.022243621	2.375956715	9.131196244	7.050209037	2.685402439	8.833628266	5.087278715	0	0.873453114	1.886165797	1.053675631	0	2.690096163
Ani005520	1235.925093	0.667966173	0.214575482	3.112965974	0.001852174	0.022314895	658.14001	1285.215871	1181.4136	763.9969938	788.4013228	1051.794874	1300.906807	1941.686274	1725.841704	1883.972027	1155.759186	1093.97244
Ani009126	3.688733697	-3.527398269	1.133208406	-3.112753357	0.001853508	0.022318083	4.75191343	5.706997653	1.00717272	0	7.729424733	21.62093454	0	1.746906229	0.943082899	0	0.758372169	0
Ani030920	7.8122457	-1.393482257	0.447909184	-3.111082124	0.001864031	0.022419902	9.50382686	13.69679437	10.0717272	14.76971341	9.9378318	10.17455743	8.66116383	6.114171801	2.829248696	3.161026892	3.033488677	1.793397442
Ani031281	8.916422933	-1.351665182	0.434469708	-3.111068864	0.001864115	0.022419902	14.25574029	14.8381939	15.10759079	8.056207316	15.45884947	8.902737751	8.66116383	1.746906229	6.60158029	3.161026892	3.033488677	7.173589769
Ani023872	46.47559945	-0.633716945	0.20374648	-3.11032095	0.001868842	0.022463799	61.77487459	78.75656761	62.44470861	45.65184146	48.58495546	40.69822972	33.77853894	35.81157769	35.83715015	43.20070085	32.61000328	38.55804501
Ani032914	11.95648561	-1.514456547	0.487024864	-3.109608276	0.001873356	0.022505093	12.67176915	28.53498826	10.0717272	30.88212804	7.729424733	16.53365582	5.196698298	6.987624916	12.26007768	3.161026892	2.275116508	7.173589769
Ani001967	2180.80783	-0.650381063	0.209241689	-3.108276684	0.001881818	0.022593733	2423.475849	2166.376309	2169.450038	2650.492207	3358.987148	3216.431967	2227.651337	1249.911407	1092.089997	2324.408441	1506.885501	1783.533756
Ani022475	1470.025288	0.579446254	0.186438187	3.107980528	0.001883705	0.022603374	1088.980161	1012.421384	1081.703501	1182.919774	1860.582954	845.7600863	1672.470736	1731.184073	1724.898622	1769.121384	2236.439527	1433.821255
Ani016567	74.7081921	-0.741940024	0.238949638	-3.105005857	0.001902753	0.022805692	127.509677	52.5043784	78.55947213	102.0452927	133.6086275	66.13462329	50.23475022	47.16646818	59.41422261	57.95215968	62.18651789	59.1821156
Ani032376	75.42459276	-0.932598187	0.300342909	-3.105111386	0.001902074	0.022805692	105.334081	119.8469507	69.49491765	130.2420183	133.6086275	35.610951	61.4942632	61.14171801	32.06481855	52.68378153	61.42814572	42.14483989
Ani024595	24.14356309	-1.206126264	0.388486648	-3.104678812	0.001904858	0.022817808	58.6069323	19.40379202	35.25104519	37.59563414	24.29247773	26.70821325	8.66116383	13.97524983	8.487746087	22.12718824	26.54302593	8.07028849
Ani004409	440.2416492	-0.620435206	0.199890521	-3.103875068	0.00191004	0.022840526	587.6532941	575.2653634	321.2880975	656.5808963	577.4984479	483.2914779	411.4052819	236.705794	325.3636	289.7607984	376.9109682	441.1757708
Ani027019	143.5885647	0.450359944	0.145092419	3.103952279	0.001909541	0.022840526	120.3818069	125.5539484	156.1117715	95.33178657	111.5245569	118.2792301	156.7670653	191.2862321	175.4134191	149.6219395	182.0093206	140.7816992
Ani032581	41.26411141	-1.00232361	0.322905899	-3.104073399	0.00190876	0.022840526	85.53444174	67.3425723	48.34429054	40.28103658	20.97986713	67.40644297	19.05456043	25.33014032	41.49564754	24.2345395	31.85163111	23.31416675
Ani027499	77.96253438	-1.193646586	0.384672071	-3.103023784	0.001915542	0.022893202	70.48671587	76.47376854	219.5636529	89.9609817	41.95973426	152.6183614	79.68270724	35.81157769	23.57707247	51.63010589	46.26070233	47.52503222
Ani008331	16.83678073	-2.328657597	0.750521529	-3.102719251	0.001917515	0.022903646	13.46375472	89.02916338	27.19366343	4.028103658	25.39668127	8.902737751	5.196698298	1.746906229	3.772331594	18.96616135	0.758372169	3.586794885
Ani001132	5.977625528	-1.793732729	0.578188831	-3.102330299	0.001920036	0.022920635	12.67176915	15.97959343	2.014345439	9.398908535	6.6252212	8.902737751	0.866116383	1.746906229	2.829248696	4.214702522	3.791860847	2.690096163
Ani017262	92.10230911	-1.944807345	0.627030672	-3.101614376	0.001924685	0.02296299	23.75956715	507.9227911	196.3986803	25.51132317	98.27411446	25.43639357	42.43970277	30.57085901	43.38181334	38.98599833	34.88511979	37.66134629
Ani007544	36256.61227	0.7141196	0.230327254	3.100456368	0.001932227	0.023039788	22559.70901	34472.54862	30128.56473	22229.76139	29571.67482	25810.30856	30608.55298	74772.82732	45901.73084	51455.19574	39523.32398	28045.1492
Ani016394	88.31422473	0.493110134	0.159114818	3.099083675	0.001941202	0.023130408	73.65465816	76.47376854	60.43036317	79.21937194	83.91946853	67.40644297	87.47775469	128.3976078	97.13753856	84.29405044	113.7558254	107.6038465
Ani028574	38.61696768	0.896665741	0.289344546	3.09895505	0.001942045	0.023130408	30.88743729	27.39358873	32.22952703	21.48321951	20.97986713	27.98003293	28.58184064	43.67265572	37.72331594	90.61610422	46.26070233	55.59532071
Ani000403	12.08592219	1.469212716	0.474347701	3.097332845	0.001952705	0.023232598	5.543899001	4.565598122	11.07889992	1.342701219	6.6252212	8.902737751	29.44795702	8.734531145	18.86165797	26.34189076	8.342093863	15.24387826
Ani006178	1.804755321	-4.434768624	1.431812783	-3.0973104	0.001952853	0.023232598	0.791985572	1.141399531	0	4.028103658	5.521017666	10.17455743	0	0	0	0	0	0
Ani008438	58.39904902	0.807061847	0.260673006	3.096069903	0.001961041	0.023290157	45.14317758	37.66618451	72.51643581	26.85402439	32.02190247	39.42641004	82.28105639	84.72495211	101.852953	66.38156472	59.91140138	52.00852583
Ani012121	3.999948007	-2.778432989	0.897398293	-3.096097922	0.001960856	0.023290157	7.919855716	18.26239249	4.028690878	4.028103658	7.729424733	0	1.732232766	1.746906229	0	0	0.758372169	1.793397442
Ani026606	678.1580514	-0.716282164	0.231349103	-3.09610954	0.001960779	0.023290157	645.4682409	836.6458559	775.5229941	1032.537238	658.1053058	1111.570399	803.7560035	307.4554963	411.1841438	472.0466825	464.8821398	618.7221176
Ani007113	206.8473872	-0.39925734	0.1289856	-3.095363664	0.001965717	0.023332403	252.6433973	300.1880765	221.5779983	216.1748963	191.0272113	230.1993618	190.5456043	165.0826386	167.868756	166.4807496	195.6600197	184.7199366
Ani009644	659.6815718	-0.346010803	0.111826061	-3.094187529	0.001973527	0.023411778	718.3309135	873.1706408	878.2546115	605.5582499	685.7103942	667.7053313	556.0467179	567.7445244	626.2070447	580.5752724	569.5374992	587.3376624
Ani013521	6.292933765	-2.088926547	0.675357104	-3.093069628	0.001980977	0.023482338	3.167942287	3.424198592	10.0717272	13.42701219	12.14623887	19.07729518	2.598349149	0	0.943082899	2.107351261	2.275116508	6.276891048
Ani021330	2.282909229	3.396444122	1.098121917	3.09295723	0.001981727	0.023482338	0	0	0	2.685402439	0	0	5.196698298	0.873453114	6.60158029	2.107351261	4.550233016	5.380192327
Ani019800	430.4659277	-0.49851739	0.161337277	-3.0899083	0.002002183	0.023711259	506.8707658	485.0948005	328.3383066	609.5863536	520.0798642	576.1343144	349.0449024	344.1405271	436.6473821	279.2240421	351.1263144	379.3035591
Ani000239	343.9680062	2.23582137	0.723876621	3.088677416	0.002010496	0.023796195	86.32642731	71.90817042	68.48774493	151.7252378	269.4256621	75.03736104	485.8912909	206.134935	98.08062145	982.0256876	80.38744995	1552.185486
Ani027160	464.480516	0.471203976	0.152569775	3.088449043	0.002012042	0.023800984	384.9049878	289.9154808	494.5218053	312.8493841	363.2829624	489.6505763	487.6235237	628.0127893	560.1912418	534.2135447	525.5519134	503.0479826
Ani017889	1208.953023	0.854609005	0.276730604	3.088234517	0.002013495	0.023804671	1284.600597	541.0233775	450.2062057	857.9860792	907.6553044	1124.288596	1892.464297	1302.318594	2198.326237	925.1272036	1726.81343	1296.626351
Ani020838	13.44714882	1.325309238	0.429398117	3.086434676	0.002025725	0.023935685	4.75191343	6.848397183	13.09324535	5.370804877	3.3126106	12.71819679	19.05456043	17.46906229	10.37391188	35.82497144	18.20093206	14.34717954
Ani029279	117.5603225	-0.483214008	0.156598584	-3.085685687	0.002030834	0.023982468	134.6375472	114.1399531	139.997008	138.2982256	167.8389371	127.1819679	105.6661987	70.74970227	96.19445566	115.9043194	112.2390811	87.87647467
Ani015344	158.5427561	0.648814206	0.210302504	3.085147325	0.002034513	0.023998708	118.0058502	140.3921423	141.0041807	91.30368291	140.2338487	109.3764924	173.2232766	306.5820432	209.3644035	164.3733984	175.9423433	132.7114107
Ani019972	19.73315801	-1.633235781	0.529415424	-3.084979594	0.002035661	0.023998708	26.92750944	50.22157934	31.22235431	30.88212804	29.8134954	10.17455743	3.464465532	2.620359343	15.08932638	2.107351261	13.65069905	20.62407059
Ani024938	233.0419235	-0.861699967	0.2792955	-3.085262625	0.002033725	0.023998708	361.9374062	245.4008991	117.8392082	435.0351951	330.1568565	314.1394606	135.9802721	136.2586859	153.7225125	124.3337244	198.6935084	243.0053534
Ani002875	293.1413439	-0.414925626	0.134553591	-3.083720191	0.002044298	0.024059906	347.6816659	303.6122751	429.0555785	310.1639817	282.6761045	335.7603952	302.2746177	220.983638	272.5509577	234.9696656	225.9949065	251.9723406
Ani007934	5.734117734	-1.78927662	0.580173267	-3.084038375	0.002042113	0.024059906	5.543899001	10.27259577	13.09324535	10.74160975	2.208407067	11.44637711	2.598349149	1.746906229	0.943082899	4.214702522	1.516744339	4.483493606
Ani022383	1738.375061	-1.007282497	0.326645472	-3.083717925	0.002044313	0.024059906	1580.011215	3739.224862	874.2259206	3712.568871	2517.584056	1507.106319	1175.319932	645.4818516	1207.14611	1500.434098	1184.577329	1216.820165
Ani012784	129.0385651	0.471245249	0.152858802	3.082879388	0.002050082	0.0241041	105.334081	85.60496479	113.8105173	100.7025915	120.3581851	123.3665088	187.9472551	174.6906229	141.4624348	130.6557782	132.7151296	131.814712
Ani016601	154.4513033	-1.099253494	0.356574091	-3.082819315	0.002050496	0.0241041	236.0117003	158.6545347	152.0830807	135.6128232	174.4641583	406.9822972	40.70747	115.2958111	157.4948441	87.45507733	135.7486183	52.90522455
Ani027039	21.39238111	0.927155431	0.300763913	3.082668467	0.002051536	0.0241041	18.21566815	7.989796714	19.13628167	6.713506097	15.45884947	20.34911486	35.5107717	22.70978098	30.17865276	21.07351261	33.36837545	26.00426291
Ani001204	66.37125521	0.539643982	0.175072724	3.082398965	0.002053394	0.024112352	46.72714873	51.36297887	60.43036317	46.99454268	68.46061906	50.87278715	64.09261235	89.96567079	82.04821218	75.8646454	93.27977683	66.35570537
Ani022831	354.4055669	-1.007522164	0.32689276	-3.082118323	0.002055331	0.024121515	448.2638335	232.8455042	335.3885156	511.5691646	756.3794203	555.7851996	304.0068504	233.2119816	426.2734702	159.1050202	160.0165277	130.0213146
Ani028858	17.81742751	1.186480878	0.385157447	3.080508733	0.002066473	0.024238635	9.50382686	14.8381939	8.057381757	13.42701219	12.14623887	7.630918072	12.99174575	47.16646818	30.17865276	15.80513446	25.02628159	17.0372757
Ani000502	77.2394572	0.842297898	0.27348777	3.07983753	0.002071135	0.024279668	33.26339401	57.06997653	67.48057221	64.44965853	80.60685793	29.25185261	80.54882362	124.9037954	89.59287537	132.7631294	102.3802429	64.56230792
Ani016893	10.57621667	-1.112073819	0.361198441	-3.078844458	0.002078051	0.024347058	10.29581243	18.26239249	18.12910895	12.08431097	16.563053	11.44637711	6.062814681	9.607984259	5.658497392	6.322053783	5.308605186	7.173589769
Ani005383	386.7794582	-0.391950818	0.127335275	-3.078100844	0.002083244	0.024394191	430.840151	530.7507817	389.7758425	441.7487012	362.1787589	479.4760189	362.0366481	289.1129809	280.0956209	360.3570656	347.3344536	367.6464757
Ani020398	9185.226834	-0.428161673	0.139111121	-3.077839272	0.002085073	0.024401911	9809.53329	8728.28221	11609.67994	9972.241956	10975.78312	12134.43155	10137.02615	7477.632113	6457.288607	7722.388696	6428.72088	8769.713493
Ani018259	28453.96173	0.367739231	0.119513167	3.076976695	0.002091116	0.024445293	21831.08228	20937.83299	21533.35274	29131.24565	25774.31887	29877.58789	32914.15479	32302.91653	29376.08921	32240.36694	29341.41923	36187.17359
Ani026990	2.183403165	-3.653626678	1.187408423	-3.076975543	0.002091125	0.024445293	0.791985572	7.989796714	9.064554476	4.028103658	1.104203533	1.271819679	0	0	0	1.053675631	0	0.896698721
Ani008986	100.9293297	0.573068751	0.186258738	3.076734845	0.002092814	0.024451334	104.5420955	67.3425723	89.63837204	72.50586584	64.04380493	87.75555783	123.8546428	146.7401232	143.3486006	88.50875296	125.1314079	97.74016061
Ani004670	13.64861819	-1.644241807	0.534555088	-3.075907128	0.002098632	0.024505583	12.67176915	19.40379202	11.07889992	13.42701219	57.41858373	10.17455743	10.3933966	1.746906229	4.715414493	7.375729414	9.100466032	6.276891048
Ani003179	31.26811721	-0.895769659	0.291239243	-3.075717576	0.002099967	0.024507444	38.01530744	45.65598122	66.47339949	25.51132317	41.95973426	25.43639357	22.51902596	21.83632786	30.17865276	25.28821513	14.40907122	17.93397442
Ani027950	1212.185379	0.563972268	0.183403597	3.075033849	0.002104787	0.024549958	752.386293	1051.228968	1046.452456	942.576256	1008.137826	1069.60035	1063.590918	2109.389272	1093.033079	1602.640634	1604.71551	1202.472985
Ani028569	20.1703168	1.532578318	0.498499955	3.074380055	0.002109405	0.024590076	8.711841288	10.27259577	11.07889992	10.74160975	9.9378318	11.44637711	6.928931064	35.81157769	7.544663189	55.84480842	23.50953725	50.21512839
Ani000415	173.2385871	0.53044193	0.172550451	3.074126589	0.002111198	0.024597229	121.965778	126.6953479	164.1691533	131.5847195	136.9212381	169.1520173	157.6331817	262.0359343	229.1691444	241.2917194	175.9423433	162.3024685
Ani023012	411.3228262	-0.453457007	0.147520412	-3.07385942	0.00211309	0.024605521	480.735242	426.8834244	492.5074599	546.4793963	468.1822981	438.7777891	364.6349973	247.1872314	321.5912684	302.404906	408.0042271	438.4856746
Ani015044	65.83851411	-1.001890547	0.326037185	-3.072933372	0.002119658	0.024668231	57.81494673	135.8265441	56.4016723	92.64638413	56.3143802	128.4537875	57.16368128	34.06467147	75.44663189	30.55659328	34.88511979	30.48775652
Ani003853	17.0422285	-1.153315977	0.375386788	-3.072340354	0.002123874	0.02470351	12.67176915	37.66618451	30.21518159	21.48321951	11.04203533	27.98003293	11.25951298	13.10179672	10.37391188	12.64410757	5.308605186	10.76038465
Ani023090	28.34539151	-1.363490864	0.443835416	-3.072064141	0.00212584	0.024712598	61.77487459	18.26239249	16.11476351	67.13506097	64.04380493	17.8054755	19.92067681	7.86107803	15.08932638	11.59043194	23.50953725	17.0372757
Ani006493	117.4170512	-0.578885031	0.188488482	-3.071195781	0.002132033	0.024770779	162.3570422	187.189523	87.6240266	124.8712134	156.7969017	124.6383285	110.862897	81.23113965	86.76362667	97.99183364	86.45442731	102.2236542
Ani005054	477.6592189	0.457406368	0.148953983	3.070789771	0.002134934	0.024790674	314.4182719	386.9344408	466.3209692	476.6589329	451.6192451	320.498559	510.1425496	621.8986175	523.4110087	620.6149464	599.1140138	440.2790721
Ani008424	142.4633264	-0.609295101	0.198448966	-3.070286092	0.002138538	0.024818705	220.1719889	171.2099296	135.9683171	116.8150061	193.2356183	194.5884108	92.67445299	143.2463108	107.5114504	119.0653462	133.4735018	81.59958363
Ani006573	459.2298824	0.248278107	0.0808956	3.06911756	0.002146921	0.024882587	419.752353	402.9140343	417.9766786	461.8892195	433.9519886	382.8177233	547.3855541	501.3620877	476.2568638	486.7981413	469.4323728	510.2215723
Ani022698	112.1220818	-0.522650584	0.170298851	-3.069020022	0.002147622	0.024882587	109.2940089	143.8163408	117.8392082	143.6690305	143.5464593	136.0847056	120.3901772	68.12934293	107.5114504	76.91832103	79.62907778	98.63685933
Ani024967	324.5517564	0.32611145	0.106251159	3.069250748	0.002145964	0.024882587	276.4029645	297.9052775	300.1374704	280.6245548	285.9887151	288.7030671	393.2168379	403.5353389	347.0545067	292.9218253	398.1453889	329.9851294
Ani022444	1282.799032	0.413216887	0.134656769	3.068667764	0.002150156	0.02489811	989.189979	1140.258131	1330.475163	965.4021767	1097.578312	1078.503088	1631.763266	1862.20204	1316.543726	1507.809827	1244.48873	1229.373947
Ani030905	1145.744974	0.336955534	0.109824733	3.068120692	0.002154096	0.024929896	922.6631909	1040.956372	1143.141037	1027.166433	937.4687998	1004.737546	1336.417579	1600.166106	1100.577743	1216.995353	1168.651513	1249.998017
Ani031939	837.8604413	-0.252283542	0.082239339	-3.067674715	0.002157313	0.02495328	828.4169079	959.9170052	814.8027301	965.4021767	916.4889326	983.1166116	772.5758137	690.9014136	751.6370702	818.7059649	765.9558911	786.4047785
Ani021986	1495.46221	-0.406185499	0.13242774	-3.067223667	0.002160571	0.024977114	1664.753672	1286.357271	1622.555251	1843.528774	1767.829857	2043.814224	1585.859097	1329.39564	1277.877328	1113.735141	1128.457788	1281.382473
Ani010790	298.8404925	-0.568008133	0.185252832	-3.06612389	0.002168534	0.025055283	413.4164684	279.642885	229.6353801	482.0297377	318.0106176	419.700494	237.315889	199.1473101	227.2829786	243.3990706	273.7723531	262.7327253
Ani027986	79.30130041	-0.650761685	0.212354728	-3.064502922	0.00218032	0.02517751	86.32642731	84.46356526	90.64554476	151.7252378	71.77322966	97.93011526	75.35212532	74.24351473	56.58497392	43.20070085	58.39465704	60.97551304
Ani010617	67.18803384	-0.504037495	0.164493187	-3.064184624	0.002182642	0.025190366	83.95047059	85.60496479	83.59533573	71.16316462	78.39845086	69.95008233	59.76203043	64.63553047	54.69880812	38.98599833	50.05256318	65.45900665
Ani006140	145.5504689	0.624328919	0.203773397	3.063839189	0.002185163	0.025191588	125.9257059	74.19096948	157.1189443	99.35989023	76.1900438	153.8901811	192.277837	187.7924196	163.1533415	168.5881009	156.2246669	191.8935263
Ani021681	74.28581844	-0.557955952	0.18210085	-3.063994227	0.002184031	0.025191588	77.61458602	75.33236901	113.8105173	100.7025915	86.1278756	77.5810004	71.02154341	41.9257495	52.81264232	62.1668622	65.97837873	66.35570537
Ani009659	6.855686698	-1.443652015	0.471286678	-3.063214139	0.002189733	0.025230322	8.711841288	15.97959343	10.0717272	4.028103658	9.9378318	11.44637711	3.464465532	5.240718687	2.829248696	4.214702522	4.550233016	1.793397442
Ani032651	5.185044236	-2.171378417	0.708924637	-3.062918544	0.002191897	0.025241312	3.167942287	4.565598122	7.050209037	9.398908535	9.9378318	16.53365582	0.866116383	0.873453114	4.715414493	4.214702522	0	0.896698721
Ani000513	1487.804556	0.291695014	0.095256318	3.062211712	0.00219708	0.025287032	1232.329549	1437.022009	1200.549882	1372.240646	1524.905079	1262.916941	1538.222696	1721.576089	1700.378466	1473.038531	1848.152977	1542.3218
Ani001864	7.52738105	-1.705491269	0.556999748	-3.061924669	0.002199188	0.025297333	14.25574029	10.27259577	3.021518159	5.370804877	20.97986713	15.26183614	2.598349149	4.367265572	1.886165797	2.107351261	3.033488677	7.173589769
Ani015291	43.82037686	-0.614163566	0.200629702	-3.061179675	0.002204668	0.02533742	54.64700444	50.22157934	72.51643581	45.65184146	39.7513272	54.68824618	39.84135362	27.95049966	37.72331594	35.82497144	35.64349196	31.38445524
Ani023345	3.68540389	-3.9396795	1.287005658	-3.061120575	0.002205103	0.02533742	4.75191343	10.27259577	12.08607263	0	14.35464593	0	0	0.873453114	1.886165797	0	0	0
Ani016830	155.4416152	0.443735251	0.144972902	3.060815121	0.002207353	0.025349315	102.9581243	130.1195465	151.0759079	122.185811	165.63053	119.5510498	184.4827896	192.1596852	178.2426678	149.6219395	202.4853692	166.7859621
Ani008082	257.0351305	-0.434427233	0.141944327	-3.06054664	0.002209333	0.02535809	239.1796426	317.3090695	371.6467335	243.0289207	294.8223434	306.5085426	251.1737511	183.425154	200.8766574	230.7549631	206.2772301	239.4185586
[truncated: 19,971 more rows]
