# Supplementary material for: Tissue-Specific Expression Pattern in Ancherythroculter nigrocauda, a Sexually Size Dimorphic Fish
Source: Front Genet. 2021 Dec 8;12:777581. doi: 10.3389/fgene.2021.777581 (PMC8694267; doi:10.3389/fgene.2021.777581)
Supplement: Supplementary file 6 [file DataSheet2.CSV]

Row.names	baseMean	log2FoldChange	lfcSE	stat	pvalue	padj	s2	s4	s5	s6	s7	s9	s17	s18	s19	s20	s23	s25
Ani001717	102.860925209889	5.21346965198812	0.357860403619811	14.5684451234423	4.4592525020935e-48	1.22143385284843e-43	3.94975940665082	1.21806445425418	14.4877949723387	3.24142350907633	6.06880036573066	3.87214038926503	206.101207170108	187.915899944264	184.386545542594	189.210243895043	165.984268945266	267.894953924075
Ani032288	71.8418787273745	-3.97439791448732	0.289215075779878	-13.742015016922	5.68706494050274e-43	7.78871978926552e-39	172.209510129976	130.332896605198	153.329163457251	82.1160622299337	143.628275322292	129.071346308834	10.4958948095888	11.3202349364014	6.79318851999031	6.81838716738892	7.58303766755023	8.40454757408863
Ani020915	190.184210298845	-4.86353727918378	0.460048958759356	-10.5717819518592	4.02767855998755e-26	3.67740478122063e-22	345.998924022612	360.547078459238	543.292311462702	65.9089446845521	421.781625418281	468.528987101069	11.450067065006	4.52809397456058	19.4091100571152	12.7844759388542	14.3235155942615	13.657389807894
Ani005620	154.616684463822	-3.15202324222741	0.312190321616884	-10.0964796919474	5.72608967004825e-24	3.92108305380729e-20	321.510415701377	414.141914446423	289.755899446774	284.164794295692	162.846143147106	194.89773292634	29.5793399179321	39.9981634419518	36.8773091085188	19.6028631062431	16.8511948167783	45.1744432107264
Ani020972	144.693657061379	-2.67900821319476	0.28145970798012	-9.51826544701733	1.76093646888056e-21	9.64676216382147e-18	290.702292329501	343.49417609968	253.536412015928	148.025006914486	223.534146804413	241.36341759752	37.2127179612694	28.6779285055503	34.9363981028073	36.6488310247154	27.8044714476842	70.3880859329923
Ani027403	166.920523062172	-4.27813628219461	0.457806488038906	-9.34485725731138	9.20135028334978e-21	4.20056976018723e-17	203.807585383182	431.194816805981	711.109269892292	148.025006914486	203.304812251977	207.804867557224	6.67920578792016	22.6404698728029	8.73409952570182	16.1936695225487	23.5916727434896	19.9608004884605
Ani027398	32.2168926381673	-4.59386344066359	0.504107220500864	-9.11286975040603	8.02311047239742e-20	3.13944312784911e-16	92.4243701156293	97.4451563403347	43.4633849170161	33.4947095937888	62.7109371125501	41.302830818827	1.90834451083433	0.75468232909343	4.85227751427879	3.40919358369446	1.68511948167783	3.15170534028324
Ani014459	35.6960512036532	-3.78604345171997	0.422171890887675	-8.96801405645291	3.01908526500227e-19	1.03369705617097e-15	71.885621201045	46.286449261659	47.0853336601008	77.794164217832	56.6421367468195	99.3849366578025	12.4042393204231	3.01872931637372	5.82273301713455	2.55689518777085	3.37023896335566	2.10113689352216
Ani001972	43.6439703973448	-2.72266393997149	0.309296661527079	-8.80275889991498	1.33493142430957e-18	4.06278962702928e-15	77.4152843703561	80.3922539807761	73.6462911093885	41.0580311149669	90.0205387583381	91.6406558792725	16.2209283420918	11.3202349364014	11.6454660342691	6.81838716738892	6.74047792671131	16.8090951481773
Ani026212	31.0229220563645	5.05477369987683	0.576104031994723	8.77406409112431	1.72331066156119e-18	4.72032023308225e-15	0.789951881330165	3.65419336276255	1.20731624769489	0	3.03440018286533	2.58142692617669	69.6545746454531	61.8839509856612	98.0160057884316	33.239637441021	36.2300688560733	61.9835383589036
Ani032286	66.7687325823625	-2.59119793660584	0.310471233012255	-8.34601618792671	7.06041347970475e-17	1.75810714202357e-13	90.8444663529689	132.769025513706	142.463317227997	122.093618841875	93.0549389412034	107.129217436333	10.4958948095888	29.4326108346438	6.79318851999031	23.0120566899376	25.2767922251674	17.8596635949383
Ani017061	135.695965487227	1.1351621792891	0.138885716860187	8.17335435890682	2.99931372950829e-16	6.84618353041346e-13	89.2645625903086	82.8283828892845	89.3414023294221	81.0355877269083	91.0320054859599	74.861380859124	206.101207170108	183.387805969703	148.479691936931	195.176332666508	177.780105317011	209.063120905455
Ani027463	79.0648164755927	-4.06973404680459	0.498869853419112	-8.15790735581995	3.40878812438082e-16	7.18231657807038e-13	225.926238060427	101.099349703097	89.3414023294221	250.670084701903	177.006677333811	51.6285385235338	14.3125838312575	18.1123758982423	4.85227751427879	4.26149197961808	4.21279870419457	7.35397912732755
Ani016202	275.670624175698	-3.49446959160547	0.437739669524536	-7.9829858586979	1.42835274793927e-15	2.79457215134318e-12	848.408320548597	321.569015923105	156.951112200336	311.176656871328	397.506423955358	1002.88436081964	35.3043734504351	69.4307742765955	41.7295866227976	37.5011294206391	27.8044714476842	57.7812645718593
Ani009178	19.2593085798461	-4.76132261040998	0.614405746403855	-7.74947603969888	9.22724881146634e-15	1.68495714796583e-11	28.4382677278859	54.8129004414383	27.7682736969825	19.448541054458	45.5160027429799	46.4656846711804	2.8625167662515	0.75468232909343	0	0	0.842559740838914	4.20227378704431
Ani009875	104.606135272391	-3.52382367435825	0.465547328730293	-7.56920608688472	3.75512027500332e-14	6.4285312157885e-11	124.812397250166	433.630945714489	119.524308521794	111.288873811621	167.903476785215	197.479159852517	25.7626508962635	3.01872931637372	16.4977435485479	17.8982663143959	22.7491130026507	14.7079582546551
Ani032287	24.7733970397301	-2.75135525213004	0.363976178053316	-7.55916298381214	4.05671329500654e-14	6.53631963903083e-11	57.666487337102	54.8129004414383	31.3902224400672	20.5290155574834	51.5848031087106	42.5935442819154	7.63337804333732	6.79214096184087	4.85227751427879	5.96608877146531	5.05535844503348	8.40454757408863
Ani027527	184.306621873803	-3.44612969760088	0.465674289621116	-7.40030054140359	1.35876619850162e-13	2.06766471906433e-10	172.209510129976	332.531596011392	557.78010643504	468.925934313043	183.075477699542	311.061944604291	83.9671584767105	26.41388151827	20.3795655599709	17.8982663143959	14.3235155942615	23.1125058287437
Ani002677	186.703008936471	1.83191069997475	0.261734739055763	6.99911179762979	2.57590259585939e-12	3.59996570346937e-09	121.652589724845	56.0309648956925	92.9633510725068	61.5870466724503	83.9517383926075	73.5706673960356	433.194203959393	287.533967384597	223.204765656824	307.679720928425	187.048262466239	312.01882868804
Ani016748	22.030413919433	3.37258344305172	0.48205416369812	6.99627489404647	2.62857559305565e-12	3.59996570346937e-09	0	4.87225781701674	7.24389748616936	5.40237251512722	4.04586691048711	2.58142692617669	23.8543063854291	65.6573626311284	49.4932306456437	34.9442342328682	33.7023896335566	32.5676218495934
Ani016530	20.4285175657528	-4.06482974232649	0.59827397414205	-6.79426135518535	1.08868866058148e-11	1.42001290961845e-08	30.8081233718764	24.3612890850837	50.7072824031855	58.345623163374	48.5504029258453	18.0699884832368	6.67920578792016	0	1.94091100571152	0	2.52767922251674	3.15170534028324
Ani010914	14.9912688803228	-3.17280610326715	0.468135698077581	-6.7775350529695	1.2224349957362e-11	1.52198713491865e-08	24.4885083212351	23.1432246308295	19.3170599631183	17.2875920484071	46.5274694706017	30.9771231141203	4.77086127708583	2.26404698728029	0.970455502855758	4.26149197961808	1.68511948167783	4.20227378704431
Ani002226	26.714590753826	3.88349621508954	0.573596698848123	6.77042985583467	1.28400325390263e-11	1.52913622294117e-08	0	1.21806445425418	13.2804787246438	1.08047450302544	3.03440018286533	2.58142692617669	53.4336463033613	55.0918100238204	32.9954870970958	39.2057262124863	59.8217415995629	58.8318330186204
Ani006242	91.1361040646673	-5.17845680593466	0.774010612800776	-6.69042093259715	2.22529568092878e-11	2.44544449047427e-08	2.36985564399049	210.725150585974	144.877949723387	207.451104580885	234.660280808252	264.596259933111	0.954172255417165	11.3202349364014	2.91136650856727	6.81838716738892	5.8979181858724	1.05056844676108
Ani027400	11.9077002844724	-4.45213946177932	0.665493473324437	-6.68998215645737	2.23197810455467e-11	2.44544449047427e-08	15.7990376266033	42.6322558988964	15.6951112200336	20.5290155574834	20.2293345524355	21.9421288725019	1.90834451083433	2.26404698728029	0	0	0.842559740838914	1.05056844676108
Ani015650	153.581042258501	-4.57797650329981	0.686822412637068	-6.66544425322782	2.63865955173555e-11	2.7798278377534e-08	435.263486612921	47.5045137159132	38.6341199262366	655.848023336445	226.568546987278	365.271910054002	8.58755029875449	20.3764228855226	21.3500210628267	17.0459679184723	3.37023896335566	3.15170534028324
Ani007767	71.7132218549298	3.76647850046034	0.567560539067639	6.63625858599636	3.21745204053032e-11	3.26404551267281e-08	11.0593263386223	4.87225781701674	10.865846229254	11.8852195332799	6.06880036573066	14.1978480939718	155.530077632998	42.2622104292321	131.011492885527	30.6827422532501	353.875091152344	88.2477495279306
Ani027394	18.0858212952869	-4.72507637493897	0.718591233196555	-6.575471779582	4.84991417374791e-11	4.74442854046889e-08	22.1186526772446	84.0464473435387	26.5609574492876	20.5290155574834	30.3440018286533	25.8142692617669	0.954172255417165	0.75468232909343	0	0.852298395923615	5.05535844503348	0
Ani007045	61.1983437206569	-2.03240644758586	0.309419340133207	-6.56845317655613	5.0840613928165e-11	4.80198364174609e-08	94.7942257596198	131.550961059452	60.3658123847446	110.208399308595	124.410407497479	68.4078135436823	34.3502011950179	14.3389642527752	32.9954870970958	19.6028631062431	28.6470311885231	14.7079582546551
Ani004066	285.142677510786	-1.11630546084499	0.172540113324315	-6.4698315037427	9.8112259654529e-11	8.95797634732402e-08	348.368779666603	350.802562825205	526.389883994973	410.580311149669	296.359751193181	409.156167799005	180.338556273844	178.105029666049	162.066068976912	149.152219286633	184.520583243722	225.872216053632
Ani001868	242.686435873973	11.2468710860108	1.74515298574232	6.44463332320797	1.15880230482911e-10	1.0238952881153e-07	0	0	0	0	0	0	0	884.4876896975	668.643841467617	361.374519871613	465.092976943081	532.638202507867
Ani011287	66.3173635291287	-2.28837471516564	0.359198480397746	-6.37078061307967	1.88068502155375e-10	1.60980760704308e-07	122.442541606176	66.9935449839801	183.512069649624	83.1965367329592	89.0090720307163	114.873498214863	45.8002682600239	16.6030112400555	17.4681990514036	13.6367743347778	16.0086350759394	26.264211169027
Ani007670	16.7094770689287	6.90080646993112	1.09690297585001	6.29117307716622	3.15075793849727e-10	2.61522456646602e-07	0	0	0	1.08047450302544	0	0	13.3584115758403	107.164890731267	26.2022985771055	11.079879147007	10.110716890067	31.5170534028323
Ani020224	22.7589414640355	2.66020818601749	0.430195495334763	6.18371929707775	6.26086558841215e-10	5.04386380388815e-07	3.94975940665082	3.65419336276255	13.2804787246438	6.48284701815266	4.04586691048711	6.45356731544172	15.2667560866746	36.9794341255781	41.7295866227976	43.4672181921044	37.9151883377511	59.8824014653815
Ani001866	29.2790041272065	7.22416612526076	1.17561760181706	6.14499656529037	7.99652451203863e-10	6.25808008312143e-07	0	0	1.20731624769489	0	0	1.29071346308834	0	98.8633851112393	73.7546182170376	62.2177829024239	53.0812636728516	60.9329699121425
Ani002757	42.8841645816178	2.52461839285611	0.411658832429184	6.13279296828985	8.63494904833544e-10	6.56999692730434e-07	7.89951881330165	19.4890312680669	9.65852998155914	6.48284701815266	8.09173382097421	25.8142692617669	93.5088810308822	115.466396351295	40.7591311199418	69.0361700698128	43.8131065236235	74.5903597200366
Ani027735	9.41396138480711	-5.34220177114279	0.8766898324604	-6.09360525620571	1.10395689348992e-09	8.17256304583308e-07	11.8492782199525	18.2709668138128	26.5609574492876	19.448541054458	17.1949343695702	16.7792750201485	0	0	0.970455502855758	0	0.842559740838914	1.05056844676108
Ani021336	17.5692247134286	-5.03546443319976	0.829267609804835	-6.0721826991227	1.26183253711653e-09	9.09548816425232e-07	23.6985564399049	4.87225781701674	56.74386364166	65.9089446845521	12.1376007314613	41.302830818827	0.954172255417165	0	0.970455502855758	2.55689518777085	1.68511948167783	0
Ani016789	43.3567574178064	1.38069607591704	0.227614892766734	6.06593030506141	1.31192015744272e-09	9.2140525724394e-07	17.3789413892636	29.2335469021004	16.9024274677285	30.2532860847124	24.2752014629226	27.1049827248552	83.0129862212934	54.3371276947269	56.286419165634	61.3654845065003	62.3494208220796	57.7812645718593
Ani010913	120.636385110887	-3.39504339532648	0.563653541638386	-6.02328051635766	1.70916834994455e-09	1.17039575683328e-06	21.3287007959144	188.799990409399	319.938805639147	113.449822817672	132.502141318453	545.97179488637	24.8084786408463	13.5842819236817	17.4681990514036	28.9781454614029	17.6937545576172	23.1125058287437
Ani001919	174.83304767195	-4.0495481836404	0.672888549138692	-6.01815588751493	1.76415262976146e-09	1.17858304101942e-06	216.446815484465	643.138031846209	456.36554162867	88.5989092480864	95.077872396447	478.854694805776	49.6169572816926	6.79214096184087	3.88182201142303	5.96608877146531	39.600307819429	13.657389807894
Ani020363	85.4700467750198	-2.72805701261054	0.456134545771841	-5.98081648912232	2.22021892087581e-09	1.39661215939213e-06	176.949221417957	123.024509879673	251.121779520538	21.6094900605089	133.513608046074	184.572025221633	25.7626508962635	12.8295995945883	22.3204765656824	25.5689518777085	16.8511948167783	31.5170534028323
Ani027063	85.8505223401403	-2.43835665440915	0.407440498063566	-5.98457116069189	2.16960720762856e-09	1.39661215939213e-06	262.264024601615	59.685158258455	59.1584961370498	256.07245721703	126.433340952722	105.838503973244	23.8543063854291	24.9045168600832	24.2613875713939	34.0919358369446	25.2767922251674	28.3653480625491
Ani027916	20.297707481034	-4.30970968729416	0.720793389566974	-5.97911932833246	2.24347176128121e-09	1.39661215939213e-06	39.4975940665082	76.7380606180136	44.670701164711	5.40237251512722	52.5962698363324	12.9071346308834	1.90834451083433	2.26404698728029	4.85227751427879	0	1.68511948167783	1.05056844676108
Ani002298	13.3647403398408	-4.06528873808921	0.682958911752715	-5.95246458920382	2.64134296557779e-09	1.60775611489203e-06	32.3880271345367	13.398708996796	8.45121373386425	23.7704390665598	48.5504029258453	24.5235557986786	0	0.75468232909343	3.88182201142303	2.55689518777085	0	2.10113689352216
Ani022252	598.895263645803	0.561033793364277	0.0951850363708209	5.89413856163911	3.76641030001938e-09	2.24273357669197e-06	508.729011576626	506.714812969741	457.572857876364	461.362612791865	471.343495071748	496.924683289013	807.229728082922	627.895697805734	695.816595547578	699.736983053288	781.052879757673	672.36380592709
Ani007058	82.6312435550487	2.37427846054725	0.40561845620951	5.85347738545924	4.81399739404365e-09	2.80553622596276e-06	24.4885083212351	21.9251601765753	38.6341199262366	17.2875920484071	32.3669352838969	25.8142692617669	30.5335121733493	233.19683968987	164.006979982623	121.026372221153	128.911640348354	153.382993227117
Ani009523	524.18814253517	-1.09051946714112	0.187937666066538	-5.80255938027361	6.53102533757069e-09	3.72690239627914e-06	548.226605643134	716.22189910146	892.206707046526	729.320289542175	613.960303666418	782.172358631537	277.664126326395	470.9217733543	374.595824102323	324.725688846897	283.942632662714	276.299501498164
Ani002063	56.7994961487873	3.01771528240642	0.523322746139309	5.76645159162086	8.09579492162584e-09	4.52554936118884e-06	14.219133863943	9.74451563403347	9.65852998155914	23.7704390665598	13.1490674590831	3.87214038926503	120.225704182563	160.747336096901	26.2022985771055	112.503388261917	32.0172701518787	155.48413012064
Ani017274	88.9441640472988	1.10738301027149	0.192736078858659	5.74559271325415	9.15995497578514e-09	5.01800653483462e-06	42.6574015918289	59.685158258455	57.9511798893549	76.7136897148065	49.561869653467	52.9192519866221	128.813254481317	114.711714022201	89.2819062627297	144.038428911091	132.28187931171	118.714234484002
Ani007075	142.374825651885	-6.2950326114762	1.0984392300458	-5.73088837259913	9.99060002723191e-09	5.36573579109626e-06	20.5387489145843	830.719957801353	6.03658123847446	363.039433016549	2.02293345524355	464.656846711804	4.77086127708583	4.52809397456058	7.76364402284606	0	3.37023896335566	1.05056844676108
Ani031491	439.876871387212	-1.1297406189344	0.199737897857811	-5.65611549461003	1.54837295498115e-08	8.15605454036322e-06	695.947607451875	404.397398812389	702.658056158428	636.399482281987	554.283766736733	629.868169987112	243.313925131377	273.949685460915	243.584331216795	316.202704887661	378.309323636672	199.608004884605
Ani007311	151.454885462428	1.88841586322355	0.33416999746172	5.65106346340944	1.59458200657238e-08	8.24098032868376e-06	58.4564392184322	70.6477383467427	41.0487524216264	88.5989092480864	74.8485378440115	52.9192519866221	284.343332114315	344.889824395697	111.602382828412	269.326293111862	304.164066442848	116.61309759048
Ani008989	148.068406500745	-1.01643348588388	0.180952622220002	-5.61712493255884	1.94161038730062e-08	9.84863891084281e-06	260.684120838954	177.837410321111	193.170599631183	183.680665514325	169.926410240458	202.64201370487	104.958948095888	98.1087027821459	79.5773512341722	115.060283449688	72.4601377121466	118.714234484002
Ani021020	519.653649471917	0.815005547385527	0.145264025376784	5.61051193006372	2.01728964299457e-08	1.00464692020481e-05	415.514689579667	392.216754269847	300.621745676028	370.602754537727	433.919226149742	345.911208107676	750.933565013309	654.309579324004	523.075516039254	703.146176636982	766.729364163412	578.863214165354
Ani023361	4.70747979734979	-5.31014607243667	0.952190534695328	-5.57676838715453	2.45027757050799e-08	1.19849201667472e-05	6.31961505064132	13.398708996796	6.03658123847446	10.8047450302544	6.06880036573066	12.9071346308834	0.954172255417165	0	0	0	0	0
Ani026435	72.9591353506078	-1.35674983768953	0.243529199327538	-5.57119984558711	2.52990924696155e-08	1.21573235409691e-05	94.0042738782896	146.167734510502	97.7926160632863	69.1503681936284	106.204006400287	116.164211677951	62.9753688575329	36.2247517964846	32.9954870970958	35.7965326287918	32.8598298927176	45.1744432107264
Ani000552	31.0283099382748	-2.51149956929166	0.45680782835692	-5.49793460923209	3.84265362806499e-08	1.81472630217807e-05	33.1779790158669	84.0464473435387	66.4023936232191	44.2994546240432	44.5045360153582	43.8842577450037	19.0834451083433	3.77341164546715	4.85227751427879	11.079879147007	2.52767922251674	14.7079582546551
Ani006471	26.4480368486591	-3.4129642719607	0.623444337710817	-5.47436886585983	4.39073636144234e-08	2.0384179606147e-05	2.36985564399049	54.8129004414383	53.1219148985753	70.2308426966539	55.6306700191977	54.2099654497105	0.954172255417165	7.5468232909343	5.82273301713455	4.26149197961808	4.21279870419457	4.20227378704431
Ani014519	4.65520685411053	5.54388107322773	1.02056932761879	5.43214549291111	5.56804942395906e-08	2.54190736286104e-05	0	0	0	0	0	0	13.3584115758403	16.6030112400555	7.76364402284606	4.26149197961808	3.37023896335566	10.5056844676108
Ani001920	67.4443501162777	-5.193885615224	0.957840509131467	-5.42249525438594	5.87727753218245e-08	2.63909030957393e-05	127.182252894157	304.516113563546	117.109676026405	24.8509135695852	11.1261340038395	202.64201370487	0	0	9.70455502855758	0.852298395923615	0.842559740838914	10.5056844676108
Ani031250	12.0946964560226	-4.73371303762312	0.875426219983567	-5.40732380361188	6.3973425348744e-08	2.82628402214104e-05	18.958845151924	7.3083867255251	45.8780174124059	10.8047450302544	8.09173382097421	49.0471115973571	0	2.26404698728029	1.94091100571152	0	0.842559740838914	0
Ani001869	18.5247359840601	7.04963984216589	1.30818651418857	5.38886448201812	7.09042442553809e-08	3.08275897523673e-05	0	0	0	1.08047450302544	0	0	0.954172255417165	149.427101160499	21.3500210628267	22.159758294014	4.21279870419457	23.1125058287437
Ani002530	95.5026160637354	3.5040914543832	0.652108442861718	5.37347966084569	7.7231520550233e-08	3.30538840529911e-05	11.0593263386223	7.3083867255251	4.82926499077957	2.16094900605089	10.1146672762178	58.0821058389755	174.613522741341	138.106866224098	54.3455081599224	250.575728401543	128.069080607515	306.765986454235
Ani010428	37.0951681374529	-3.28984190940886	0.614772648441775	-5.35131469779504	8.7317520623158e-08	3.67956031905988e-05	59.2463910997623	4.87225781701674	32.5975386877621	61.5870466724503	111.261340038395	134.234200161188	6.67920578792016	8.30150562002773	12.6159215371249	5.96608877146531	2.52767922251674	5.25284223380539
Ani013861	8.00190674757296	-3.10789829768823	0.586742301397496	-5.29687102887566	1.17803836843001e-07	4.88903771964642e-05	7.10956693197148	19.4890312680669	15.6951112200336	19.448541054458	10.1146672762178	14.1978480939718	2.8625167662515	0	0.970455502855758	2.55689518777085	2.52767922251674	1.05056844676108
Ani016427	209.685892449549	-3.38756776453644	0.643941560633272	-5.26067576878406	1.43526927747381e-07	5.86768071332613e-05	222.766430535106	878.224471517267	76.0609236047783	367.361331028651	268.038682819771	484.017548658129	121.17987643798	16.6030112400555	18.4386545542594	19.6028631062431	9.26815714922805	34.6687587431156
Ani017257	52.2354115468133	-2.40377940901604	0.457500114409669	-5.25416132871952	1.4870049620633e-07	5.98978719351115e-05	161.150183791354	154.694185690281	35.0121711831519	22.6899645635343	74.8485378440115	78.733521248389	18.1292728529261	17.3576935691489	17.4681990514036	19.6028631062431	13.4809558534226	13.657389807894
Ani022036	114.110781671023	-1.12167527993597	0.213971235375221	-5.24217789353319	1.5869226047841e-07	6.29962276342626e-05	135.871723588788	214.379343948736	117.109676026405	118.852195332799	182.06401097192	170.374177127662	59.1586798358642	60.3745863274744	71.8137072113261	74.1499604453545	96.8943701964751	68.2869490394701
Ani002676	13.8238497405871	3.17681802756685	0.610993947072069	5.19942634913227	1.9990451710909e-07	7.82226375447868e-05	1.57990376266033	4.87225781701674	6.03658123847446	1.08047450302544	2.02293345524355	1.29071346308834	52.4794740479441	9.81087027821459	22.3204765656824	34.0919358369446	17.6937545576172	12.6068213611329
Ani009874	11.5947226911708	-3.10669809687729	0.600121185870195	-5.17678457289001	2.25742620665393e-07	8.70889594738843e-05	13.4291819826128	36.5419336276255	12.0731624769489	19.448541054458	12.1376007314613	30.9771231141203	0.954172255417165	3.77341164546715	0.970455502855758	0	2.52767922251674	6.30341068056647
Ani014027	424.554411752481	0.941843076421084	0.182684560503849	5.15557020157288	2.52860284650106e-07	9.61957785673758e-05	304.131474312113	247.267084213599	301.829061923723	382.487974071007	269.050149547393	238.781990671344	745.208531480806	617.330145198425	550.248270119215	484.105488884613	539.238234136905	414.974536470626
Ani027716	28.9297539029636	-3.0222746076038	0.591393893537239	-5.11042579342003	3.21433548213214e-07	0.000120608031768605	15.7990376266033	133.98708996796	44.670701164711	54.0237251512722	41.4701358324928	19.3607019463252	11.450067065006	9.05618794912116	6.79318851999031	1.70459679184723	6.74047792671131	2.10113689352216
Ani033237	116.09848853986	-1.60082156413186	0.314614462424882	-5.08820081503429	3.61476491224254e-07	0.000133800034744913	183.268836468598	97.4451563403347	283.7193182083	216.094900605089	89.0090720307163	178.118457906192	41.9835792383553	67.1667272893152	64.05006318848	55.399395735035	41.2854273011068	75.6409281667976
Ani001959	20.6199542252261	-3.20485670027929	0.631489331822316	-5.0750765512236	3.87340030166948e-07	0.000140136452738446	44.2373053544892	6.09032227127092	24.1463249538979	81.0355877269083	26.2981349181662	41.302830818827	2.8625167662515	5.28277630365401	0.970455502855758	5.96608877146531	0.842559740838914	8.40454757408863
Ani006298	31.8098458979723	-1.65468750796317	0.3261333690943	-5.07365288182064	3.90250662291337e-07	0.000140136452738446	17.3789413892636	54.8129004414383	56.74386364166	58.345623163374	48.5504029258453	54.2099654497105	19.0834451083433	12.8295995945883	12.6159215371249	18.7505647103195	12.6383961125837	15.7585267014162
Ani024586	14.4512579582735	2.41037262940736	0.475244194529334	5.07186128132403	3.93943516514926e-07	0.000140136452738446	2.36985564399049	4.87225781701674	6.03658123847446	4.32189801210178	4.04586691048711	6.45356731544172	11.450067065006	24.9045168600832	20.3795655599709	15.3413711266251	48.0259052278181	25.2136427222659
Ani008032	1145.08870977673	0.861748922090881	0.170697797507202	5.04838922748562	4.45550689188882e-07	0.000151486238408631	941.622642545556	674.807707656818	834.255527157171	809.275402766058	815.242182463152	801.533060577862	1827.23986912387	1889.72455204995	1573.10837012918	1169.3533992072	1237.72025929236	1167.18154435156
Ani013517	18.7616649656154	-5.92883931288701	1.17433617091999	-5.04867299475435	4.44889499663878e-07	0.000151486238408631	59.2463910997623	0	1.20731624769489	50.7823016421959	63.7224038401719	46.4656846711804	0	0	0.970455502855758	0.852298395923615	0.842559740838914	1.05056844676108
Ani017792	1524.83103324214	-0.355940579451484	0.070473511805794	-5.05070018977286	4.40193508816254e-07	0.000151486238408631	1600.44251157491	1718.68894495265	1824.25485026698	1733.08110285281	1555.63582708229	1843.13882529016	1365.42049750196	1384.84207388644	1289.7353632953	1306.5734409509	1321.97623337626	1354.18272787503
Ani026737	8.86708070849316	-6.25576741789924	1.23941528918381	-5.04735375825387	4.47971425325804e-07	0.000151486238408631	28.4382677278859	0	3.62194874308468	31.3337605877379	30.3440018286533	11.6164211677951	0	0	0	0	0	1.05056844676108
Ani015416	58.6502191298578	-3.38779802945567	0.676473749536198	-5.0080258572907	5.49911484375534e-07	0.000183690554494271	12.6392301012826	220.469666220007	37.4268036785417	14.0461685393308	190.155744792894	167.792750201485	8.58755029875449	11.3202349364014	17.4681990514036	9.37528235515977	9.26815714922805	5.25284223380539
Ani003712	37.4165905166922	-1.92942021020922	0.385986322484882	-4.99867507684754	5.77255798771432e-07	0.000190501368483714	24.4885083212351	60.9032227127092	76.0609236047783	89.6793837511119	48.5504029258453	55.5006789127988	24.8084786408463	6.03745863274744	18.4386545542594	11.9321775429306	12.6383961125837	19.9608004884605
Ani002798	772.724383258369	-0.537709457351164	0.108341656430754	-4.96309060674956	6.93801952490113e-07	0.000226237253341151	793.901640736815	834.374151164116	974.304211889779	925.966649092806	956.847524330201	1005.46578774582	659.333028493261	564.502382161885	674.466574484752	545.470973391114	695.111786192104	642.94788941778
Ani000025	5.69651619651234	-3.81784547473113	0.774388298216391	-4.93014355139996	8.21692146952437e-07	0.00025870079996752	9.47942257596198	6.09032227127092	10.865846229254	16.2071175453817	8.09173382097421	12.9071346308834	0	0.75468232909343	2.91136650856727	0	0	1.05056844676108
Ani002068	47.4422388638596	2.07955788549557	0.421436571682113	4.93445046118155	8.03767422488268e-07	0.00025870079996752	21.3287007959144	3.65419336276255	27.7682736969825	20.5290155574834	11.1261340038395	24.5235557986786	26.7168231516806	83.0150562002773	100.927372296999	66.479274882042	91.8390117514416	91.3994548682138
Ani017884	44.2957315017042	5.27565172931252	1.06992063967798	4.9308813510695	8.18594445788418e-07	0.00025870079996752	0	0	3.62194874308468	7.56332152117811	1.01146672762178	1.29071346308834	154.575905377581	107.91957306036	96.07509478272	3.40919358369446	155.03099231436	1.05056844676108
Ani032289	149.491748455058	-1.76296544826725	0.358449994075711	-4.91830235013167	8.72980016826589e-07	0.00027172495046474	212.497056077814	162.002572415806	223.353505823555	396.534142610338	224.545613532034	166.502036738396	70.6087469008702	27.1685638473635	35.906853605663	99.718912323063	99.4220494189918	75.6409281667976
Ani016150	24.1705143121353	-4.00620379033418	0.815661336381039	-4.91160192551123	9.03353080891778e-07	0.000278019598187716	13.4291819826128	163.220636870061	3.62194874308468	17.2875920484071	16.1834676419484	59.3728193020639	0.954172255417165	1.50936465818686	3.88182201142303	5.11379037554169	3.37023896335566	2.10113689352216
Ani009418	9.39866095213222	-2.45350909844213	0.500278004232528	-4.90429136936779	9.37652205132078e-07	0.000285369239453031	11.8492782199525	24.3612890850837	12.0731624769489	14.0461685393308	12.1376007314613	20.6514154094135	3.81668902166866	1.50936465818686	0.970455502855758	0.852298395923615	4.21279870419457	6.30341068056647
Ani016566	80.1591503103489	-1.10136797233024	0.225388917784718	-4.88652229734835	1.02632708917019e-06	0.000302280917198501	155.620520622042	116.934187608402	89.3414023294221	88.5989092480864	128.456274407966	76.1520943222123	60.1128520912814	46.7903044037926	56.286419165634	42.6149197961808	58.979181858724	42.0227378704431
Ani020263	12.4392217347379	2.66680687158696	0.54552506657749	4.88851390151133	1.01600024404063e-06	0.000302280917198501	1.57990376266033	7.3083867255251	1.20731624769489	2.16094900605089	0	9.03499424161841	35.3043734504351	20.3764228855226	16.4977435485479	20.4551615021668	18.5363142984561	16.8090951481773
Ani032038	589.308084786631	1.68487962162797	0.344603836796918	4.88932345411146	1.0118312140936e-06	0.000302280917198501	207.757344789833	254.575470939124	261.987625749792	204.209681071809	180.041077516676	570.495350685048	833.946551234602	1482.1960943395	1004.42144545571	520.754319909329	605.800453663179	945.51160208497
Ani009621	46.1817010615605	3.17885781756314	0.652141323556627	4.87449223463771	1.09088676221682e-06	0.000317877439402989	5.52966316931115	9.74451563403347	10.865846229254	8.64379602420355	4.04586691048711	16.7792750201485	141.21749380174	92.0712441493984	110.631927325556	6.81838716738892	133.124439052548	14.7079582546551
Ani021371	12.7110656542426	-3.93496233356941	0.809533979626092	-4.86077475757953	1.16927233713726e-06	0.000337131985121335	4.73971128798099	14.6167734510502	8.45121373386425	50.7823016421959	24.2752014629226	40.0121173557387	4.77086127708583	0	1.94091100571152	0	0.842559740838914	2.10113689352216
Ani032031	141.912904997652	3.18996733135819	0.657544213438156	4.85133511354095	1.22633137855231e-06	0.0003499004457284	17.3789413892636	26.797417993592	31.3902224400672	20.5290155574834	27.309601645788	45.1749712080921	15.2667560866746	345.644506724791	269.786629793901	432.967585129196	442.34386394043	28.3653480625491
Ani000200	3.14654640992262	-5.23136734454957	1.08264059025147	-4.83204434754699	1.35138141664187e-06	0.000381605034878736	2.36985564399049	4.87225781701674	15.6951112200336	4.32189801210178	4.04586691048711	6.45356731544172	0	0	0	0	0	0
Ani027399	15.140987978542	-3.69971051492722	0.768337180133619	-4.81521734283875	1.47039762025894e-06	0.000410976134862373	42.6574015918289	10.9625800882877	3.62194874308468	48.621352636145	10.1146672762178	52.9192519866221	0	5.28277630365401	0.970455502855758	1.70459679184723	1.68511948167783	3.15170534028324
Ani001947	12.3373017155669	-2.52153944092126	0.524663428603014	-4.80601334770977	1.53969624090961e-06	0.000425345921027818	7.89951881330165	17.0529023595586	25.3536412015928	33.4947095937888	18.206401097192	24.5235557986786	2.8625167662515	8.30150562002773	4.85227751427879	2.55689518777085	0.842559740838914	2.10113689352216
Ani018454	40.7557785169826	-4.51645617593521	0.940084420218862	-4.80430914372959	1.55286744196202e-06	0.000425345921027818	74.2554768450355	214.379343948736	2.41463249538979	124.254567847926	25.2866681905444	28.3956961879436	0.954172255417165	10.565552607308	0.970455502855758	0.852298395923615	6.74047792671131	0
Ani027683	236.124207248931	1.72233319555744	0.361204945558209	4.76829904113226	1.85787869624213e-06	0.00050385302345315	187.218595875249	56.0309648956925	102.621881054066	46.4604036300941	174.983743878567	90.3499424161841	235.68054708804	479.223278974328	398.857211673717	454.275045027287	308.376865147043	299.412007326907
Ani016720	49.8859159459958	1.19622112288256	0.251313776228607	4.75987087072547	1.93716856814688e-06	0.000520205727942268	21.3287007959144	20.7070957223211	37.4268036785417	22.6899645635343	46.5274694706017	33.558550040297	83.9671584767105	67.1667272893152	78.6068957313164	52.8425005472641	70.7750182304688	63.0341068056647
Ani002044	8.48271668167533	-2.82664663141005	0.59486901039465	-4.75171269980055	2.0170083095742e-06	0.000536387132112107	18.1688932705938	8.52645117977929	30.1829061923723	9.724270527229	7.08026709335244	15.4885615570601	0.954172255417165	1.50936465818686	1.94091100571152	0.852298395923615	4.21279870419457	3.15170534028324
Ani008527	24.8302281665388	-2.10464681940509	0.443504699529812	-4.74548932995831	2.08002878727297e-06	0.000547827581848018	13.4291819826128	69.4296738924885	32.5975386877621	17.2875920484071	52.5962698363324	56.7913923758872	7.63337804333732	8.30150562002773	7.76364402284606	11.9321775429306	11.7958363717448	8.40454757408863
Ani005659	261.476836795776	-1.27291797665978	0.268760251890034	-4.73625831092244	2.17700081958026e-06	0.000562549334425688	507.939059695296	425.10449453471	264.402258245182	392.212244598236	421.781625418281	207.804867557224	103.050603585054	160.747336096901	113.543293834124	215.631494168675	183.678023502883	141.826740312746
Ani014240	264.818353936515	1.23695093952872	0.261131554237206	4.7368880530045	2.17024967627917e-06	0.000562549334425688	157.990376266033	87.7006407063012	202.829129612742	127.495991357002	205.327745707221	165.211323275308	353.043734504351	562.993017503699	346.452614519506	362.226818267536	232.54648847154	374.002367046944
Ani017003	15.2430856561325	-3.67805503067924	0.776982124169558	-4.73377046429525	2.20386950860689e-06	0.000564169997292068	9.47942257596198	85.2645117977929	21.7316924585081	17.2875920484071	16.1834676419484	19.3607019463252	4.77086127708583	0.75468232909343	3.88182201142303	0	0	4.20227378704431
Ani008956	249.943772582486	-0.710300671774945	0.150514314462416	-4.71915694073278	2.36824064257545e-06	0.00060063406889615	349.948683429263	299.643855746529	295.792480685249	269.038151253336	343.898687391404	302.026950362673	183.201073040096	196.972087893385	147.509236434075	202.84701822982	162.61402998191	245.833016542092
Ani008714	3691.24576580221	-0.955397587307535	0.203934763525302	-4.68481964914725	2.80206552455544e-06	0.000704141071404569	3727.78292799705	5914.92098985832	7208.88531498621	3929.68576750354	3810.19516295123	4633.66133248716	2069.59962199983	2993.07011718454	2595.96847013915	2457.17627544778	2163.69341447433	2790.30979459742
Ani001340	27.3772126279905	1.72634712618197	0.369273818012218	4.67497840890754	2.93984547250192e-06	0.000732048248520909	18.1688932705938	13.398708996796	6.03658123847446	5.40237251512722	23.2637347353009	9.03499424161841	44.8460960046068	40.7528457710452	30.0841205885285	61.3654845065003	44.6556662644624	31.5170534028323
Ani020451	58.6426883320751	4.60204590271827	0.986511117523397	4.66497115032171	3.08660340315833e-06	0.000761668052395584	6.31961505064132	0	3.62194874308468	15.1266430423562	0	2.58142692617669	24.8084786408463	39.2434811128583	2.91136650856727	181.53955833173	327.755739186338	99.8040024423024
Ani017046	11.1133886534194	-2.24785336523037	0.484079687141155	-4.64356060570439	3.42455474658764e-06	0.000837517670212339	32.3880271345367	8.52645117977929	21.7316924585081	21.6094900605089	15.1720009143266	10.3257077047068	2.8625167662515	2.26404698728029	3.88182201142303	6.81838716738892	2.52767922251674	5.25284223380539
Ani021353	12.2455450467928	-2.51734403005596	0.54280495892383	-4.63765849716418	3.52378373300447e-06	0.000854158940094915	18.1688932705938	9.74451563403347	21.7316924585081	44.2994546240432	24.2752014629226	6.45356731544172	3.81668902166866	2.26404698728029	2.91136650856727	2.55689518777085	3.37023896335566	7.35397912732755
Ani015532	7.2302778583148	-3.92971621973776	0.849247586956025	-4.62729159328332	3.70478729546413e-06	0.000890156393070684	10.2693744572921	25.5793535393379	1.20731624769489	15.1266430423562	20.2293345524355	9.03499424161841	0.954172255417165	0.75468232909343	0	2.55689518777085	0	1.05056844676108
Ani002195	5.71015788315478	-4.20626141053691	0.910710279490403	-4.61866029764215	3.86225553297702e-06	0.000919922098293682	9.47942257596198	8.52645117977929	1.20731624769489	18.3680665514325	17.1949343695702	10.3257077047068	0	0.75468232909343	0.970455502855758	0.852298395923615	0.842559740838914	0
Ani003448	163.404786462686	-4.11892032586517	0.893038178839997	-4.6122555826397	3.9832279238849e-06	0.000940556862613201	493.719925831353	3.65419336276255	708.694637396902	15.1266430423562	610.925903483553	21.9421288725019	21.9459618745948	18.8670582273357	20.3795655599709	13.6367743347778	10.9532766309059	21.0113689352216
Ani016758	64.3362889212655	-1.00078859225109	0.217885966064765	-4.59317601003094	4.36550560563986e-06	0.00102201336789813	97.1640814036103	101.099349703097	74.8536073570834	77.794164217832	60.6880036573066	103.257077047068	51.5253017925269	30.1872931637372	37.8477646113746	51.1379037554169	49.7110247094959	36.7698956366377
Ani001873	396.516217574804	3.32207697198385	0.723715811164776	4.59030591944256	4.42596833600731e-06	0.00102738727704726	20.5387489145843	85.2645117977929	49.4999661554906	51.8627761452213	169.926410240458	55.5006789127988	5.72503353250299	1021.08519126341	846.237198490221	743.204201245392	786.950797943546	922.399096256227
Ani015851	246.747427141024	0.693647883152681	0.151252279541721	4.5860325890913	4.51748118368259e-06	0.00103173250622147	189.58845151924	190.018054863653	234.219352052809	173.956394987097	157.788809508997	187.15345214781	326.32691135267	379.605211533995	300.841205885285	289.781454614029	293.210789811942	238.479037414765
Ani026467	10.8213079942901	6.26477033733704	1.36608945235351	4.58591516576314	4.52002120209472e-06	0.00103173250622147	0	1.21806445425418	0	0	0	0	51.5253017925269	18.8670582273357	0	33.239637441021	0.842559740838914	24.1630742755048
Ani017916	600.601577520821	-1.18054503407918	0.257835253636045	-4.57867967018043	4.67920139807668e-06	0.00105923971483238	714.116500722469	1257.04251679032	875.304279578797	637.479956785012	596.765369296848	921.569412645078	296.747571434738	616.575462869332	328.013959965246	286.372261030335	350.504852188988	326.726786942695
Ani000202	7.99103340582634	-3.11880626709517	0.681698144472348	-4.57505465195187	4.76095688608546e-06	0.00106022252086802	7.10956693197148	15.8348379053044	30.1829061923723	12.9656940363053	7.08026709335244	12.9071346308834	0	1.50936465818686	3.88182201142303	0	3.37023896335566	1.05056844676108
Ani027935	132.246695142466	-2.09221718182817	0.457154351407705	-4.57661001232002	4.72571244856651e-06	0.00106022252086802	195.118114688551	261.88385766465	127.975522255659	310.096182368302	287.256550644585	103.257077047068	111.638153883808	81.5056915420904	25.2318430742497	25.5689518777085	26.9619117068452	30.4664849560713
Ani032292	2271.54606841704	-1.31909698015842	0.288673289849502	-4.56951518045236	4.88853758253098e-06	0.00107985429776698	3042.89464688379	2254.63730482449	4104.87524216264	2706.58863007874	2855.37057207628	4494.26427847362	1603.96356135625	910.146888886676	993.746434924296	937.528235515977	1038.03360071354	2316.50342510818
Ani015319	32.489541364185	-1.83037104865217	0.400826664960262	-4.56649022797332	4.95958146924742e-06	0.00108678316819325	61.6162467437528	14.6167734510502	54.3292311462702	63.7479956785012	40.4586691048711	69.6985270067706	12.4042393204231	20.3764228855226	12.6159215371249	20.4551615021668	5.8979181858724	13.657389807894
Ani024608	431.686015764953	-0.735160827641523	0.161524236399232	-4.55139639740789	5.32910374425632e-06	0.00114936598944035	447.112764832873	464.082557070844	683.340996195309	526.191082973391	509.779230721375	606.635327651522	272.893265049309	390.170764141303	340.629881502371	314.498108095814	260.350959919224	364.547251026094
Ani031268	103.005863327962	-0.886438124679967	0.194704587127474	-4.55273364514835	5.29532991323416e-06	0.00114936598944035	151.670761215392	147.385798964756	144.877949723387	141.542159896333	90.0205387583381	126.489919382658	75.379608177956	73.9588682511561	68.9023407027588	48.5810085676461	88.468772788086	78.7926335070809
Ani009129	423.034622327707	-0.876122808641805	0.192920654313007	-4.54136345204555	5.58915810921114e-06	0.00119153020660172	422.624256511638	566.399971228196	744.914124827749	535.91535350062	452.125627246934	564.041783369607	287.205848880567	284.515238068223	274.63890730818	273.58778509148	241.814645620768	428.63192627852
Ani011785	37.9129329998554	4.61836627490472	1.01714510182605	4.54051862080787	5.61160222889351e-06	0.00119153020660172	2.36985564399049	3.65419336276255	4.82926499077957	3.24142350907633	0	3.87214038926503	11.450067065006	6.79214096184087	2.91136650856727	226.711373315682	8.42559740838914	180.697772842905
Ani009752	563.848160658845	2.92299671713082	0.64402299562927	4.53865271421679	5.66147873519185e-06	0.00119287356950492	156.410472503373	49.9406426244215	114.695043531015	198.807308556682	141.605341867049	126.489919382658	91.6005365200479	100.372749769426	1001.51007894714	1208.55912541969	2123.25054691406	1452.93616187057
Ani004288	5.5418481142364	-3.28429282696895	0.725468088640762	-4.5271361737253	5.97884150717698e-06	0.00125012555513805	11.0593263386223	15.8348379053044	3.62194874308468	9.724270527229	6.06880036573066	14.1978480939718	1.90834451083433	2.26404698728029	0.970455502855758	0.852298395923615	0	0
Ani017253	16.8943015585356	-2.470261411527	0.548596630518518	-4.50287383134705	6.70406870675114e-06	0.00139114504505015	63.9861023877433	10.9625800882877	31.3902224400672	19.448541054458	29.3325351010315	16.7792750201485	7.63337804333732	9.81087027821459	1.94091100571152	6.81838716738892	2.52767922251674	2.10113689352216
Ani023080	41.4981966865285	-1.49961644475006	0.333743394303439	-4.4933217266515	7.01207247748739e-06	0.00144411787391622	36.3377865411876	90.1367696148096	63.9877611278293	58.345623163374	53.6077365639542	65.8263866175056	20.9917896191776	16.6030112400555	19.4091100571152	10.2275807510834	40.4428675602679	22.0619373819826
Ani033514	12.0437653208613	-2.3692547770722	0.528196579127337	-4.4855549443099	7.27244022145981e-06	0.00148656276198512	10.2693744572921	51.1587070786757	10.865846229254	11.8852195332799	20.2293345524355	16.7792750201485	4.77086127708583	3.77341164546715	4.85227751427879	4.26149197961808	2.52767922251674	3.15170534028324
Ani032315	283.053485593384	2.96196513550736	0.661585232207415	4.47707262996878	7.5673510727633e-06	0.00153538750543748	50.5569204051305	20.7070957223211	101.414564806371	72.3917917027048	67.768270750659	73.5706673960356	43.8919237491896	53.5824453656335	1121.84656130126	469.616416153912	797.061514833613	524.233654933778
Ani020222	12.9937087067883	-1.55641317102855	0.347838001163404	-4.4745345989307	7.65779263443293e-06	0.00154231322095406	19.7487970332541	13.398708996796	24.1463249538979	12.9656940363053	20.2293345524355	25.8142692617669	7.63337804333732	6.03745863274744	7.76364402284606	7.67068556331254	4.21279870419457	6.30341068056647
Ani022809	44.0028760293024	1.29398307887771	0.289468847730475	4.47019805075032	7.81471991303239e-06	0.00156243060684577	29.2282196092161	19.4890312680669	32.5975386877621	27.0118625756361	22.2522680076791	21.9421288725019	78.2421249442075	82.2603738711838	48.5227751427879	44.319516588028	37.0726285969122	85.0960441876474
Ani031019	72.6818236407506	-1.19874955250462	0.268401784026763	-4.46625031518081	7.96024667296438e-06	0.00157999359868962	79.7851400143466	109.625800882877	115.90235977871	70.2308426966539	111.261340038395	121.327065530304	50.5711295371098	30.9419754928306	26.2022985771055	48.5810085676461	69.9324584896299	37.8204640833988
Ani014091	6.23012925514116	4.95822438949889	1.11174007585274	4.45987735550127	8.20065667593537e-06	0.00161600134539961	0	1.21806445425418	1.20731624769489	0	0	0	0	23.3951522018963	12.6159215371249	11.079879147007	12.6383961125837	12.6068213611329
Ani000268	21.667853573818	-1.48894499630259	0.334471278072248	-4.45163783534492	8.52178049281665e-06	0.00166728635341958	18.1688932705938	41.4141914446423	38.6341199262366	32.4142350907633	28.3210683734097	33.558550040297	14.3125838312575	18.8670582273357	10.6750105314133	6.81838716738892	8.42559740838914	8.40454757408863
Ani022232	26.100606247456	-1.09017663066471	0.245916344870863	-4.43311985316467	9.28791997343805e-06	0.00180429373044285	36.3377865411876	38.9780625361339	39.8414361739315	30.2532860847124	35.4013354667622	32.2678365772086	12.4042393204231	18.1123758982423	19.4091100571152	10.2275807510834	21.0639935209729	18.9102320416994
Ani016995	13.0102517901402	-2.24814674175432	0.508944863449965	-4.41726973431835	9.9955463431784e-06	0.00192808457666197	24.4885083212351	7.3083867255251	18.1097437154234	33.4947095937888	23.2637347353009	21.9421288725019	2.8625167662515	4.52809397456058	5.82273301713455	0	5.8979181858724	8.40454757408863
Ani016939	18.7788571550573	-2.06949423669004	0.470159622015365	-4.40168432120786	1.07413761655391e-05	0.00205746178007189	11.8492782199525	41.4141914446423	36.2194874308468	29.172811581687	27.309601645788	36.1399769664737	8.58755029875449	8.30150562002773	14.5568325428364	0.852298395923615	6.74047792671131	4.20227378704431
Ani033259	5.47218598719245	-5.53550217551312	1.25845947294131	-4.39863364258791	1.08934537563786e-05	0.00207210133222892	0.789951881330165	15.8348379053044	3.62194874308468	1.08047450302544	16.1834676419484	27.1049827248552	0	0	0	0	0	1.05056844676108
Ani001631	15.1615544729921	-1.81533951863217	0.413279953080991	-4.39251772339514	1.12045492884118e-05	0.00211657799695785	33.9679308971971	17.0529023595586	9.65852998155914	21.6094900605089	29.3325351010315	29.6864096510319	13.3584115758403	6.03745863274744	5.82273301713455	4.26149197961808	5.8979181858724	5.25284223380539
Ani013802	12.1290418097237	-3.64337779417127	0.829919922896546	-4.39003534395864	1.13332238775481e-05	0.00212622147417753	22.1186526772446	35.3238691733713	50.7072824031855	16.2071175453817	9.10320054859599	1.29071346308834	1.90834451083433	1.50936465818686	4.85227751427879	0	2.52767922251674	0
Ani016567	121.060111352614	-0.606416234107047	0.138209489913862	-4.38765988127871	1.14576763688054e-05	0.00213494703005407	159.570280028693	130.332896605198	127.975522255659	149.105481417511	133.513608046074	175.537030980015	103.050603585054	88.2978325039313	106.750105314133	86.9344363842087	96.0518104556362	95.6017286552581
Ani023082	58.2820579658809	2.05423088969509	0.468698472666135	4.38284101505569	1.17141599815575e-05	0.0021679902436138	28.4382677278859	20.7070957223211	44.670701164711	8.64379602420355	30.3440018286533	2.58142692617669	111.638153883808	126.786631287696	58.2273301713455	109.946493074146	94.3666909739584	63.0341068056647
Ani029293	91.2959682601838	-1.16472458415476	0.26675979692785	-4.36619234820373	1.26431153524693e-05	0.00232421189677508	65.5660061504037	199.762570497686	91.7560348248119	116.691246326748	124.410407497479	160.048469422955	58.2045075804471	56.6011746820072	64.05006318848	54.5470973391114	47.1833454869792	56.7306961250982
Ani001899	50.1300064537159	-3.11125903074884	0.71356458701435	-4.36016457005911	1.29964663375757e-05	0.00237324139635024	59.2463910997623	96.2270918860805	105.036513549456	112.369348314646	64.7338705677937	101.966363583979	10.4958948095888	30.1872931637372	14.5568325428364	0	6.74047792671131	0
Ani019269	42.5249702858795	1.51169038920581	0.346982962925276	4.35667035770675	1.32055919215394e-05	0.0023954593928668	26.8583639652256	15.8348379053044	16.9024274677285	18.3680665514325	28.3210683734097	25.8142692617669	28.625167662515	51.3183983783532	90.2523617655855	56.2516941309586	104.477407864025	47.2755801042485
Ani009565	12.226133868664	-2.36067325310308	0.542231522045953	-4.3536260012988	1.33904073844742e-05	0.0024130042675535	17.3789413892636	12.1806445425418	9.65852998155914	38.897082108916	15.1720009143266	29.6864096510319	5.72503353250299	3.01872931637372	0	4.26149197961808	7.58303766755023	3.15170534028324
Ani023394	42.1050824889231	4.33528365255883	0.99615425842478	4.35202039834093	1.34888708518084e-05	0.00241486053269205	4.73971128798099	2.43612890850837	2.41463249538979	6.48284701815266	5.05733363810888	2.58142692617669	2.8625167662515	344.889824395697	14.5568325428364	6.81838716738892	4.21279870419457	108.208550016391
Ani028543	8.63697411743143	3.88970778353585	0.896590837357508	4.33833095484208	1.43568849668416e-05	0.00253709313630166	0.789951881330165	0	0	1.08047450302544	1.01146672762178	3.87214038926503	1.90834451083433	17.3576935691489	4.85227751427879	13.6367743347778	37.0726285969122	22.0619373819826
Ani031255	6.48638601359397	-2.77250343118196	0.639037583000383	-4.33856083732137	1.4341878581684e-05	0.00253709313630166	7.10956693197148	9.74451563403347	19.3170599631183	14.0461685393308	6.06880036573066	11.6164211677951	0	3.01872931637372	2.91136650856727	0.852298395923615	0	3.15170534028324
Ani008045	50.7550446881979	2.7213093828696	0.628185326944919	4.3320167889057	1.4774967217367e-05	0.00259423799391602	9.47942257596198	15.8348379053044	15.6951112200336	19.448541054458	2.02293345524355	18.0699884832368	266.214059261389	53.5824453656335	101.897827799855	42.6149197961808	46.3407857461403	17.8596635949383
Ani008936	8.47074316244621	-2.15338096138306	0.497419719708179	-4.32910251858607	1.49718230210788e-05	0.00261205862656286	11.8492782199525	23.1432246308295	10.865846229254	7.56332152117811	13.1490674590831	16.7792750201485	2.8625167662515	3.01872931637372	0.970455502855758	6.81838716738892	2.52767922251674	2.10113689352216
Ani005584	42.1753029944874	2.75046806171514	0.635630025844299	4.32715250992388	1.51049378245326e-05	0.00261860349336564	2.36985564399049	7.3083867255251	8.45121373386425	12.9656940363053	9.10320054859599	25.8142692617669	64.8837133683672	43.7715750874189	47.5523196399321	27.2735486695557	24.4342324843285	232.175626734198
Ani022254	17.2941435131406	-1.31635146631424	0.304478528675025	-4.32329817160673	1.53713760431193e-05	0.00263148350748176	26.0684120838954	17.0529023595586	24.1463249538979	22.6899645635343	27.309601645788	30.9771231141203	4.77086127708583	12.8295995945883	13.5863770399806	9.37528235515977	9.26815714922805	9.4551160208497
Ani025566	192.767337384511	-2.62415779445737	0.606802043969454	-4.32456980087145	1.52829809197295e-05	0.00263148350748176	340.469260853301	166.874830232823	878.926228321882	168.554022471969	175.995210606189	259.433406080757	12.4042393204231	86.033785516651	103.838738805566	17.0459679184723	18.5363142984561	85.0960441876474
Ani002531	44.8146072228901	3.42365189072471	0.792680748784465	4.31908040655043	1.56680694332304e-05	0.0026656154648796	0.789951881330165	1.21806445425418	1.20731624769489	3.24142350907633	4.04586691048711	36.1399769664737	149.805044100495	51.3183983783532	32.9954870970958	128.697057784466	58.979181858724	69.3375174862312
Ani016506	12.7323168766085	-2.20740157599173	0.511446288845828	-4.31599881382098	1.5888283174515e-05	0.00268639484217988	18.1688932705938	49.9406426244215	8.45121373386425	12.9656940363053	24.2752014629226	11.6164211677951	4.77086127708583	3.77341164546715	6.79318851999031	3.40919358369446	3.37023896335566	5.25284223380539
Ani002533	29.5111297991711	1.51276831068807	0.351305304725372	4.30613568978315	1.66131174310994e-05	0.00279171717518555	5.52966316931115	19.4890312680669	13.2804787246438	12.9656940363053	16.1834676419484	25.8142692617669	50.5711295371098	55.0918100238204	45.6114086342206	50.2856053594933	23.5916727434896	35.7193271898767
Ani027610	190.520775869149	1.29320239119053	0.300761755798661	4.29975675516484	1.70985677246021e-05	0.00285577358868643	91.6344182342991	158.348379053044	86.9267698340323	77.794164217832	143.628275322292	104.547790510156	402.660691786044	178.105029666049	210.588844119699	364.783713455307	311.747104110398	155.48413012064
Ani009086	27.2085793129942	2.03824136628471	0.475972079668193	4.28227085863019	1.84995598516272e-05	0.00303426014308934	8.68947069463181	15.8348379053044	14.4877949723387	10.8047450302544	9.10320054859599	5.16285385235338	68.7004023900359	15.848328910962	38.8182201142303	26.4212502736321	88.468772788086	24.1630742755048
Ani016780	96.118589395123	-1.36063133757816	0.317574698830083	-4.28444502219667	1.83195900581908e-05	0.00303426014308934	238.56546816171	126.678703242435	94.1706673202016	167.473547968944	139.582408411805	63.2449596913289	38.1668902166866	62.6386333147547	39.7886756170861	55.399395735035	69.9324584896299	57.7812645718593
Ani030718	110.485386047776	-0.880842163394971	0.205682824086337	-4.28252659067551	1.84783041588802e-05	0.00303426014308934	123.232493487506	113.279994245639	188.341334640403	177.197818496173	128.456274407966	129.071346308834	76.3337804333732	85.2791031875576	96.07509478272	53.6947989431877	87.6262130472471	67.236380592709
Ani002581	11.7838188681961	-1.89494484746182	0.442976294843025	-4.27775677733122	1.88786130108087e-05	0.00307800052963727	15.0090857452731	24.3612890850837	18.1097437154234	9.724270527229	25.2866681905444	19.3607019463252	2.8625167662515	6.79214096184087	3.88182201142303	1.70459679184723	10.110716890067	4.20227378704431
Ani009905	43.4122174679344	4.41788988147046	1.03405418769411	4.27239687633983	1.9338299379973e-05	0.00313429206104639	1.57990376266033	2.43612890850837	4.82926499077957	2.16094900605089	1.01146672762178	11.6164211677951	7.63337804333732	224.140651740749	21.3500210628267	1.70459679184723	5.05535844503348	237.428468968004
Ani002274	4.0405348767739	-5.10520641758849	1.19813415361277	-4.26096393479363	2.03547081307789e-05	0.00327962241417744	11.0593263386223	3.65419336276255	0	10.8047450302544	4.04586691048711	18.0699884832368	0	0	0	0.852298395923615	0	0
Ani025219	116.374964995651	1.30846095354864	0.308160620290033	4.24603556520996	2.17586107905882e-05	0.00348532226997076	118.492782199525	56.0309648956925	51.9145986508804	55.1041996542977	41.4701358324928	77.4428077853007	207.055379425525	119.239807996762	203.795655599709	105.685001094528	221.593211840634	138.675034972462
Ani001647	28.5857456966376	-2.17672882113584	0.512845958193786	-4.2444106000214	2.19168721691102e-05	0.00349026189293081	18.958845151924	105.971607520114	43.4633849170161	48.621352636145	17.1949343695702	46.4656846711804	10.4958948095888	5.28277630365401	20.3795655599709	9.37528235515977	4.21279870419457	12.6068213611329
Ani032863	3.51625819368216	-4.39912450848521	1.03882583589279	-4.23470841452892	2.2884845503224e-05	0.0036233456831145	7.10956693197148	9.74451563403347	2.41463249538979	9.724270527229	10.1146672762178	1.29071346308834	0.954172255417165	0	0	0	0.842559740838914	0
Ani021896	111.181711712094	-1.64705494499838	0.390898250841596	-4.21351321335489	2.51428870917215e-05	0.00395798172603071	220.396574891116	93.7909629775722	101.414564806371	264.716253241234	210.38507934533	120.036352067216	34.3502011950179	24.9045168600832	39.7886756170861	96.3097187393685	51.3961441911738	76.6914966135587
Ani004214	12.9068633590639	2.78422426086058	0.661062585658611	4.21174079620114	2.53410228602146e-05	0.00396637689808079	0.789951881330165	2.43612890850837	2.41463249538979	5.40237251512722	6.06880036573066	2.58142692617669	59.1586798358642	5.28277630365401	22.3204765656824	18.7505647103195	20.2214337801339	9.4551160208497
Ani014189	70.7152383922813	-1.31784900703816	0.313523669132556	-4.20334774304067	2.62996078231586e-05	0.00409302589706895	73.4655249637053	66.9935449839801	76.0609236047783	114.530297320697	95.077872396447	179.40917136928	51.5253017925269	31.696657821924	63.0796076856243	31.5350406491738	29.489590929362	35.7193271898767
Ani006609	5.67786109110106	-2.71563167575185	0.64701075583657	-4.19719711187892	2.70238717818437e-05	0.00416705778679273	3.15980752532066	12.1806445425418	9.65852998155914	10.8047450302544	8.09173382097421	15.4885615570601	1.90834451083433	2.26404698728029	0.970455502855758	2.55689518777085	0	1.05056844676108
Ani024422	77.4118775550843	1.35727906608583	0.323413429906692	4.19673068764465	2.70795621207369e-05	0.00416705778679273	77.4152843703561	26.797417993592	37.4268036785417	45.3799291270686	31.3554685562751	41.302830818827	140.263321546323	172.067571033302	75.6955292227491	76.7068556331254	120.486042939965	84.0454757408863
Ani020461	4.29469306450539	3.8802803300498	0.925544423661778	4.19243013176833	2.75982093161686e-05	0.00422314274513505	0	2.43612890850837	0	0	1.01146672762178	0	9.54172255417165	3.77341164546715	5.82273301713455	10.2275807510834	9.26815714922805	9.4551160208497
Ani003821	219.768215785608	-3.06387205904991	0.731455761512408	-4.18873186905363	2.80517601045897e-05	0.0042483334179309	236.985564399049	103.535478611606	974.304211889779	175.036869490122	276.130416640745	589.856052631374	1.90834451083433	109.428937718547	97.0455502855758	30.6827422532501	28.6470311885231	13.657389807894
Ani016423	17.6614612307909	-1.37665183830068	0.328669493029998	-4.18855983745054	2.80730294127813e-05	0.0042483334179309	22.1186526772446	24.3612890850837	27.7682736969825	27.0118625756361	27.309601645788	24.5235557986786	13.3584115758403	15.0936465818686	6.79318851999031	3.40919358369446	7.58303766755023	12.6068213611329
Ani002678	261.534484670056	0.861283208063788	0.205808048801996	4.18488593170821	2.85309334223268e-05	0.00429390548006019	179.319077061947	147.385798964756	234.219352052809	173.956394987097	222.522680076791	156.17632903369	478.040299964	344.889824395697	336.748059490948	249.723430005619	256.13816121503	359.294408792289
Ani012239	3.151688546822	-4.19976525685493	1.0070287210827	-4.1704523107738	3.03995668335102e-05	0.00455013407178513	2.36985564399049	12.1806445425418	4.82926499077957	5.40237251512722	6.06880036573066	5.16285385235338	0.954172255417165	0	0	0.852298395923615	0	0
Ani000144	9.81071169325305	-3.20591771243265	0.7696073783142	-4.1656535563044	3.10461867619459e-05	0.00462166359563294	4.73971128798099	46.286449261659	15.6951112200336	12.9656940363053	6.06880036573066	20.6514154094135	0	3.01872931637372	3.88182201142303	0	3.37023896335566	1.05056844676108
Ani020279	14.8798829246434	3.32058162561218	0.797584477002027	4.16329770871875	3.1368393991768e-05	0.00464438745853253	3.15980752532066	1.21806445425418	4.82926499077957	0	2.02293345524355	5.16285385235338	5.72503353250299	69.4307742765955	11.6454660342691	8.52298395923615	10.110716890067	56.7306961250982
Ani017497	22.1720451165824	-4.84234308790135	1.16542773151064	-4.1549921603673	3.25298695689347e-05	0.00479046052345532	1.57990376266033	51.1587070786757	194.377915878878	5.40237251512722	2.02293345524355	2.58142692617669	3.81668902166866	0.75468232909343	0.970455502855758	2.55689518777085	0.842559740838914	0
Ani009642	123.209108986141	-0.893434023696492	0.21520454890809	-4.15155733570511	3.30220510472968e-05	0.00483693583014175	99.5339370476007	190.018054863653	211.280343346606	137.220261884231	132.502141318453	192.316306000163	73.4712636671217	101.882114427613	90.2523617655855	90.3436299679032	85.0985338247303	74.5903597200366
Ani014476	38.7235356952725	-2.34852318052067	0.566353565127448	-4.14674388072789	3.37236939516884e-05	0.00486367630678075	31.5980752532066	118.152252062656	66.4023936232191	20.5290155574834	92.0434722135817	59.3728193020639	7.63337804333732	6.79214096184087	29.1136650856727	1.70459679184723	13.4809558534226	17.8596635949383
Ani016499	38.4651770423677	-2.29060589362248	0.552398946129671	-4.14665145484324	3.37373041615254e-05	0.00486367630678075	45.8172091171496	127.896767696689	4.82926499077957	63.7479956785012	60.6880036573066	80.0242347114774	19.0834451083433	5.28277630365401	14.5568325428364	8.52298395923615	14.3235155942615	16.8090951481773
Ani024081	64.0730902478075	0.90472146054458	0.218125445426992	4.14771169302847	3.35814912431534e-05	0.00486367630678075	42.6574015918289	51.1587070786757	45.8780174124059	32.4142350907633	66.7568040230372	28.3956961879436	75.379608177956	97.3540204530524	73.7546182170376	78.4114524249726	88.468772788086	88.2477495279306
Ani025527	41.5230435359075	-1.98749063836618	0.480520390244322	-4.13612133577855	3.53225468965394e-05	0.00506554912064456	42.6574015918289	43.8503203531506	25.3536412015928	140.461685393308	75.8600045716332	69.6985270067706	34.3502011950179	17.3576935691489	6.79318851999031	19.6028631062431	7.58303766755023	14.7079582546551
Ani022395	250.098980189605	1.88329474869143	0.456332818249921	4.12702017775983	3.67494159753111e-05	0.00524272527593618	104.273648335582	143.731605601994	91.7560348248119	99.4036542783409	99.1237393069341	101.966363583979	166.980144698004	695.062425095049	604.593778279137	627.291619399781	148.290514387649	118.714234484002
Ani002532	4.55216191035989	3.96296405022178	0.962820396546394	4.11599511646908	3.85512467235903e-05	0.00547128082386457	0	1.21806445425418	0	1.08047450302544	0	1.29071346308834	8.58755029875449	9.05618794912116	7.76364402284606	14.4890727307015	1.68511948167783	9.4551160208497
Ani001836	20.7365029917292	-1.75757167030485	0.427703334376559	-4.10932421854221	3.96818633105118e-05	0.00555771468630637	18.1688932705938	19.4890312680669	37.4268036785417	49.7018271391704	25.2866681905444	42.5935442819154	12.4042393204231	18.8670582273357	7.76364402284606	7.67068556331254	4.21279870419457	5.25284223380539
Ani003766	2.94500113957035	4.33924736292124	1.05634301875024	4.1078014299323	3.9944328842086e-05	0.00555771468630637	0	0	1.20731624769489	0	0	0	3.81668902166866	6.79214096184087	5.82273301713455	3.40919358369446	1.68511948167783	12.6068213611329
Ani003822	550.902524376729	-2.58036087672371	0.627967814133663	-4.1090654945167	3.97263408682395e-05	0.00555771468630637	233.825756873729	1283.83993478391	1958.26695376112	825.482520311439	193.190144975759	1169.38639755804	32.4418566841836	277.723097106382	280.461640325314	117.617178637459	46.3407857461403	192.254025757277
Ani031493	9.07074468216705	-1.87671159221913	0.456882935306651	-4.10764212710094	3.99718810267005e-05	0.00555771468630637	13.4291819826128	12.1806445425418	13.2804787246438	21.6094900605089	7.08026709335244	18.0699884832368	1.90834451083433	3.01872931637372	5.82273301713455	2.55689518777085	6.74047792671131	3.15170534028324
Ani017013	8.41003312408464	-2.25159128545674	0.549768299441376	-4.09552767546729	4.21207903456927e-05	0.00582692206241853	14.219133863943	14.6167734510502	18.1097437154234	14.0461685393308	6.06880036573066	16.7792750201485	0	3.77341164546715	4.85227751427879	2.55689518777085	5.8979181858724	0
Ani004220	23.5103676983877	3.25240708875578	0.79777007642791	4.07687275426365	4.5645455385725e-05	0.00628278727874569	1.57990376266033	1.21806445425418	3.62194874308468	16.2071175453817	4.04586691048711	0	117.363187416311	40.7528457710452	36.8773091085188	9.37528235515977	10.110716890067	40.9721694236821
Ani016813	62.3107547407367	1.203056856988	0.296146306729381	4.06237332578778	4.85763087398429e-05	0.00665276836346519	44.2373053544892	24.3612890850837	57.9511798893549	31.3337605877379	38.4357356496275	29.6864096510319	82.0588139658762	55.8464923529138	91.2228172684412	146.595324098862	72.4601377121466	73.5397912732755
Ani007118	27.4994543376427	-2.81549424255838	0.697587866633793	-4.03604245031459	5.43603845840822e-05	0.0074078870355353	22.9086045585748	93.7909629775722	74.8536073570834	17.2875920484071	54.6192032915759	25.8142692617669	2.8625167662515	20.3764228855226	2.91136650856727	5.11379037554169	0	9.4551160208497
Ani027917	123.049379598168	-2.66706000473056	0.661600476113622	-4.03122443381151	5.54870267258625e-05	0.00752398588637673	196.698018451211	287.463211203987	332.011968116096	58.345623163374	276.130416640745	125.199205919569	46.7544405154411	42.2622104292321	32.9954870970958	0	59.8217415995629	18.9102320416994
Ani001621	5.9655821552343	-2.22942429338458	0.553645076384099	-4.02681137877199	5.6538351275469e-05	0.00762877822554863	7.89951881330165	15.8348379053044	8.45121373386425	10.8047450302544	7.08026709335244	9.03499424161841	3.81668902166866	2.26404698728029	1.94091100571152	3.40919358369446	0	1.05056844676108
Ani016757	114.064220851655	-0.874286072079246	0.217504842561755	-4.0196165831619	5.82929308075096e-05	0.00782696895955145	182.478884587268	180.273539229619	101.414564806371	100.484128781366	179.029610789054	141.978480939718	81.104641710459	97.3540204530524	78.6068957313164	90.3436299679032	71.6175779713077	64.0846752524258
Ani027468	16.668372528364	-2.39074811755831	0.595051536167007	-4.01771606701193	5.87649442553121e-05	0.00785185652730368	5.52966316931115	19.4890312680669	20.5243762108132	19.448541054458	38.4357356496275	64.5356731544172	6.67920578792016	1.50936465818686	7.76364402284606	9.37528235515977	2.52767922251674	4.20227378704431
Ani001776	165.980110074166	0.945397647879835	0.235809704344708	4.00915496886357	6.0936418265326e-05	0.00808466046500791	75.8353806076958	136.423218876469	150.914530961862	142.622634399359	96.0893391240688	80.0242347114774	171.75100597509	244.517074626271	260.082074765343	178.982663143959	269.619117068453	184.90004662995
Ani012255	12.7285403887367	-2.78087090597318	0.693738152044197	-4.00853102540051	6.10976129479259e-05	0.00808466046500791	21.3287007959144	1.21806445425418	3.62194874308468	38.897082108916	42.4816025601146	25.8142692617669	2.8625167662515	4.52809397456058	2.91136650856727	2.55689518777085	3.37023896335566	3.15170534028324
Ani009052	122.617707416817	-0.688697458363937	0.171937345110257	-4.00551408957898	6.18827448367241e-05	0.00814918396068611	165.889895079335	174.183216958348	115.90235977871	148.025006914486	164.86907660235	138.106340550453	77.2879526887904	91.316561820305	92.193272771297	109.094194678223	75.8303766755023	118.714234484002
Ani012749	5.94661208130901	-3.16976071132134	0.792636473788089	-3.99900940234649	6.36081534341563e-05	0.00833632024265538	10.2693744572921	6.09032227127092	26.5609574492876	11.8852195332799	3.03440018286533	6.45356731544172	0	0.75468232909343	2.91136650856727	2.55689518777085	0.842559740838914	0
Ani032036	107.897214507686	2.51531340818744	0.629387151495894	3.99644861228764	6.42998314266328e-05	0.00838684134574713	5.52966316931115	62.1212871669634	4.82926499077957	6.48284701815266	43.4930692877364	70.989240469859	271.939092793892	184.142488298797	202.825200096853	88.639033176056	145.762835165132	208.012552458694
Ani029309	31.8418646136176	-1.18279030990355	0.296165497401176	-3.99368029119673	6.5055569632564e-05	0.00844519956305953	41.8674497104987	58.4670938042008	26.5609574492876	33.4947095937888	60.6880036573066	43.8842577450037	12.4042393204231	19.6217405564292	28.143209582817	13.6367743347778	20.2214337801339	23.1125058287437
Ani025419	34.7275350826039	-0.969483290859342	0.243107280209957	-3.98788259250014	6.66656395989382e-05	0.0086133893125213	40.2875459478384	43.8503203531506	45.8780174124059	49.7018271391704	38.4357356496275	58.0821058389755	15.2667560866746	20.3764228855226	34.9363981028073	21.3074598980904	28.6470311885231	19.9608004884605
Ani023081	74.9309429467223	-1.67398459555701	0.420719902973746	-3.97885762885212	6.92471899720392e-05	0.00890492854706162	52.926776049121	124.242574333927	200.414497117352	86.4379602420355	65.7453372954155	154.885615570601	13.3584115758403	18.1123758982423	50.4636861484994	37.5011294206391	44.6556662644624	50.4272854445318
Ani003347	8.93520051892239	-3.72179419515044	0.937843627435738	-3.9684592252619	7.23388315473978e-05	0.00925903240614379	3.15980752532066	25.5793535393379	24.1463249538979	28.0923370786615	1.01146672762178	18.0699884832368	0	3.77341164546715	0	1.70459679184723	1.68511948167783	0
Ani023880	64.0792063572826	-0.86509393140758	0.218416001873988	-3.96076259974159	7.4710781541007e-05	0.00951815356832429	53.7167279304512	107.189671974368	102.621881054066	75.6332152117811	85.974671847851	72.2799539329473	41.0294069829381	46.0356220746992	57.2568746684897	43.4672181921044	48.0259052278181	35.7193271898767
Ani022769	36.5140963558435	4.50598158031319	1.13807736589482	3.95929285244182	7.51720135603609e-05	0.00953257696033261	3.94975940665082	1.21806445425418	4.82926499077957	1.08047450302544	1.01146672762178	6.45356731544172	2.8625167662515	3.01872931637372	1.94091100571152	2.55689518777085	146.605394905971	262.64211169027
Ani012480	3.93696186647088	-4.55154658175899	1.15014204297813	-3.95737779480995	7.57770325811283e-05	0.00956501704806307	0.789951881330165	14.6167734510502	2.41463249538979	11.8852195332799	13.1490674590831	2.58142692617669	0.954172255417165	0	0	0.852298395923615	0	0
Ani025847	3.70472876327788	-5.47955034978918	1.38514920039405	-3.95592788721268	7.62381577237661e-05	0.00957907971656732	2.36985564399049	15.8348379053044	1.20731624769489	0	12.1376007314613	12.9071346308834	0	0	0	0	0	0
Ani007042	56.9319652101797	-1.02916254382249	0.260750486000019	-3.94692473870372	7.91614272152192e-05	0.00990096188516926	61.6162467437528	99.8812852488431	61.5731286324395	79.9551132238829	90.0205387583381	64.5356731544172	47.7086127708583	22.6404698728029	43.6704976285091	24.7166534817848	35.3875091152344	51.4778538912928
Ani006212	28.4478697553725	1.57633547483164	0.399818196135126	3.94263065080433	8.05927209612068e-05	0.010002973598805	8.68947069463181	6.09032227127092	12.0731624769489	16.2071175453817	17.1949343695702	25.8142692617669	24.8084786408463	34.7153871382978	54.3455081599224	23.8643550858612	47.1833454869792	70.3880859329923
Ani014482	60.4223167065568	-2.83766140000297	0.71980033415394	-3.94228963972125	8.07074281821002e-05	0.010002973598805	227.506141823087	32.887740264863	26.5609574492876	54.0237251512722	236.683214263496	58.0821058389755	15.2667560866746	6.79214096184087	47.5523196399321	11.9321775429306	2.52767922251674	5.25284223380539
Ani016941	2.56874956189436	4.14433157558494	1.05163244215318	3.94085557792374	8.11915003347484e-05	0.0100176413768878	0	1.21806445425418	0	0	0	0	2.8625167662515	3.77341164546715	4.85227751427879	1.70459679184723	10.110716890067	6.30341068056647
Ani000385	25.7940225815391	4.53778141504426	1.15355578017833	3.93373384539998	8.36363919144268e-05	0.0102730242642514	2.36985564399049	3.65419336276255	3.62194874308468	1.08047450302544	2.02293345524355	0	113.546498394643	0.75468232909343	92.193272771297	86.0821379882851	0	4.20227378704431
Ani032370	28.8783274553138	4.37766867054079	1.11377158219502	3.93049054269575	8.47727281689248e-05	0.0103661151664063	0.789951881330165	2.43612890850837	3.62194874308468	5.40237251512722	0	3.87214038926503	6.67920578792016	270.930956144541	22.3204765656824	0.852298395923615	3.37023896335566	26.264211169027
Ani020993	4.56835760030002	-2.71733443271119	0.692065291916741	-3.92641339545475	8.62219170744358e-05	0.0104964645803816	5.52966316931115	14.6167734510502	7.24389748616936	9.724270527229	4.04586691048711	6.45356731544172	0	0.75468232909343	0.970455502855758	0.852298395923615	2.52767922251674	2.10113689352216
Ani000179	13.9277935166768	-2.01046335818281	0.514022581864334	-3.91123547703091	9.18251900489214e-05	0.0110801047604846	21.3287007959144	8.52645117977929	31.3902224400672	23.7704390665598	13.1490674590831	36.1399769664737	2.8625167662515	8.30150562002773	2.91136650856727	1.70459679184723	11.7958363717448	5.25284223380539
Ani002064	6.36923460368238	4.46610586057355	1.14170895539729	3.91177264526181	9.16211444663881e-05	0.0110801047604846	0	1.21806445425418	1.20731624769489	0	1.01146672762178	0	28.625167662515	6.79214096184087	5.82273301713455	17.0459679184723	0	14.7079582546551
Ani011988	2.83238933223904	-4.03767855434771	1.03326221168872	-3.90769981585671	9.31789732516525e-05	0.0111941458611229	3.15980752532066	9.74451563403347	7.24389748616936	6.48284701815266	4.04586691048711	1.29071346308834	0	0	0.970455502855758	0	0	1.05056844676108
Ani004603	69.5054870534108	2.54738969355719	0.652467018385636	3.90424285331704	9.45208313805286e-05	0.0113057645953889	20.5387489145843	2.43612890850837	33.804854935457	12.9656940363053	11.1261340038395	41.302830818827	31.4876844287664	331.305542472016	77.6364402284606	99.718912323063	32.0172701518787	139.725603419223
Ani008969	483.32699051741	-0.93900275857716	0.240683901440893	-3.901394122979	9.56402909734639e-05	0.0113899270002354	350.738635310593	883.096729334283	604.865440095141	689.342732930233	492.584296351805	792.498066336244	352.089562248934	381.869258521275	345.48215901665	253.132623589314	392.632839230934	261.591543243509
Ani001010	55.5863916296563	-1.47930640655958	0.379918783613475	-3.89374379568611	9.87089021288584e-05	0.0114489921739091	86.104755064988	31.6696758106088	108.65846229254	108.047450302544	40.4586691048711	116.164211677951	33.3960289396008	43.7715750874189	33.9659425999515	17.8982663143959	18.5363142984561	28.3653480625491
Ani001655	68.5205361316357	4.38857834833674	1.12710705112546	3.89366595121074	9.8740598685125e-05	0.0114489921739091	4.73971128798099	10.9625800882877	1.20731624769489	7.56332152117811	4.04586691048711	9.03499424161841	463.727716132742	9.05618794912116	304.723027896708	2.55689518777085	2.52767922251674	2.10113689352216
Ani001818	5.6695967098394	-3.09314934829098	0.79424194498606	-3.89446738215932	9.84147329247109e-05	0.0114489921739091	7.89951881330165	2.43612890850837	12.0731624769489	11.8852195332799	6.06880036573066	20.6514154094135	0.954172255417165	0.75468232909343	0	4.26149197961808	0	1.05056844676108
Ani020891	503.154262505378	-1.37383116429033	0.352908903845851	-3.8928775933928	9.90621424999618e-05	0.0114489921739091	495.299829594013	438.503203531506	790.792142240155	593.180502160969	590.696568931117	1448.18050558512	329.189428118922	249.045168600832	447.379986816504	149.152219286633	191.261061170433	315.170534028324
Ani021334	4.78596418263889	-3.02560402488746	0.776159533561629	-3.89817285501038	9.6921224974302e-05	0.0114489921739091	6.31961505064132	3.65419336276255	2.41463249538979	7.56332152117811	13.1490674590831	18.0699884832368	1.90834451083433	0.75468232909343	0	1.70459679184723	0.842559740838914	1.05056844676108
Ani027392	12.7155937746353	-3.01179411902223	0.773457414963334	-3.893936577187	9.86304470923522e-05	0.0114489921739091	3.94975940665082	31.6696758106088	68.8170261186089	7.56332152117811	16.1834676419484	7.74428077853007	2.8625167662515	2.26404698728029	3.88182201142303	5.96608877146531	1.68511948167783	0
Ani033328	98.6494729417595	-1.01141196963124	0.259703449827218	-3.89448800277446	9.84063618942655e-05	0.0114489921739091	76.625332489026	175.401281412602	123.146257264879	151.266430423562	113.284273493639	152.304188644425	67.7462301346187	41.5075281001386	66.9614296970473	90.3436299679032	75.8303766755023	49.3767169977707
Ani021322	6.26205125045469	-3.03953795313745	0.78160589860202	-3.88883701949277	0.000100725727631204	0.0115923462417912	11.8492782199525	3.65419336276255	7.24389748616936	27.0118625756361	13.1490674590831	3.87214038926503	0	0	0.970455502855758	2.55689518777085	1.68511948167783	3.15170534028324
Ani015298	53.6533836409024	1.09702066957132	0.282994804077655	3.87646929825007	0.000105983175988738	0.012146381479111	28.4382677278859	31.6696758106088	28.9755899446774	45.3799291270686	44.5045360153582	25.8142692617669	62.9753688575329	46.7903044037926	49.4932306456437	80.9683476127434	109.532766309059	89.2983179746917
Ani012636	27.9439932473436	-1.09731750630696	0.283656866025485	-3.86846798980135	0.000109521310612286	0.0124995759124214	21.3287007959144	43.8503203531506	37.4268036785417	48.621352636145	51.5848031087106	25.8142692617669	20.9917896191776	16.6030112400555	16.4977435485479	17.8982663143959	16.8511948167783	17.8596635949383
Ani024168	41.7134906429784	-1.19795552041642	0.310334438109776	-3.8602081280862	0.000113290489073125	0.0128760986979335	63.1961505064132	82.8283828892845	54.3292311462702	34.5751840968142	37.4242689220057	76.1520943222123	20.0376173637605	27.9232461764569	35.906853605663	20.4551615021668	15.1660753351005	32.5676218495934
Ani022947	69.0157774830402	2.86218605730502	0.743531596347076	3.84944778590011	0.000118384415107501	0.0133994525380561	18.958845151924	4.87225781701674	15.6951112200336	18.3680665514325	10.1146672762178	32.2678365772086	34.3502011950179	475.449867328861	49.4932306456437	17.8982663143959	27.8044714476842	122.916508271046
Ani030705	18.442150855116	2.02109376247121	0.526164132094197	3.84118498238756	0.000122441797505121	0.0138016595698056	6.31961505064132	7.3083867255251	4.82926499077957	8.64379602420355	9.10320054859599	7.74428077853007	22.900134130012	85.2791031875576	15.5272880456921	16.1936695225487	22.7491130026507	14.7079582546551
Ani002651	3468.37837650902	-0.800484671147694	0.208817468169226	-3.83341814344277	0.000126374866494201	0.013970111611167	3925.27089832959	4276.62429888644	5709.39853534915	3951.29525756405	3082.95058579117	5494.56721236708	2017.12014795189	2300.27173907677	3539.25121891495	1990.11675448164	2498.18963158738	2835.48423780815
Ani009870	385.071060909102	1.33953193494866	0.349133015922551	3.83673807362237	0.000124679325391022	0.013970111611167	146.931049927411	321.569015923105	176.268172163454	141.542159896333	284.222150461719	238.781990671344	897.876092347552	270.930956144541	422.148143742255	611.950248273156	786.108238202707	322.524513155651
Ani022296	44.988630706708	1.09677731485157	0.286098209512811	3.83356930726426	0.000126297194789711	0.013970111611167	28.4382677278859	31.6696758106088	32.5975386877621	23.7704390665598	33.3784020115186	21.9421288725019	83.9671584767105	33.9607048092043	69.8727962056146	78.4114524249726	64.0345403037575	37.8204640833988
Ani025633	16.6942868162319	-2.52268865081008	0.657642244531591	-3.83595894543982	0.000125075301908382	0.013970111611167	28.4382677278859	1.21806445425418	19.3170599631183	54.0237251512722	58.665070202063	9.03499424161841	3.81668902166866	6.79214096184087	4.85227751427879	5.96608877146531	5.05535844503348	3.15170534028324
Ani027994	272.635318398622	0.714087657130377	0.186290151971458	3.83320132370596	0.000126486352435815	0.013970111611167	215.656863603135	133.98708996796	222.14618957586	257.152931720056	208.362145890086	201.351300241782	367.356318335609	436.961068545096	336.748059490948	328.987180826515	260.350959919224	302.563712667191
Ani006597	209.798329084731	0.809741900772829	0.211609187859812	3.82659141109352	0.000129929913569152	0.0142698286845998	161.150183791354	199.762570497686	135.219419741828	111.288873811621	156.777342781375	151.013475181336	303.426777222659	367.5302942685	218.352488142546	282.96306744664	249.397683288319	180.697772842905
Ani008792	97.2416001238768	-1.07922883035294	0.282077534730799	-3.82600064688915	0.00013024194703187	0.0142698286845998	109.013359623563	147.385798964756	193.170599631183	117.771720829773	128.456274407966	96.8035097316259	48.6627850262754	102.636796756706	48.5227751427879	59.6608877146531	37.0726285969122	77.7420650603198
Ani013711	264.773577624314	-1.13514651465691	0.297344412036968	-3.81761509113472	0.00013474793318739	0.014704703736796	299.391763024132	464.082557070844	230.597403309725	397.614617113363	254.889615360688	536.936800644751	144.080010567992	124.522584300416	214.470666131122	98.8666139271393	255.295601474191	156.534698567401
Ani018695	38.4815198291498	-3.64805009786526	0.957040646364893	-3.81180267705616	0.000137956989968959	0.0149951583819038	5.52966316931115	3.65419336276255	7.24389748616936	169.634496974995	237.694680991117	3.87214038926503	7.63337804333732	4.52809397456058	6.79318851999031	3.40919358369446	7.58303766755023	4.20227378704431
Ani015652	43.7461216192424	-2.60108560917072	0.682685706292385	-3.81007773444829	0.000138923104157766	0.0150404851619975	97.9540332849404	24.3612890850837	18.1097437154234	91.8403327571627	76.871471299255	141.978480939718	5.72503353250299	39.9981634419518	14.5568325428364	7.67068556331254	1.68511948167783	4.20227378704431
Ani005043	17.6461864856528	-3.29575061973799	0.865362159352307	-3.80852176642984	0.000139800042027473	0.0150758383904508	11.0593263386223	1.21806445425418	85.7194535863374	16.2071175453817	34.3898687391404	43.8842577450037	0	6.79214096184087	4.85227751427879	4.26149197961808	3.37023896335566	0
Ani024157	61.1635542377228	1.32092851829323	0.346997927269275	3.80673316606923	0.000140814531656243	0.015125689555279	14.219133863943	63.3393516212176	39.8414361739315	19.448541054458	29.3325351010315	45.1749712080921	105.913120351305	114.711714022201	88.311450759874	59.6608877146531	82.5708546022136	71.4386543797533
Ani014545	363.739600538715	0.632961276239063	0.166516818838393	3.80118525356506	0.00014400558191695	0.0154080347433093	277.273110346888	377.599980818797	248.707147025148	247.428661192827	287.256550644585	273.631254174729	550.557391375704	446.017256494217	328.984415468102	489.219279260155	443.186423681269	395.013735982165
Ani000209	13.8953476732315	-1.73914066875696	0.457711306206359	-3.79964542097823	0.0001449032638998	0.0154437560368849	12.6392301012826	14.6167734510502	22.939008706203	18.3680665514325	22.2522680076791	37.430690429562	12.4042393204231	3.77341164546715	10.6750105314133	5.96608877146531	2.52767922251674	3.15170534028324
Ani000244	10.5251828485032	-2.58701038529397	0.681169533505846	-3.79789502912607	0.000145930095256615	0.015492911779744	27.6483158465558	2.43612890850837	6.03658123847446	17.2875920484071	26.2981349181662	28.3956961879436	6.67920578792016	3.01872931637372	1.94091100571152	3.40919358369446	0	3.15170534028324
Ani002590	83.9979456222922	-2.03395985274675	0.538403172685419	-3.77776349756981	0.000158243042914734	0.0166210932848626	84.5248513023276	171.74708804984	130.390154751048	182.6001910113	137.559474956562	103.257077047068	24.8084786408463	9.05618794912116	75.6955292227491	9.37528235515977	67.4047792671131	11.5562529143719
Ani011169	3.42649478837321	-3.81915493734904	1.01054617945998	-3.77929778467911	0.000157271253184722	0.0166210932848626	2.36985564399049	2.43612890850837	9.65852998155914	7.56332152117811	6.06880036573066	10.3257077047068	0	0.75468232909343	1.94091100571152	0	0	0
Ani016411	91.7821828773175	-1.99291637358536	0.527719637749822	-3.77646809219207	0.000159067926236456	0.0166210932848626	141.401386758099	233.868375216803	26.5609574492876	138.300736387257	222.522680076791	117.454925141039	25.7626508962635	20.3764228855226	68.9023407027588	11.9321775429306	69.0898987487909	25.2136427222659
Ani018443	29.8620817387149	-2.3048202124232	0.610443215623039	-3.77565046745719	0.000159590651451895	0.0166210932848626	30.0181714905463	108.407736428622	32.5975386877621	14.0461685393308	74.8485378440115	38.7214038926503	9.54172255417165	30.1872931637372	5.82273301713455	4.26149197961808	6.74047792671131	3.15170534028324
Ani027577	533.526068442379	-0.663295025220142	0.175648898948079	-3.77625495629328	0.000159204033156724	0.0166210932848626	518.998386033918	584.670938042008	924.804245734288	623.433788245681	546.192032915759	726.671679718738	399.798175019792	380.359893863089	484.257295925023	347.737745536835	392.632839230934	472.755801042485
Ani000865	435.037700342541	0.716690985789522	0.19022000650733	3.7676950965823	0.000164761766265946	0.0170568986519755	246.464986975011	341.058047191172	245.085198282063	431.109326707152	415.71282505255	295.573383047231	653.607994960758	495.07160788529	529.868704559244	611.950248273156	497.952806835798	456.997274341069
Ani014325	144.540069853975	-0.833749060512727	0.221311910463031	-3.76730316397499	0.000165020559409058	0.0170568986519755	149.300905571401	146.167734510502	258.365677006707	193.404936041554	165.880543329971	197.479159852517	105.913120351305	86.7884678457444	136.834225902662	73.2976620494309	87.6262130472471	133.422192738657
Ani006493	675.592542427876	-0.889612336766057	0.236236592791804	-3.76576857231459	0.000166037535211423	0.0170961041955427	698.317463095866	973.233498949093	1119.18216161317	839.52868885077	505.733363810888	1129.3742802023	482.811161241086	424.886151279601	603.623322776281	328.987180826515	433.075706791202	568.357529697743
Ani015427	105.425123442868	1.67082239682207	0.443795045817164	3.76485139383558	0.000166648162542802	0.0170961041955427	46.6071609984797	46.286449261659	24.1463249538979	64.8284701815266	34.3898687391404	86.4778020269191	73.4712636671217	289.043332042784	198.94337808543	173.868872768417	46.3407857461403	180.697772842905
Ani013524	29.3799672912999	4.4948655054282	1.19450738494527	3.76294492782408	0.000167924191030278	0.0171627295392177	1.57990376266033	0	2.41463249538979	8.64379602420355	1.01146672762178	1.29071346308834	0.954172255417165	40.7528457710452	133.922859394095	0.852298395923615	160.086350759394	1.05056844676108
Ani004966	11.3159387568806	1.34797059496912	0.35869710079103	3.75796345160431	0.000171301894169584	0.0173430698782574	6.31961505064132	6.09032227127092	7.24389748616936	7.56332152117811	7.08026709335244	3.87214038926503	14.3125838312575	21.8857875437095	19.4091100571152	11.9321775429306	14.3235155942615	15.7585267014162
Ani017030	194.658967168314	-0.495733688871517	0.131900018145828	-3.75840500888664	0.00017099993330088	0.0173430698782574	248.834842619002	265.538051027412	245.085198282063	207.451104580885	214.430946255817	184.572025221633	139.309149290906	163.766065413274	172.741079508325	150.85681607848	166.826828686105	176.495499055861
Ani026698	28.1393634668669	2.50751567945544	0.667328097197025	3.75754548622745	0.000171588183600736	0.0173430698782574	3.94975940665082	13.398708996796	2.41463249538979	12.9656940363053	10.1146672762178	7.74428077853007	22.900134130012	6.03745863274744	89.2819062627297	11.079879147007	80.0431753796968	77.7420650603198
Ani011118	165.534281374899	-0.994144250874935	0.265222280583488	-3.74834364853444	0.000178006249686492	0.0179256220042746	209.337248552494	282.590953386971	345.292446840739	151.266430423562	158.800276236619	175.537030980015	154.575905377581	124.522584300416	95.1046392798643	75.0022588412781	110.375326049898	104.006276229347
Ani030878	4.68648247208226	-3.00956690942565	0.803380900790516	-3.74612703197733	0.000179585676821643	0.0180184295744382	0.789951881330165	9.74451563403347	12.0731624769489	15.1266430423562	6.06880036573066	6.45356731544172	0.954172255417165	1.50936465818686	0.970455502855758	1.70459679184723	0.842559740838914	0
Ani008995	11.4202111394748	-2.74140051623764	0.732505782071707	-3.74249676020889	0.000182200882639327	0.0181688098289316	15.0090857452731	17.0529023595586	38.6341199262366	15.1266430423562	13.1490674590831	20.6514154094135	0	8.30150562002773	0	5.96608877146531	0	3.15170534028324
Ani029273	260.994542568216	-0.944134255208166	0.25229342960395	-3.74220706694687	0.000182411109596444	0.0181688098289316	325.460175108028	202.198699406195	493.792345307211	396.534142610338	242.752014629226	400.121173557387	139.309149290906	202.254864197039	226.116132165392	135.515444951855	156.716111796038	211.164257798977
Ani002210	3.04401955243775	-4.1662205376046	1.11494839482376	-3.73669360568311	0.000186455895282472	0.0182959642619483	6.31961505064132	10.9625800882877	0	7.56332152117811	7.08026709335244	2.58142692617669	0	0	0.970455502855758	0	0	1.05056844676108
Ani010772	315.187496877372	0.556870602995332	0.148937453867033	3.7389561090019	0.000184785982791658	0.0182959642619483	272.533399058907	254.575470939124	306.658326914503	244.18723768375	205.327745707221	247.816984912962	476.131955453165	390.170764141303	361.009447062342	371.602100622696	353.875091152344	298.361438880146
Ani019207	17.406590739082	-2.02890682477897	0.543155681092501	-3.73540569565255	0.000187412803401966	0.0182959642619483	12.6392301012826	45.0683848074048	12.0731624769489	28.0923370786615	16.1834676419484	54.2099654497105	11.450067065006	13.5842819236817	2.91136650856727	3.40919358369446	5.05535844503348	4.20227378704431
Ani020115	5.63999375443464	-2.55061052125644	0.682889544029525	-3.73502646739334	0.000187695445862052	0.0182959642619483	3.15980752532066	15.8348379053044	13.2804787246438	3.24142350907633	12.1376007314613	10.3257077047068	0.954172255417165	3.01872931637372	1.94091100571152	0	1.68511948167783	2.10113689352216
Ani020515	4.80052469084682	5.07618376541564	1.35842189306509	3.73682417173206	0.000186359142444909	0.0182959642619483	0	0	0	1.08047450302544	0	0	26.7168231516806	3.77341164546715	0	13.6367743347778	0.842559740838914	11.5562529143719
Ani029418	31.9385704144738	-3.1828167483574	0.852047024968588	-3.7354942334019	0.000187346872996758	0.0182959642619483	4.73971128798099	96.2270918860805	1.20731624769489	105.886501296494	129.467741135587	7.74428077853007	4.77086127708583	10.565552607308	3.88182201142303	4.26149197961808	5.05535844503348	9.4551160208497
Ani011912	5.45751066480667	-3.46077838566796	0.926911018796752	-3.73366840558276	0.000188710912325617	0.0183297184379822	5.52966316931115	7.3083867255251	19.3170599631183	0	16.1834676419484	11.6164211677951	0.954172255417165	1.50936465818686	0.970455502855758	0	0	2.10113689352216
Ani021500	7.56105819255904	-3.18088733866865	0.852329752012121	-3.73199144011978	0.00018997195855036	0.0183316298963087	2.36985564399049	15.8348379053044	2.41463249538979	20.5290155574834	7.08026709335244	33.558550040297	4.77086127708583	1.50936465818686	0.970455502855758	0.852298395923615	0.842559740838914	0
Ani027911	31.7745357072939	-2.2899035755769	0.613608744101705	-3.73186268544659	0.000190069106295925	0.0183316298963087	28.4382677278859	99.8812852488431	8.45121373386425	58.345623163374	111.261340038395	10.3257077047068	12.4042393204231	18.1123758982423	11.6454660342691	10.2275807510834	5.8979181858724	6.30341068056647
Ani024947	20.7192680719373	3.33661518443676	0.895940993344469	3.72414613152309	0.000195977389937321	0.0188351462728883	7.89951881330165	0	1.20731624769489	6.48284701815266	5.05733363810888	1.29071346308834	3.81668902166866	150.936465818686	7.76364402284606	17.0459679184723	26.1193519660063	21.0113689352216
Ani009548	3.63268838680474	-3.92104630550145	1.0546203488394	-3.71796951368947	0.00020083049894804	0.0192340846037964	6.31961505064132	4.87225781701674	15.6951112200336	5.40237251512722	1.01146672762178	7.74428077853007	0	0	0	1.70459679184723	0.842559740838914	0
Ani011154	12.46725180969	-2.00447625683376	0.539361222287666	-3.7163892656797	0.000202090151279361	0.0192531407160181	19.7487970332541	25.5793535393379	15.6951112200336	6.48284701815266	10.1146672762178	42.5935442819154	2.8625167662515	7.5468232909343	7.76364402284606	5.11379037554169	5.05535844503348	1.05056844676108
Ani022869	8.5256733739795	-2.59880601004107	0.699363680576036	-3.71595792320892	0.000202435271666358	0.0192531407160181	4.73971128798099	14.6167734510502	6.03658123847446	5.40237251512722	46.5274694706017	10.3257077047068	2.8625167662515	2.26404698728029	1.94091100571152	1.70459679184723	1.68511948167783	4.20227378704431
Ani008112	17.566354849125	-1.47641478323178	0.397797328985208	-3.71147485328308	0.000206055141237511	0.0195016265045308	32.3880271345367	17.0529023595586	22.939008706203	23.7704390665598	16.1834676419484	42.5935442819154	5.72503353250299	12.8295995945883	12.6159215371249	7.67068556331254	3.37023896335566	13.657389807894
Ani026468	14.7654315530805	3.84017328515541	1.03481839938567	3.71096347671742	0.000206471895378553	0.0195016265045308	1.57990376266033	3.65419336276255	0	2.16094900605089	4.04586691048711	0	79.1962971996247	18.8670582273357	0	31.5350406491738	2.52767922251674	33.6181902963545
Ani018306	15.7204361402019	-3.08446266172296	0.831895137883731	-3.70775416426831	0.000209105503186804	0.0196825045972156	1.57990376266033	12.1806445425418	3.62194874308468	46.4604036300941	59.6765369296848	45.1749712080921	4.77086127708583	3.77341164546715	1.94091100571152	0	4.21279870419457	5.25284223380539
Ani001479	258.954863215749	-0.928027005475886	0.250918460453547	-3.69852024358206	0.000216860056936774	0.0203425130806685	224.346334297767	334.967724919901	405.658259225484	290.647641313844	238.706147718739	543.390367960193	208.963723936359	195.462723235198	214.470666131122	137.220041743702	138.179797497582	175.4449306091
Ani002714	31.5743161182905	-1.43609944786803	0.388502581821852	-3.696499109822	0.000218593025377512	0.0204350906420321	56.0865835744417	36.5419336276255	54.3292311462702	48.621352636145	26.2981349181662	54.2099654497105	24.8084786408463	3.01872931637372	24.2613875713939	17.8982663143959	16.0086350759394	16.8090951481773
Ani006022	584.67728837662	-0.682096548391987	0.184624195295034	-3.69451331826785	0.000220308346865146	0.0205253943162695	460.541946815486	661.408998660022	812.523834698663	797.390183232778	675.659774051347	916.406558792725	519.069706946938	504.882478163504	468.730007879331	386.943471749321	444.871543162947	367.698956366377
Ani013752	48.9893521008462	-4.26725192914533	1.15536530435661	-3.69342225619422	0.000221256174273803	0.0205438232865551	0	114.498058699893	155.743795952641	1.08047450302544	197.236011886246	90.3499424161841	14.3125838312575	6.79214096184087	0	5.96608877146531	0.842559740838914	1.05056844676108
Ani026724	15.2545291539185	1.09450870707468	0.296514318636343	3.69125077031114	0.000223153990018616	0.0205932987095374	11.8492782199525	7.3083867255251	9.65852998155914	6.48284701815266	11.1261340038395	11.6164211677951	21.9459618745948	19.6217405564292	21.3500210628267	18.7505647103195	24.4342324843285	18.9102320416994
Ani030303	221.178465181583	1.30399600065401	0.353281828381869	3.69109276473879	0.000223292677037443	0.0205932987095374	63.1961505064132	143.731605601994	162.987693438811	104.806026793468	132.502141318453	158.757755959866	609.716071211569	222.631287082562	333.836692982381	359.669923079766	196.316419615467	165.98981458825
Ani021338	2.42876588143999	-4.86884983000862	1.31963252714705	-3.68954972679759	0.000224651315261159	0.0206490744171758	2.36985564399049	0	3.62194874308468	10.8047450302544	2.02293345524355	10.3257077047068	0	0	0	0	0	0
Ani000382	245.228693287019	1.46236437356019	0.396926736650218	3.68421735935833	0.000229406421450798	0.0209613578990834	153.250664978052	95.0090274318264	72.4389748616936	225.819171132318	119.35307385937	117.454925141039	266.214059261389	769.775975675298	375.566279605178	378.420487790085	192.946180652111	176.495499055861
Ani006232	4.73722822800181	-4.82636733339869	1.31038139000361	-3.68317756205727	0.00023034459229762	0.0209613578990834	0	9.74451563403347	3.62194874308468	22.6899645635343	1.01146672762178	18.0699884832368	0.954172255417165	0.75468232909343	0	0	0	0
Ani033396	26.4661703950935	-1.19335171373796	0.323968134348617	-3.68354658132461	0.000230011228366405	0.0209613578990834	28.4382677278859	29.2335469021004	61.5731286324395	34.5751840968142	27.309601645788	40.0121173557387	17.175100597509	12.0749172654949	20.3795655599709	8.52298395923615	23.5916727434896	14.7079582546551
Ani021467	22.9055790646067	5.10605537349323	1.39013639571485	3.67306070773547	0.000239662517139784	0.0217238894042862	0	0	3.62194874308468	2.16094900605089	2.02293345524355	0	0.954172255417165	2.26404698728029	74.7250737198934	0	174.409866353655	14.7079582546551
Ani032743	147.211322994571	-0.735004979818018	0.200144521696336	-3.67237121250405	0.00024031026576243	0.0217238894042862	138.241579232779	182.709668138128	146.085265971082	277.681947277539	196.224545158625	162.629896349131	135.492460269237	113.202349364014	105.779649811278	106.537299490452	96.8943701964751	105.056844676108
Ani002489	64.5300026818239	-1.56889661512189	0.427438638249323	-3.67046044678526	0.000242113934520087	0.0218149433567096	161.150183791354	42.6322558988964	164.195009686505	52.9432506482468	125.4218742251	32.2678365772086	36.2585457058523	25.6591991891766	44.6409531313649	33.239637441021	24.4342324843285	31.5170534028323
Ani020264	48.1280533333925	1.93788485922751	0.528212524508726	3.66875976867432	0.0002437299658021	0.0218885491583125	4.73971128798099	42.6322558988964	22.939008706203	17.2875920484071	2.02293345524355	30.9771231141203	106.867292606723	53.5824453656335	70.8432517084703	57.1039925268822	96.0518104556362	72.4892228265144
Ani027455	358.797970192534	-0.604762056844246	0.164925855473456	-3.66687233549976	0.000245535300993396	0.0219786190506867	394.185988783752	434.849010168744	566.231320168905	386.809872083109	341.87575393616	473.691840953423	255.7181644518	256.591991891766	307.634394405275	237.791252462689	294.053349552781	356.142703452006
Ani009171	165.946276620885	1.30516994654171	0.356148274027669	3.66468137492733	0.000247646691003559	0.0220954088380407	105.063600216912	54.8129004414383	89.3414023294221	95.0817562662391	99.1237393069341	130.362059771923	120.225704182563	199.990817209759	131.981948388383	251.428026797466	495.425127613281	218.518236926304
Ani017449	4.52375413444604	-2.48841827226066	0.681662023563809	-3.6505162180679	0.000261713782573897	0.0232746825275377	8.68947069463181	10.9625800882877	8.45121373386425	3.24142350907633	3.03440018286533	11.6164211677951	1.90834451083433	0	1.94091100571152	1.70459679184723	1.68511948167783	1.05056844676108
Ani016747	28.6628426848696	1.89139320704854	0.518381307686279	3.64865240895839	0.000263619493599452	0.0233682898031799	3.94975940665082	15.8348379053044	19.3170599631183	21.6094900605089	5.05733363810888	7.74428077853007	24.8084786408463	67.1667272893152	51.4341416513552	19.6028631062431	24.4342324843285	82.9949072941252
Ani010896	38.1039938791541	2.86746178840471	0.786573518940225	3.64551020261671	0.000266861826725281	0.0235793945026845	3.15980752532066	10.9625800882877	3.62194874308468	4.32189801210178	25.2866681905444	7.74428077853007	4.77086127708583	6.03745863274744	127.129670874104	88.639033176056	135.652118275065	39.921600976921
Ani001870	14.4154359775127	2.50033784019511	0.686093418993416	3.64431106752695	0.000268108998530396	0.0236134198673507	2.36985564399049	3.65419336276255	4.82926499077957	1.08047450302544	3.03440018286533	11.6164211677951	4.77086127708583	66.4120449602218	32.9954870970958	11.9321775429306	13.4809558534226	16.8090951481773
Ani031412	9.62824080366192	-3.71446550787846	1.01972172076909	-3.64262664237157	0.000269870131052371	0.0236166541842029	0	13.398708996796	53.1219148985753	7.56332152117811	1.01146672762178	32.2678365772086	2.8625167662515	0.75468232909343	0.970455502855758	0.852298395923615	1.68511948167783	1.05056844676108
Ani033435	18.1341448439062	1.74059800950688	0.477821900391925	3.64277570383271	0.000269713845197849	0.0236166541842029	15.0090857452731	4.87225781701674	3.62194874308468	11.8852195332799	11.1261340038395	2.58142692617669	40.0752347275209	46.7903044037926	12.6159215371249	19.6028631062431	21.0639935209729	28.3653480625491
Ani016377	22.6952875044906	-1.63963759820265	0.450673027985896	-3.63819775399108	0.000274552583858949	0.0239499038996193	43.4473534731591	19.4890312680669	16.9024274677285	70.2308426966539	28.3210683734097	27.1049827248552	15.2667560866746	3.01872931637372	14.5568325428364	11.079879147007	9.26815714922805	13.657389807894
Ani029776	30.9024448048499	-1.860374962449	0.512379754664142	-3.63085181550245	0.000282487348935948	0.0245638443641414	18.1688932705938	37.7599980818797	33.804854935457	89.6793837511119	89.0090720307163	21.9421288725019	17.175100597509	9.05618794912116	22.3204765656824	12.7844759388542	3.37023896335566	15.7585267014162
Ani027993	512.081192278578	1.00881045759845	0.278003414998759	3.62877001925662	0.000284774789598072	0.0246843869046861	504.779252169975	238.74063303382	190.755967135793	431.109326707152	418.747225235415	254.270552228404	812.954761615425	895.053242304808	505.60731698785	761.102467559788	577.153422474656	554.700139889849
Ani008906	39.1483886078417	-0.836309957892768	0.230624006024521	-3.62629186921611	0.000287520360390617	0.0246879943305937	49.7669685238004	63.3393516212176	37.4268036785417	59.4260976663994	36.4128021943839	54.2099654497105	28.625167662515	21.131105214616	32.02503159424	26.4212502736321	25.2767922251674	35.7193271898767
Ani027776	3.40539335183106	-5.37183249668082	1.48082424862785	-3.62759625367996	0.000286072141529283	0.0246879943305937	10.2693744572921	8.52645117977929	0	12.9656940363053	9.10320054859599	0	0	0	0	0	0	0
Ani029169	21.4499161520007	-1.60964402077558	0.443822911240463	-3.62677090345945	0.000286987706858872	0.0246879943305937	30.0181714905463	13.398708996796	78.475556100168	19.448541054458	25.2866681905444	27.1049827248552	13.3584115758403	9.05618794912116	10.6750105314133	5.96608877146531	10.9532766309059	13.657389807894
Ani001294	17.1897043245451	1.08738251843122	0.299953459940542	3.62517078031626	0.000288770557451642	0.0247178573098685	11.0593263386223	14.6167734510502	7.24389748616936	10.8047450302544	13.1490674590831	9.03499424161841	22.900134130012	21.8857875437095	15.5272880456921	24.7166534817848	31.1747104110398	24.1630742755048
Ani015893	123.19076897409	1.26358654640684	0.348887361840933	3.62176073028102	0.000292604695796509	0.0249680225001937	66.3559580317338	40.1961269903881	146.085265971082	36.7361331028651	55.6306700191977	90.3499424161841	254.763992196383	178.859711995143	163.036524479767	184.096453519501	150.818193610166	111.360255356674
Ani008838	72.3336470334148	-0.927748318741433	0.256302825101478	-3.61973504729849	0.000294904824958485	0.0250861430448381	69.5157655570545	133.98708996796	94.1706673202016	76.7136897148065	86.9861385754728	108.419930899421	43.8919237491896	54.3371276947269	29.1136650856727	71.5930652575837	40.4428675602679	58.8318330186204
Ani005304	46.2812631149736	-2.21468054570693	0.612308577316139	-3.61693536192859	0.000298111710058224	0.0252804267808199	109.013359623563	9.74451563403347	6.03658123847446	118.852195332799	102.158139489799	111.001357825598	18.1292728529261	19.6217405564292	19.4091100571152	14.4890727307015	10.110716890067	16.8090951481773
Ani009113	246.522847266861	-0.794813260452426	0.220009651381013	-3.61262906178587	0.000303108157409919	0.0256248010481948	264.633880245605	338.621918282663	365.816823051553	259.313880726107	254.889615360688	393.667606241945	152.667560866746	224.895334069842	193.120645068296	132.958549764084	129.754200089193	247.934153435614
Ani001885	3.66802707473833	3.20187322574869	0.886800271975231	3.61059116346112	0.000305499897689569	0.0257467658098118	0	2.43612890850837	0	1.08047450302544	1.01146672762178	0	3.81668902166866	13.5842819236817	5.82273301713455	5.11379037554169	5.8979181858724	5.25284223380539
Ani022291	318.775820141269	1.06394082408757	0.294736612989691	3.60980203068557	0.000306430785805507	0.0257467658098118	202.227681620522	238.74063303382	159.365744695726	183.680665514325	225.557080259656	228.456282966637	260.489025728886	516.202713099906	646.323364901935	626.439321003857	310.904544369559	226.922784500393
Ani009531	7.24086679649545	-2.2002441497268	0.609702665171746	-3.60871663420894	0.0003077154962896	0.0257507124392881	7.89951881330165	21.9251601765753	4.82926499077957	6.48284701815266	22.2522680076791	7.74428077853007	3.81668902166866	0.75468232909343	4.85227751427879	1.70459679184723	2.52767922251674	2.10113689352216
Ani033046	47.4832946084078	2.86781592315641	0.794810561291438	3.60817541037285	0.000308357989123672	0.0257507124392881	10.2693744572921	10.9625800882877	2.41463249538979	14.0461685393308	24.2752014629226	6.45356731544172	17.175100597509	13.5842819236817	206.707022108276	7.67068556331254	213.167614432245	43.0733063172042
Ani005842	92.6039705059747	-0.983938146363642	0.272912681669105	-3.60532218710388	0.000311765898025366	0.0258775142812509	68.7258136757243	146.167734510502	169.024274677285	111.288873811621	136.54800822894	107.129217436333	61.0670243466986	95.0899734657721	65.0205186913358	46.0241133798752	42.1279870419457	63.0341068056647
Ani015643	92.4369414245131	-1.09078264348321	0.302501725356427	-3.60587246964617	0.000311105904588964	0.0258775142812509	78.2052362516863	204.634828314703	82.0975048432527	132.89836387213	96.0893391240688	161.339182886043	57.2503353250299	61.1292686565678	91.2228172684412	55.399395735035	39.600307819429	49.3767169977707
Ani009550	13.2877791738532	-3.34903124494795	0.930522853509145	-3.59908543064605	0.000319338278231205	0.0264259660997913	12.6392301012826	2.43612890850837	95.3779835678965	8.64379602420355	7.08026709335244	19.3607019463252	0	6.03745863274744	1.94091100571152	3.40919358369446	2.52767922251674	0
Ani025366	3.01689115231774	-4.13904227477962	1.15081665085191	-3.59661312835162	0.000322387410563282	0.0265979324178881	0	4.87225781701674	3.62194874308468	6.48284701815266	9.10320054859599	10.3257077047068	0.954172255417165	0	0	0	0.842559740838914	0
Ani027242	1552.61059543967	0.676836584017117	0.188246344314738	3.59548328272172	0.000323789921596751	0.0266334226500199	1156.48955426736	1214.41026089142	1738.53539668065	1048.06026793468	1067.09739764097	946.092968443757	1850.14000325388	2590.06975344865	1848.71773294022	1815.3955833173	1835.09511554715	1521.22311091004
Ani022901	33.4190680582552	3.05799155705077	0.850719214774499	3.59459561267974	0.000324895816443356	0.0266443751742514	2.36985564399049	2.43612890850837	2.41463249538979	5.40237251512722	0	30.9771231141203	6.67920578792016	36.2247517964846	94.1341837770085	84.3775411964379	27.8044714476842	108.208550016391
Ani001422	101.001911512954	0.635726397069732	0.177060118400954	3.5904550545376	0.000330101150556597	0.0269101208776659	71.0956693197148	99.8812852488431	94.1706673202016	69.1503681936284	59.6765369296848	82.6056616376541	116.409015160894	156.973924451433	119.366026851258	115.060283449688	116.27324423577	111.360255356674
Ani028175	174.958275617134	-0.641158867799282	0.178568762995808	-3.59054325651757	0.000329989457867949	0.0269101208776659	215.656863603135	175.401281412602	261.987625749792	253.911508210979	199.25894534149	171.66489059075	120.225704182563	112.447667034921	150.420602942642	129.549356180389	127.226520866676	181.748341289667
Ani001726	40.8616942988614	-1.28199434942326	0.357342792401953	-3.58757578628095	0.000333766737133044	0.0269681554478207	31.5980752532066	66.9935449839801	49.4999661554906	31.3337605877379	58.665070202063	109.710644362509	32.4418566841836	25.6591991891766	29.1136650856727	17.0459679184723	15.1660753351005	23.1125058287437
Ani021325	1.75209416332237	-4.426216968788	1.23326769110246	-3.58901558900911	0.000331928994311749	0.0269681554478207	6.31961505064132	1.21806445425418	3.62194874308468	7.56332152117811	1.01146672762178	1.29071346308834	0	0	0	0	0	0
Ani032101	109.29228888852	0.649297398531413	0.18095207258368	3.58822858042232	0.000332932343788343	0.0269681554478207	113.753070911544	71.8658028009969	66.4023936232191	105.886501296494	79.9058714821203	70.989240469859	127.8590822259	157.728606780527	129.070581879816	141.48153372332	124.698841644159	121.865939824285
Ani010885	854.386327081564	0.662822951891653	0.184959986635579	3.58360185869603	0.000338888522320374	0.0273014573966981	709.376789434488	883.096729334283	488.963080316432	634.238533275936	655.430439498911	597.600333409904	1303.39930089985	854.300396533762	831.680365947385	1173.61489118682	1196.43483199126	924.500233149749
Ani012771	44.2106622224441	-1.32801305166707	0.370726745687792	-3.58218840996558	0.000340727902702453	0.0273691436449351	24.4885083212351	73.083867255251	91.7560348248119	97.24270527229	49.561869653467	43.8842577450037	34.3502011950179	28.6779285055503	15.5272880456921	33.239637441021	21.9065532618118	16.8090951481773
Ani021091	510.74430745797	-0.808024834748402	0.225826742483498	-3.57807417253715	0.000346135234276009	0.0277221935732578	693.577751807885	450.683848074048	905.48718577117	492.696373379603	488.538429441318	869.940874121544	328.235255863505	396.208222774051	422.148143742255	336.657866389828	298.266148256976	446.491589873458
Ani009754	6.12494687506202	2.23261567307284	0.624664166991781	3.5741055611122	0.000351427140687046	0.027820638180806	2.36985564399049	1.21806445425418	3.62194874308468	1.08047450302544	1.01146672762178	3.87214038926503	2.8625167662515	19.6217405564292	11.6454660342691	8.52298395923615	9.26815714922805	8.40454757408863
Ani012487	85.2208053735995	0.817498587151009	0.228681816388534	3.57482986649916	0.000350455712279029	0.027820638180806	60.8262948624227	66.9935449839801	50.7072824031855	68.069893690603	67.768270750659	55.5006789127988	162.209283420918	73.9588682511561	99.9569167941431	115.060283449688	123.85628190332	77.7420650603198
Ani020359	54.2821573660246	5.27623144969418	1.47613131831466	3.57436454618292	0.000351079504578383	0.027820638180806	3.15980752532066	4.87225781701674	0	3.24142350907633	0	5.16285385235338	1.90834451083433	6.03745863274744	498.81412846786	0.852298395923615	3.37023896335566	123.967076717807
Ani020794	54.4152345804608	0.748148056563692	0.209253346035007	3.57532183231388	0.000349797327446353	0.027820638180806	36.3377865411876	51.1587070786757	51.9145986508804	25.9313880726107	34.3898687391404	45.1749712080921	72.5170914117046	74.7135505802495	70.8432517084703	51.9902021513405	70.7750182304688	67.236380592709
Ani016484	1866.25189638171	-0.592244382174657	0.165796738104877	-3.5721111823082	0.000354115004573581	0.0279526342659221	1757.64293595962	2327.72117207975	2344.60815302348	2548.83935263702	1835.81211063352	2649.83473972037	1516.17971385788	1184.85125667668	1933.14736168867	1269.92460992619	1507.33937636082	1519.12197401652
Ani010134	1065.01849876828	-0.497006303269023	0.139184938829556	-3.57083393827294	0.000355846458127256	0.0280085929154128	1047.4761946438	1363.01412431043	1441.5355997477	1077.23307951637	1098.45286619725	1453.34335943748	1022.8726578072	747.135505802495	848.178109495932	810.535774523358	930.185953886161	940.258759851165
Ani029163	20.0972538752452	1.19391309470472	0.334429481078237	3.5699995432682	0.000356981850227201	0.0280174494543647	11.0593263386223	8.52645117977929	12.0731624769489	24.8509135695852	10.1146672762178	6.45356731544172	31.4876844287664	33.9607048092043	22.3204765656824	30.6827422532501	20.2214337801339	29.4159165093102
Ani004931	12.2362202435601	4.64965964975161	1.30288164828648	3.56875058902452	0.000358687680753099	0.0280708978957375	0.789951881330165	2.43612890850837	0	0	0	2.58142692617669	54.3878185587784	36.9794341255781	1.94091100571152	46.8764117757988	0.842559740838914	0
Ani016770	39.6429792871228	-2.03554977871011	0.570534490110627	-3.56779443485602	0.000359998751147753	0.0280932358766043	30.0181714905463	52.3767715329299	63.9877611278293	29.172811581687	48.5504029258453	158.757755959866	10.4958948095888	32.4513401510175	22.3204765656824	1.70459679184723	14.3235155942615	11.5562529143719
Ani016173	9.38353064107357	-1.66686533551024	0.467310365788137	-3.56693422089836	0.000361182097162282	0.0281055080209434	11.0593263386223	14.6167734510502	9.65852998155914	15.1266430423562	7.08026709335244	28.3956961879436	2.8625167662515	6.03745863274744	6.79318851999031	2.55689518777085	4.21279870419457	4.20227378704431
Ani027608	882.186861282716	0.821748685797934	0.230428613534438	3.56617467420175	0.000362229983809428	0.0281071996785383	483.450551374061	710.131576830189	741.292176084664	482.972102852373	719.152843339083	689.240989289176	1313.89519570944	775.058751978952	1048.09194308422	1320.21021528568	1557.89296081115	744.853028753605
Ani004758	788.76319445293	0.389297948350916	0.10920536276163	3.56482446013812	0.000364099789244142	0.028172478325385	622.48208248817	708.913512375935	642.292243773683	673.135615384852	685.774441327564	766.683797074477	1043.86444742638	815.811597749998	866.616764050192	796.89900018858	1004.33121107999	838.35362051534
Ani000625	2804.96952877429	-1.21109884663223	0.340039008224453	-3.56164680327737	0.000368535947982049	0.0284354032427501	3108.4606530342	1995.18957606835	4160.4117895566	3702.7861218682	2980.79244630138	7558.41803984535	2094.40810064068	1402.19976745559	1877.83139802589	957.13109862222	1276.47800737095	2545.52734650209
Ani018441	4.8506377610162	-2.87961296628751	0.809042759285633	-3.55928402205854	0.000371867202858817	0.0286118386334434	7.89951881330165	13.398708996796	14.4877949723387	2.16094900605089	7.08026709335244	6.45356731544172	0	3.77341164546715	0	0.852298395923615	0	2.10113689352216
Ani001410	6.01978735849729	-1.80542366230039	0.507364316722755	-3.55843641894695	0.000373069072597138	0.0286239074720117	8.68947069463181	7.3083867255251	9.65852998155914	14.0461685393308	11.1261340038395	5.16285385235338	2.8625167662515	2.26404698728029	0.970455502855758	4.26149197961808	1.68511948167783	4.20227378704431
Ani002188	6.98965692897078	4.13283559072531	1.16198220907969	3.55671159027347	0.000375526037227414	0.0287177506475057	0	0	2.41463249538979	1.08047450302544	0	1.29071346308834	0	46.0356220746992	10.6750105314133	6.81838716738892	5.05535844503348	10.5056844676108
Ani002439	4369.49345486162	-0.863427942582089	0.242946273309754	-3.55398718745205	0.000379437698430504	0.0287177506475057	5083.34035635961	3575.01917323603	9673.01777653148	5435.86722472101	4306.82532621352	5761.74489922637	3341.51123847091	2479.13145107192	3507.22618732071	2718.83188299633	2799.82601880771	3751.57992338381
Ani004408	424.932257744566	0.673532183133073	0.189672396509816	3.55102901385135	0.000383728112773797	0.0287177506475057	360.218057886555	345.930305008188	251.121779520538	366.280856525626	377.277089402923	263.305546470022	653.607994960758	504.127795834411	374.595824102323	643.485288922329	531.655196469355	427.581357831759
Ani004620	1.95294528635932	-4.57246477630117	1.28676892598144	-3.55344668648542	0.000380218255970577	0.0287177506475057	7.10956693197148	0	6.03658123847446	1.08047450302544	4.04586691048711	5.16285385235338	0	0	0	0	0	0
Ani007447	101.347595744925	-0.851391842380411	0.239491709679472	-3.55499504980731	0.000377986205737238	0.0287177506475057	119.282734080855	108.407736428622	114.695043531015	159.910226447766	119.35307385937	160.048469422955	64.8837133683672	57.3558570111007	114.513749336979	50.2856053594933	58.1366221178851	89.2983179746917
Ani011032	28.5298604027891	-2.42692597260484	0.683367461419248	-3.55142161373105	0.000383156103981917	0.0287177506475057	4.73971128798099	95.0090274318264	7.24389748616936	31.3337605877379	49.561869653467	100.675650120891	5.72503353250299	3.77341164546715	7.76364402284606	11.9321775429306	6.74047792671131	17.8596635949383
Ani026443	391.1467956624	2.40527612076318	0.67725280650873	3.55151886806123	0.000383014529917625	0.0287177506475057	55.2966316931115	337.403853828409	14.4877949723387	119.932669835824	72.8256043887679	145.850621328983	101.14225907422	222.631287082562	447.379986816504	853.150694319539	1434.87923864867	888.780905959872
Ani026697	50.2949086470027	2.50082424618527	0.703319089664701	3.55574629344628	0.00037690766535046	0.0287177506475057	16.5889895079335	17.0529023595586	7.24389748616936	6.48284701815266	31.3554685562751	11.6164211677951	17.175100597509	9.81087027821459	158.184246965489	18.7505647103195	164.299149463588	144.978445653029
Ani028563	15.4652893788817	-1.74557067696134	0.491331913368466	-3.55273213375064	0.000381252471831947	0.0287177506475057	9.47942257596198	34.1058047191172	20.5243762108132	43.2189801210178	12.1376007314613	23.2328423355902	13.3584115758403	3.01872931637372	5.82273301713455	5.96608877146531	4.21279870419457	10.5056844676108
Ani009021	7.47587763084207	-3.62479378857883	1.02107152563678	-3.54999008156483	0.00038524566545987	0.0287527630043904	7.10956693197148	3.65419336276255	33.804854935457	11.8852195332799	1.01146672762178	25.8142692617669	0	4.52809397456058	0	0.852298395923615	0	1.05056844676108
Ani006942	16.4549679429863	2.43804802702306	0.687467302565755	3.54642034308223	0.00039050277997297	0.0290659283865207	7.89951881330165	3.65419336276255	4.82926499077957	3.24142350907633	8.09173382097421	2.58142692617669	72.5170914117046	9.81087027821459	27.1727540799612	21.3074598980904	1.68511948167783	34.6687587431156
Ani001195	221.121894350166	1.73826471689215	0.4904852616231	3.5439693154896	0.000394151115324391	0.0291789005401362	30.0181714905463	138.859347784977	136.426735989523	167.473547968944	30.3440018286533	109.710644362509	202.284518148439	568.275793807353	448.35044231936	201.142421437973	465.092976943081	155.48413012064
Ani029101	7.81656845694662	-4.63544364370553	1.30774681339918	-3.5446032796339	0.000393204423290464	0.0291789005401362	4.73971128798099	3.65419336276255	1.20731624769489	23.7704390665598	0	56.7913923758872	0	0	1.94091100571152	0.852298395923615	0.842559740838914	0
Ani022244	833.733259403072	0.561456176647744	0.158583148140622	3.54045296256749	0.000399440830220419	0.0294467998491939	611.422756149547	730.83867255251	651.950773755242	594.260976663994	769.726179720172	684.078135436823	1164.09015160894	1038.44288483256	752.103014713212	1175.31948797867	1075.10622931045	757.459850114737
Ani033231	264.784600316176	-0.637126935608721	0.179972417386091	-3.54013656571555	0.000399920030079228	0.0294467998491939	336.51950144665	218.033537311499	295.792480685249	395.453668107313	330.749619932321	356.236915812383	213.734585213445	174.331618020582	256.20025275392	161.936695225487	219.908092358957	218.518236926304
Ani017251	42.5555480688483	-1.56227600332758	0.441783455237376	-3.53629359544067	0.00040578345337385	0.0297984304862282	78.9951881330165	96.2270918860805	20.5243762108132	18.3680665514325	76.871471299255	90.3499424161841	32.4418566841836	13.5842819236817	23.2909320685382	20.4551615021668	22.7491130026507	16.8090951481773
Ani003608	13.950305159397	-2.36950186825717	0.671145205177326	-3.53053534462951	0.000414719601473044	0.0302050980679916	4.73971128798099	47.5045137159132	25.3536412015928	24.8509135695852	2.02293345524355	36.1399769664737	2.8625167662515	9.05618794912116	3.88182201142303	4.26149197961808	2.52767922251674	4.20227378704431
Ani013801	2.59509224384442	-3.93003918332814	1.11304472810068	-3.53089061392386	0.000414162986921061	0.0302050980679916	4.73971128798099	9.74451563403347	8.45121373386425	1.08047450302544	3.03440018286533	2.58142692617669	0	1.50936465818686	0	0	0	0
Ani032144	9.44876475993636	-1.44800890132218	0.409976628838574	-3.53193035765053	0.000412537985484869	0.0302050980679916	9.47942257596198	13.398708996796	13.2804787246438	15.1266430423562	15.1720009143266	16.7792750201485	2.8625167662515	7.5468232909343	3.88182201142303	6.81838716738892	1.68511948167783	7.35397912732755
Ani033118	21.0367314006909	1.1352387696466	0.321607393625838	3.52989014601869	0.000415732246782988	0.0302050980679916	15.7990376266033	12.1806445425418	16.9024274677285	16.2071175453817	6.06880036573066	11.6164211677951	20.9917896191776	26.41388151827	45.6114086342206	22.159758294014	31.1747104110398	27.314779615788
Ani008795	24.1863779207899	2.49138988037001	0.70629926001221	3.52738565849119	0.000419684984099033	0.0303313757241599	5.52966316931115	0	2.41463249538979	24.8509135695852	8.09173382097421	2.58142692617669	70.6087469008702	7.5468232909343	54.3455081599224	36.6488310247154	34.5449493743955	43.0733063172042
Ani009002	31.8910017876221	-1.76856371784617	0.501312448595694	-3.52786714712625	0.000418922354358323	0.0303313757241599	25.2784602025653	31.6696758106088	68.8170261186089	28.0923370786615	21.2408012800573	121.327065530304	13.3584115758403	26.41388151827	9.70455502855758	15.3413711266251	6.74047792671131	14.7079582546551
Ani000139	18.1988545125967	-1.21646308467471	0.345650819048696	-3.5193409580879	0.000432620332412313	0.0311778909196465	21.3287007959144	31.6696758106088	20.5243762108132	21.6094900605089	28.3210683734097	29.6864096510319	20.0376173637605	10.565552607308	7.76364402284606	11.9321775429306	11.7958363717448	3.15170534028324
Ani008933	685.925122083558	0.919744358821686	0.261387893179845	3.51869532912477	0.000433674434682389	0.0311778909196465	390.236229377101	656.536740843005	375.475353033112	493.776847882628	471.343495071748	459.493992859451	1442.70845019075	668.648543576779	840.414465473086	744.90879803724	1147.5663670226	539.992181635194
Ani021710	56.9775348903654	-1.14270447893058	0.325380609260511	-3.51190097506916	0.000444913741864199	0.031902178804718	97.9540332849404	36.5419336276255	120.731624769489	70.2308426966539	87.9976053030946	56.7913923758872	24.8084786408463	44.5262574165124	32.9954870970958	41.7626214002571	21.0639935209729	48.3261485510096
Ani005470	44.9152561499565	2.30674759226668	0.657085086997047	3.5105766938172	0.000447135803742406	0.0319777984342252	27.6483158465558	4.87225781701674	31.3902224400672	10.8047450302544	4.04586691048711	11.6164211677951	74.4254359225389	49.0543513910729	52.4045971542109	8.52298395923615	202.214337801339	61.9835383589036
Ani009022	49.1915320272003	-2.22585131630613	0.634820324939798	-3.50626977250172	0.000454434379390991	0.0321902715061717	50.5569204051305	26.797417993592	173.853539668065	82.1160622299337	28.3210683734097	125.199205919569	3.81668902166866	48.2996690619795	12.6159215371249	18.7505647103195	4.21279870419457	15.7585267014162
Ani026672	26.8736901493142	2.2340030593755	0.637184937467927	3.5060512702216	0.000454807603697874	0.0321902715061717	1.57990376266033	7.3083867255251	24.1463249538979	4.32189801210178	2.02293345524355	18.0699884832368	20.0376173637605	95.8446557948656	59.1977856742012	27.2735486695557	26.9619117068452	35.7193271898767
Ani027180	12.8255644337866	-4.81585135857148	1.37340960132426	-3.50649314955128	0.000454053123940742	0.0321902715061717	0	37.7599980818797	0	0	65.7453372954155	45.1749712080921	0.954172255417165	0.75468232909343	0.970455502855758	1.70459679184723	0.842559740838914	0
Ani028465	3406.33219312627	-0.234199306667547	0.0667809707537362	-3.50697667350761	0.000453228877117415	0.0321902715061717	3491.58731547933	4013.52237676754	3669.03407674478	3448.87461365722	3537.09914649335	3936.67606241945	3084.8389017637	3112.3099251813	2999.67795932715	3120.26442747635	3301.9916243477	3160.10988785732
Ani000292	5.95831136697306	3.57399314389751	1.01969032098469	3.50497898268388	0.000456643330661349	0.0321984699137348	0	0	1.20731624769489	2.16094900605089	1.01146672762178	1.29071346308834	28.625167662515	3.01872931637372	20.3795655599709	10.2275807510834	2.52767922251674	1.05056844676108
Ani032359	1.96543266441205	-4.57148571104542	1.3044201994073	-3.50461125419753	0.000457274462284795	0.0321984699137348	3.15980752532066	6.09032227127092	0	1.08047450302544	8.09173382097421	5.16285385235338	0	0	0	0	0	0
Ani000576	154.153554044696	-0.957116325273915	0.273331696461992	-3.50166606238076	0.000462358733601585	0.032472995056618	186.428643993919	260.665793210395	160.573060943421	178.278292999198	144.639742049914	290.410529194878	92.554708775465	100.372749769426	149.450147439787	117.617178637459	52.2387039320127	116.61309759048
Ani027280	662.926573258652	0.74728542793627	0.213469191053178	3.50067110035616	0.000464088217370223	0.0325111006700455	350.738635310593	727.184479189748	449.1216441425	519.708235955239	477.412295437479	446.586858228567	1201.30286957021	664.120449602218	859.823575530202	763.659362747559	789.478477166062	705.981996223445
Ani009015	6.18671200857669	-2.54009695781465	0.72662758640075	-3.49573427344903	0.00047275924331933	0.032919503108863	3.94975940665082	15.8348379053044	9.65852998155914	21.6094900605089	7.08026709335244	5.16285385235338	0.954172255417165	0.75468232909343	0.970455502855758	5.11379037554169	0	3.15170534028324
Ani024998	1306.1950561973	0.643595911862925	0.184131642294382	3.49530316377655	0.000473523574345296	0.032919503108863	1163.59912119933	1185.17671398932	868.060382092628	850.333433881024	1022.59286162562	1027.40791661832	2261.38824533868	1445.97134254301	1250.91714318107	1510.27275757665	1830.03975710212	1258.58099921977
Ani025903	18.9239908428237	-1.47505363479982	0.421994720168359	-3.49543149310336	0.000473295933902433	0.032919503108863	41.8674497104987	26.797417993592	25.3536412015928	14.0461685393308	39.4472023772493	19.3607019463252	10.4958948095888	6.03745863274744	6.79318851999031	22.159758294014	8.42559740838914	6.30341068056647
Ani017885	69.4503328391296	1.16520699723929	0.333617507498481	3.4926434346213	0.000478264663166472	0.0331649300982097	30.8081233718764	51.1587070786757	43.4633849170161	41.0580311149669	39.4472023772493	51.6285385235338	151.713388611329	46.0356220746992	107.720560816989	61.3654845065003	144.920275424293	64.0846752524258
Ani024267	159.3655212104	-1.24007346060499	0.355373985180903	-3.48948857349176	0.000483945747524756	0.0333898185653667	120.862637843515	372.72772300178	263.194941997487	253.911508210979	164.86907660235	167.792750201485	89.6921920092135	35.4700694673912	132.952403891239	118.469477033382	75.8303766755023	116.61309759048
Ani029488	667.905671660754	-0.52719982177047	0.1510729404495	-3.48970384902716	0.000483556100269255	0.0333898185653667	612.212708030878	1013.42962593948	776.304347267816	640.721380294088	758.600045716332	931.895120349785	553.419908141956	516.202713099906	521.134605033542	508.822142366398	599.059975736468	583.065487952398
Ani008843	92.4905000726232	1.46568044719639	0.420158629224098	3.48839782227738	0.000485924504401543	0.0334421057790519	56.0865835744417	76.7380606180136	22.939008706203	42.1385056179923	60.6880036573066	36.1399769664737	198.46782912677	41.5075281001386	95.1046392798643	151.709114474403	235.916727434896	92.4500233149749
Ani002157	5.08666684861026	-1.94133991504274	0.557147002765912	-3.48443033060415	0.000493185839872763	0.0338567752881074	8.68947069463181	7.3083867255251	13.2804787246438	7.56332152117811	5.05733363810888	6.45356731544172	3.81668902166866	1.50936465818686	2.91136650856727	2.55689518777085	0.842559740838914	1.05056844676108
Ani009755	14.9591663845777	2.70527403672112	0.776781237113786	3.48267170660926	0.000496436744140377	0.0339947471468726	5.52966316931115	1.21806445425418	3.62194874308468	8.64379602420355	2.02293345524355	2.58142692617669	1.90834451083433	3.01872931637372	18.4386545542594	31.5350406491738	54.7663831545294	46.2250116574874
Ani010310	708.857904481425	-0.776589578271865	0.223089272211937	-3.48107092094549	0.000499413237074532	0.0341132867249589	1150.95989109805	680.898029928089	912.731083257339	602.904772688198	899.193920855759	1124.21142634995	433.194203959393	711.665436335104	620.121066324829	411.660125231106	422.964989901135	535.78990784815
Ani002091	26.4485746439057	1.91393431974844	0.550914129823497	3.47410642809548	0.000512557687417589	0.0348477916352205	5.52966316931115	4.87225781701674	20.5243762108132	25.9313880726107	1.01146672762178	9.03499424161841	61.0670243466986	54.3371276947269	42.7000421256533	18.7505647103195	33.7023896335566	39.921600976921
Ani006288	43.5585899645178	-1.87318158515224	0.539299379987712	-3.47336128069519	0.000513982980564021	0.0348477916352205	9.47942257596198	65.7754805297259	111.07309478793	48.621352636145	60.6880036573066	114.873498214863	17.175100597509	10.565552607308	27.1727540799612	5.11379037554169	22.7491130026507	29.4159165093102
Ani009189	413.869033214505	-1.47618822888087	0.424926405598635	-3.47398563476239	0.000512788486397112	0.0348477916352205	293.862099854821	1269.22316133286	482.926499077957	194.48541054458	627.109371125501	786.044499020802	159.346766654667	270.176273815448	141.686503416941	281.258470654793	148.290514387649	312.01882868804
Ani027529	67.920134975731	-3.29957235644077	0.950594459206089	-3.47106205436594	0.000518404184830109	0.0350607630288432	34.7578827785272	63.3393516212176	360.987558060773	47.5408781331195	20.2293345524355	212.967721409577	55.3419908141956	2.26404698728029	0.970455502855758	0.852298395923615	12.6383961125837	3.15170534028324
Ani031047	59.4826575923391	-0.637517719736322	0.184304104211264	-3.45905329924476	0.000542077623454773	0.0365715472513539	78.9951881330165	79.174189526522	74.8536073570834	68.069893690603	51.5848031087106	82.6056616376541	54.3878185587784	48.2996690619795	40.7591311199418	48.5810085676461	49.7110247094959	36.7698956366377
Ani007316	38.3815038267214	1.28950704497331	0.373234028101247	3.45495573255584	0.000550383180239567	0.0370406528008402	26.0684120838954	13.398708996796	28.9755899446774	31.3337605877379	17.1949343695702	16.7792750201485	40.0752347275209	86.033785516651	33.9659425999515	54.5470973391114	85.9410935655692	26.264211169027
Ani007391	46.5059645395454	1.85106625827141	0.536379644518355	3.45103748285152	0.000558436006978726	0.0374904918312605	37.1277384225177	4.87225781701674	24.1463249538979	21.6094900605089	7.08026709335244	25.8142692617669	73.4712636671217	74.7135505802495	173.711535011181	37.5011294206391	28.6470311885231	49.3767169977707
Ani009482	2070.37412972503	-0.496873022646371	0.144064678690497	-3.44895797611735	0.000562754275180187	0.0376482787979183	2306.65949348408	2483.63342222428	2237.15700697864	1948.09552895488	2790.63670150848	2773.74323217685	1716.55588749548	1355.4094630518	1630.36524479767	1592.09340358531	1982.54307019396	2027.59710224888
Ani030264	8.61624244216173	-2.27388253694536	0.659367115538108	-3.44858347248581	0.000563535260017762	0.0376482787979183	6.31961505064132	6.09032227127092	22.939008706203	18.3680665514325	19.2178678248138	12.9071346308834	5.72503353250299	2.26404698728029	0	7.67068556331254	0.842559740838914	1.05056844676108
Ani003540	28.1107400591156	1.24287913255808	0.361299125036244	3.44002807212279	0.000581653852770773	0.0386761002842921	21.3287007959144	12.1806445425418	3.62194874308468	21.6094900605089	21.2408012800573	19.3607019463252	34.3502011950179	24.9045168600832	33.9659425999515	35.7965326287918	52.2387039320127	56.7306961250982
Ani031010	89.6560453878479	0.733110556136814	0.213114396661031	3.43998607143779	0.000581744124607657	0.0386761002842921	56.8765354557719	76.7380606180136	57.9511798893549	60.5065721694249	66.7568040230372	86.4778020269191	145.034182823409	122.258537313136	105.779649811278	134.663146555931	80.8857351205357	81.9443388473641
Ani032746	31.5698130970251	-1.24695670077545	0.362751722163825	-3.43749353783164	0.00058712472902017	0.0389393061806089	20.5387489145843	35.3238691733713	95.3779835678965	41.0580311149669	42.4816025601146	32.2678365772086	17.175100597509	19.6217405564292	17.4681990514036	23.8643550858612	16.8511948167783	16.8090951481773
Ani009347	394.460203244916	5.96704862916369	1.73621029191128	3.43682367105136	0.000588578641334397	0.0389414433932137	2.36985564399049	1.21806445425418	3.62194874308468	41.0580311149669	3.03440018286533	23.2328423355902	0	0.75468232909343	2843.43462336737	2.55689518777085	4.21279870419457	1808.02829687582
Ani002616	2408.66352830556	0.582440687048132	0.16962845480976	3.43362608414575	0.000595565143190537	0.039214242396952	2040.44570947582	2179.11730866074	1581.58428448031	2353.27346758942	1857.05291191358	1561.7632903369	3638.25880990565	3150.04404163598	2868.66646644162	2698.37672149417	2898.40550848586	2076.97381924665
Ani011834	735.580750837506	-0.641517511991153	0.186805798639784	-3.43414132035689	0.00059443419590837	0.039214242396952	646.180638928075	1254.60638788181	900.65792078039	747.688356093607	812.207782280287	1018.3729223767	598.266004146563	470.167091025207	683.200674010454	491.776174447926	630.234686147508	573.610371931549
Ani007759	16.2774626680756	-1.2215305692883	0.356157977805775	-3.4297436682843	0.000604151699447511	0.0396801109912835	16.5889895079335	28.0154824478462	32.5975386877621	18.3680665514325	13.1490674590831	28.3956961879436	11.450067065006	12.8295995945883	12.6159215371249	5.96608877146531	5.8979181858724	9.4551160208497
Ani027926	10.8305201313753	-2.24717942255681	0.65532214493388	-3.4291217532158	0.000605537818785605	0.0396801109912835	13.4291819826128	17.0529023595586	3.62194874308468	37.8166076058905	31.3554685562751	3.87214038926503	7.63337804333732	3.01872931637372	5.82273301713455	2.55689518777085	1.68511948167783	2.10113689352216
Ani002103	1.6710712755628	-3.76431191484061	1.09853778386188	-3.42665675240342	0.000611060958129711	0.039946469460933	0.789951881330165	3.65419336276255	2.41463249538979	4.32189801210178	4.04586691048711	3.87214038926503	0.954172255417165	0	0	0	0	0
Ani029143	26.3762813583571	-1.78101412063779	0.519989552430267	-3.42509597032073	0.00061458228413648	0.0400810079637675	8.68947069463181	75.5199961637594	32.5975386877621	35.6556585998397	47.5389361982235	45.1749712080921	12.4042393204231	2.26404698728029	15.5272880456921	8.52298395923615	21.0639935209729	11.5562529143719
Ani018330	10.0676535565699	-4.27632141239725	1.24911980107439	-3.42346779605856	0.000618275771902896	0.0402261084755159	0.789951881330165	0	2.41463249538979	27.0118625756361	29.3325351010315	55.5006789127988	0	2.26404698728029	0.970455502855758	0	2.52767922251674	0
Ani014394	6.91109012552253	5.10990065532548	1.49361837014672	3.4211554687986	0.00062355675539257	0.0403778796381983	0	0	0	0	1.01146672762178	1.29071346308834	30.5335121733493	17.3576935691489	31.0545760913843	0	1.68511948167783	0
Ani024578	72.0313132630759	0.688015607329022	0.201104237771874	3.42118900601927	0.000623479862759366	0.0403778796381983	54.5066798117814	60.9032227127092	50.7072824031855	51.8627761452213	45.5160027429799	68.4078135436823	123.088220948814	101.12743209852	75.6955292227491	72.4453636535073	87.6262130472471	72.4892228265144
Ani013422	35.055841977712	-0.938621953956906	0.274490329333667	-3.4195082800747	0.000627344232404195	0.0404319667524313	32.3880271345367	64.5574160754717	62.7804448801344	34.5751840968142	44.5045360153582	38.7214038926503	20.9917896191776	26.41388151827	17.4681990514036	33.239637441021	26.1193519660063	18.9102320416994
Ani019563	613.706059572411	-0.370628937200553	0.108382715298034	-3.41963140692118	0.000627060381228387	0.0404319667524313	611.422756149547	719.876092464223	685.755628690699	841.689637856821	613.960303666418	680.205995047558	533.382290778195	507.901207479878	545.395992604936	497.742263219391	540.923353618583	586.217193292682
Ani033058	32.9719184245578	1.31463321861156	0.385103632807386	3.41371284666402	0.000640840798051857	0.0412048598578366	13.4291819826128	7.3083867255251	25.3536412015928	28.0923370786615	21.2408012800573	18.0699884832368	34.3502011950179	24.1498345309898	38.8182201142303	41.7626214002571	84.2559740838914	58.8318330186204
Ani018437	52.6824614426001	1.36887250910394	0.401420667280016	3.41006983616284	0.000649462469318906	0.0416019319977703	26.0684120838954	17.0529023595586	28.9755899446774	15.1266430423562	50.5733363810888	38.7214038926503	90.6463642646307	46.7903044037926	48.5227751427879	146.595324098862	80.0431753796968	43.0733063172042
Ani025639	7.7139139604526	2.44250798324602	0.716315481280144	3.40982157593601	0.000650053918989657	0.0416019319977703	0.789951881330165	1.21806445425418	4.82926499077957	1.08047450302544	3.03440018286533	3.87214038926503	8.58755029875449	37.7341164546715	9.70455502855758	3.40919358369446	10.9532766309059	7.35397912732755
Ani032255	8.73035740610371	5.45298180523256	1.59999072373962	3.40813338747829	0.000654089125530386	0.0417625996209856	0	2.43612890850837	0	0	0	0	51.5253017925269	0	0	26.4212502736321	3.37023896335566	21.0113689352216
Ani029850	61.6262214119286	-2.3888608689106	0.701164038646793	-3.40699285365657	0.000656828467429179	0.0418399733752387	15.7990376266033	232.650310762549	135.219419741828	46.4604036300941	10.1146672762178	180.699884832368	33.3960289396008	16.6030112400555	38.8182201142303	7.67068556331254	8.42559740838914	13.657389807894
Ani014009	266.147881136411	0.549594706727878	0.161363720066702	3.40593726087063	0.000659373299889752	0.0419046265830167	197.487970332541	264.319986573158	173.853539668065	231.221543647445	231.625880625387	198.769873315605	337.776978417676	395.453540444957	251.347975239641	340.919358369446	299.951267738653	271.046659264358
Ani020552	117.95074568509	-1.5089643879808	0.443640993436467	-3.40131865698947	0.000670616057595995	0.0425204732259535	115.332974674204	170.529023595586	275.268104474436	77.794164217832	62.7109371125501	345.911208107676	45.8002682600239	73.2041859220627	62.1091521827685	33.239637441021	50.5535844503348	102.955707782586
Ani013918	2.77035377001236	-4.01035220719326	1.17965301138838	-3.3996032464439	0.000674836965789183	0.0425909201150496	0.789951881330165	4.87225781701674	2.41463249538979	1.08047450302544	13.1490674590831	9.03499424161841	0	0	0	0.852298395923615	0	1.05056844676108
Ani021551	13.8421618809555	-3.10931050172122	0.914599020329332	-3.39964337661504	0.000674737940719642	0.0425909201150496	2.36985564399049	2.43612890850837	70.0243423663038	1.08047450302544	30.3440018286533	42.5935442819154	6.67920578792016	3.01872931637372	2.91136650856727	1.70459679184723	0.842559740838914	2.10113689352216
Ani009873	3.67013884310085	-3.15876546446845	0.929813747073898	-3.39720236919384	0.000680786005594689	0.0428676079982624	5.52966316931115	6.09032227127092	1.20731624769489	9.724270527229	8.09173382097421	9.03499424161841	0.954172255417165	0	0	3.40919358369446	0	0
Ani006304	2.00631088606985	-3.53625560460236	1.04216666394829	-3.3931766644743	0.000690870661874998	0.0434028401362799	3.94975940665082	6.09032227127092	4.82926499077957	2.16094900605089	4.04586691048711	1.29071346308834	0.954172255417165	0.75468232909343	0	0	0	0
Ani005785	21.6650647703255	-2.55384944343247	0.753638877676056	-3.38869121416295	0.000702270454119927	0.0440180549400433	27.6483158465558	9.74451563403347	88.1340860817272	3.24142350907633	39.4472023772493	54.2099654497105	1.90834451083433	14.3389642527752	12.6159215371249	5.11379037554169	2.52767922251674	1.05056844676108
Ani014608	884.866302964377	-0.702133200377637	0.207297815421349	-3.38707476945908	0.000706421326790617	0.0441771382696844	929.773364325604	1008.55736812246	1481.37703592163	954.058986171467	910.320054859599	1292.00417655143	623.074482787409	622.61292150208	914.169083690124	512.231335950093	530.812636728516	839.404188962102
Ani027695	4.83633017961989	-5.86730280674092	1.73271000564168	-3.38620010713683	0.000708676868807415	0.0442172394385055	2.36985564399049	45.0683848074048	0	7.56332152117811	3.03440018286533	0	0	0	0	0	0	0
Ani016818	1146.08934866604	-0.59927372552886	0.177044656262825	-3.38487327535732	0.000712111224475549	0.044330542158204	1017.45802315325	1542.0695990858	1738.53539668065	1258.75279602464	1169.25553713077	1559.18186341072	1041.95610291554	709.401389347824	1110.20109526699	802.865088960045	920.917796736933	882.477495279306
Ani031983	338.686627702463	-0.3564171581468	0.105381074547514	-3.38217426304663	0.000719145090201041	0.0446669006024869	356.268298479904	412.923849992168	410.487524216264	319.820452895531	374.242689220057	409.156167799005	282.434987603481	289.798014371877	331.895781976669	278.701575467022	294.89590929362	303.614281113952
Ani002535	32.3115716153934	1.84770937587957	0.546798745216192	3.37913975122424	0.000727130352179686	0.0450606956483117	7.10956693197148	7.3083867255251	30.1829061923723	6.48284701815266	8.09173382097421	25.8142692617669	29.5793399179321	61.8839509856612	115.484204839835	25.5689518777085	21.9065532618118	48.3261485510096
Ani014599	58.7348628786913	-1.72036538956853	0.509447946669698	-3.37692084307082	0.000733021418203463	0.0453232272370453	74.2554768450355	121.806445425418	77.2682398524731	103.725552290443	104.181072945043	59.3728193020639	10.4958948095888	36.2247517964846	78.6068957313164	14.4890727307015	7.58303766755023	16.8090951481773
Ani027061	241.738837606212	0.383987793148534	0.11375545364991	3.37555502464333	0.000736669594037451	0.0454462091222519	201.437729739192	225.341924037024	205.243762108132	233.382492653496	219.488279893925	172.955604053838	291.022537902235	253.573262575392	297.929839376718	262.507905944473	288.997991107748	248.984721882376
Ani017040	46.9391934701474	-1.57278340305396	0.466294364838542	-3.3729410467968	0.000743698739341697	0.0457767464478841	31.5980752532066	163.220636870061	54.3292311462702	33.4947095937888	52.5962698363324	86.4778020269191	49.6169572816926	15.0936465818686	22.3204765656824	18.7505647103195	21.0639935209729	14.7079582546551
Ani008806	4978.73253462468	-1.0423410478618	0.309174847992126	-3.37136430932552	0.000747968748530682	0.0459363497556142	4465.59798515942	7338.83833688146	9394.12772331396	4763.81208383918	4583.96720958189	9671.31597892097	3184.07281632708	3012.69185774097	5216.1983278497	1903.18231809743	2280.80921845094	3930.17655933319
Ani025204	3.06468806553347	-3.18338362903702	0.944718657127943	-3.36966313200046	0.000752601284114791	0.0461174536312936	2.36985564399049	8.52645117977929	2.41463249538979	10.8047450302544	5.05733363810888	3.87214038926503	1.90834451083433	0	0.970455502855758	0.852298395923615	0	0
Ani000989	293.016301762303	-1.21121505953396	0.360294374508869	-3.36173736041538	0.000774537556956303	0.0471452404946447	602.733285454916	136.423218876469	340.46318184996	302.532860847124	445.045360153582	628.577456524024	118.317359671728	295.080790675531	169.829712999758	138.072340139626	166.826828686105	172.293225268817
Ani007448	59.8734552011721	-1.49685358974081	0.445112353404719	-3.36286687684849	0.000771375520363178	0.0471452404946447	37.9176903038479	112.061929791385	136.426735989523	19.448541054458	87.9976053030946	136.815627087365	29.5793399179321	27.9232461764569	49.4932306456437	19.6028631062431	28.6470311885231	32.5676218495934
Ani016839	191.401841440973	0.633568372824392	0.18843947858894	3.36218491777114	0.000773283201221859	0.0471452404946447	132.711916063468	210.725150585974	144.877949723387	124.254567847926	150.708542415645	138.106340550453	290.068365646818	252.063897917206	174.681990514036	221.59758294014	263.72119888258	193.304594204038
Ani023527	63.8609595288053	1.66812045873565	0.496527982191901	3.35956989044565	0.000780639029368337	0.0474112719588207	35.5478346598574	8.52645117977929	80.8901885955578	18.3680665514325	18.206401097192	21.9421288725019	73.4712636671217	150.936465818686	60.168241177057	90.3436299679032	51.3961441911738	156.534698567401
Ani007787	302.529007707868	0.875408131923178	0.260639254340866	3.35869642559026	0.000783110439971795	0.0474561461532466	222.766430535106	153.476121236027	196.792548374268	263.635778738208	259.946948998797	183.281311758545	253.809819940966	212.820416804347	432.823154273668	513.083634346016	490.369769168248	447.542158320219
Ani003509	3.9382148421339	-3.01927511500438	0.900058419335445	-3.35453238383532	0.000794992472542931	0.0480698428596543	14.219133863943	1.21806445425418	3.62194874308468	2.16094900605089	13.1490674590831	7.74428077853007	0	1.50936465818686	1.94091100571152	0.852298395923615	0.842559740838914	0
Ani025498	1166.66086489829	0.754730869701426	0.225318910461894	3.34961174876205	0.000809249048724158	0.0487167927331943	878.426492039143	1190.04897180634	942.913989449711	779.022116681345	660.48777313702	758.939516295947	1742.31853839174	995.425992074234	1321.76039488954	1107.9879147007	2113.98238976484	1508.61628954891
Ani029327	19.3287618895101	-2.47319445514362	0.738316307029342	-3.34977628368342	0.000808768532125522	0.0487167927331943	9.47942257596198	14.6167734510502	15.6951112200336	89.6793837511119	52.5962698363324	14.1978480939718	1.90834451083433	0.75468232909343	6.79318851999031	11.9321775429306	1.68511948167783	12.6068213611329
Ani031353	13.8214126905191	-2.81565918599952	0.841300684149411	-3.34679293509225	0.000817522518290158	0.0491069282861529	0.789951881330165	4.87225781701674	47.0853336601008	50.7823016421959	3.03440018286533	38.7214038926503	3.81668902166866	4.52809397456058	4.85227751427879	0.852298395923615	3.37023896335566	3.15170534028324
Ani014101	321.0177393152	1.32682086903731	0.396911265856872	3.34286522750344	0.000829181602403328	0.0496982784932813	203.017633501852	75.5199961637594	216.109608337386	177.197818496173	134.525074773696	291.701242657966	704.179124497868	658.837673298564	313.45712742241	267.621696320015	191.261061170433	618.784815142275
Ani016348	7.24886054037051	2.77353505166022	0.83094093184642	3.3378245617257	0.000844370440842413	0.0504981457316911	0.789951881330165	1.21806445425418	2.41463249538979	0	3.03440018286533	3.87214038926503	23.8543063854291	0.75468232909343	16.4977435485479	19.6028631062431	11.7958363717448	3.15170534028324
Ani007096	98.5191770802485	-1.04431016560176	0.313100322665379	-3.33538514656162	0.000851813327655861	0.0508322850932935	97.9540332849404	101.099349703097	154.536479704946	121.01314433885	77.8829380268768	243.944844523697	90.6463642646307	54.3371276947269	79.5773512341722	40.9103230043335	57.2940623770462	63.0341068056647
Ani010670	6687.17111672927	-1.08863749226378	0.326451643988897	-3.33475879907288	0.000853734165737823	0.0508361576820103	3718.30350542108	12162.373575728	10714.9316982922	9225.09130683124	5570.14726901312	13191.0915927629	6137.23594684321	3045.14319789199	4665.95005773048	2823.66458569494	4747.82413962728	4244.29652491476
Ani012980	391.335049016122	0.680853144860778	0.204426448097483	3.33055312165921	0.000866736239661372	0.0514984215630469	318.350608176056	320.35095146885	201.621813365047	369.522280034702	377.277089402923	215.549148335754	588.724281592391	390.170764141303	439.616342793658	459.388835402829	576.310862733817	439.137610746131
Ani006214	444.190159578733	1.19417091403974	0.358796939335064	3.32826393740377	0.000873890307217274	0.0516671762366392	498.459637119334	297.207726838021	127.975522255659	158.82975194474	368.173888854327	169.083463664573	550.557391375704	583.369440389221	442.527709302226	788.376016229344	902.381482438477	443.339884533175
Ani006265	19.4381384003064	1.32594303349393	0.398511906629401	3.32723567711867	0.000877121570955323	0.0516671762366392	22.1186526772446	6.09032227127092	9.65852998155914	4.32189801210178	14.1605341867049	9.03499424161841	26.7168231516806	24.9045168600832	32.02503159424	37.5011294206391	32.0172701518787	14.7079582546551
Ani025628	104.052869536082	-0.828980403663708	0.249112929809718	-3.32772933262403	0.000875568899827735	0.0516671762366392	153.250664978052	141.295476693485	100.207248558676	181.519716508275	132.502141318453	89.0592289530958	67.7462301346187	75.468232909343	113.543293834124	58.8085893187294	52.2387039320127	82.9949072941252
Ani033570	95.2376408338577	2.55136614563959	0.766539868167246	3.32841937072335	0.000873402826039471	0.0516671762366392	18.958845151924	24.3612890850837	9.65852998155914	11.8852195332799	91.0320054859599	10.3257077047068	385.485591188535	7.5468232909343	131.981948388383	256.541817173008	35.3875091152344	159.686403907684
Ani000446	43.4556853716675	-0.90114563653094	0.27112840320763	-3.32368584725829	0.000888362081245745	0.0520377837367304	48.9770166424702	64.5574160754717	57.9511798893549	65.9089446845521	36.4128021943839	65.8263866175056	22.900134130012	27.1685638473635	41.7295866227976	16.1936695225487	37.0726285969122	36.7698956366377
Ani014002	806.891800256671	0.692271518816015	0.208238081890852	3.32442323964004	0.000886016203292278	0.0520377837367304	571.135210201709	665.063192022784	406.865575473179	853.574857390101	700.946442241891	503.378250604454	1237.56141527606	782.605575269887	833.621276953096	1043.2132366105	1172.84315924777	911.893411788616
Ani030160	3064.54141924	-1.02405916954063	0.308131330789303	-3.32345031878912	0.000889112584016277	0.0520377837367304	2139.18969464209	5977.04227702528	5651.44735545979	2277.64025237764	3213.42979365438	5393.89156224619	2249.93817827368	1201.45426791674	2094.24297516273	2052.33453738407	2242.05147037235	2281.83466636506
Ani019115	9.04944570715793	-2.28934649257704	0.689021047260626	-3.32260749026304	0.000891803043316448	0.0520839598283173	12.6392301012826	8.52645117977929	10.865846229254	8.64379602420355	27.309601645788	21.9421288725019	9.54172255417165	0.75468232909343	5.82273301713455	1.70459679184723	0.842559740838914	0
Ani018682	13.2942551020712	-2.71056637151843	0.816356757197099	-3.32032086170875	0.000899140427944886	0.0524007563017838	1.57990376266033	10.9625800882877	4.82926499077957	70.2308426966539	8.09173382097421	42.5935442819154	0.954172255417165	2.26404698728029	3.88182201142303	4.26149197961808	2.52767922251674	7.35397912732755
Ani001026	14.5498417368866	3.71681750327858	1.12014239023042	3.318165204438	0.000906108749491506	0.0526947447076897	3.15980752532066	2.43612890850837	2.41463249538979	2.16094900605089	2.02293345524355	0	0	5.28277630365401	3.88182201142303	1.70459679184723	101.10716890067	50.4272854445318
Ani029083	8.25931709505965	-2.65623559000367	0.800877328628216	-3.31665723957177	0.000911013073356456	0.0528677099413278	0.789951881330165	15.8348379053044	20.5243762108132	1.08047450302544	34.3898687391404	12.9071346308834	1.90834451083433	1.50936465818686	1.94091100571152	1.70459679184723	3.37023896335566	3.15170534028324
Ani020202	70.6509321958426	-0.999012024681755	0.301343786255956	-3.31519039132671	0.000915807266843976	0.0530335662708739	63.1961505064132	148.60386341901	95.3779835678965	63.7479956785012	51.5848031087106	143.269194402806	42.9377514937724	41.5075281001386	53.3750526570667	40.9103230043335	53.9238234136905	49.3767169977707
Ani016816	13.6318502567055	-1.04785537173449	0.316913575412038	-3.30643889385967	0.000944899572858754	0.0544878825266824	15.0090857452731	19.4890312680669	18.1097437154234	14.0461685393308	19.2178678248138	24.5235557986786	8.58755029875449	8.30150562002773	7.76364402284606	11.079879147007	5.8979181858724	11.5562529143719
Ani031886	4.85854756661674	-3.88033714323171	1.1734739509253	-3.30670922875792	0.000943988238822979	0.0544878825266824	0	6.09032227127092	15.6951112200336	16.2071175453817	1.01146672762178	15.4885615570601	0.954172255417165	0.75468232909343	0	0	0	2.10113689352216
Ani031456	1015.82388837958	-0.31186552032747	0.0943466917371325	-3.305526824368	0.000947980294421981	0.054550689589312	1053.79580969444	1175.43219835529	1213.35282893337	1151.78582022512	1006.40939398367	1153.89783600098	901.692781369221	1046.74439045259	829.739454941673	920.482267597504	910.807079846866	825.746799154208
Ani016412	19.437656296632	-1.09948499232297	0.333136878146322	-3.30040011913676	0.000965470728868346	0.0554406891707188	18.958845151924	32.887740264863	19.3170599631183	36.7361331028651	20.2293345524355	30.9771231141203	6.67920578792016	7.5468232909343	15.5272880456921	17.0459679184723	12.6383961125837	14.7079582546551
Ani004536	69.988672279322	-6.30719037013721	1.91285269134888	-3.29726925584091	0.000976298579692114	0.0559451765613947	1.57990376266033	0	330.804651868401	0	167.903476785215	329.131933087528	4.77086127708583	2.26404698728029	0	3.40919358369446	0	0
Ani010337	237.040548160338	-1.53090817214414	0.464478844709924	-3.29596964335421	0.000980826129246535	0.0560872828939287	56.8765354557719	499.406426244215	294.585164437554	286.325743301743	375.254155947679	601.472473799169	164.117627931752	166.784794729648	74.7250737198934	115.912581845612	153.345872832682	55.6801276783372
Ani014157	2.20273812883134	-3.6650662480676	1.11253405936078	-3.29434071454262	0.000986528396260597	0.0562958318791125	3.15980752532066	7.3083867255251	3.62194874308468	3.24142350907633	7.08026709335244	0	0	0	0.970455502855758	0	0	1.05056844676108
Ani010023	11.1379128282918	3.27241940743782	0.993688886682473	3.29320318592182	0.000990528641463443	0.0564065904746885	6.31961505064132	0	3.62194874308468	2.16094900605089	0	0	14.3125838312575	12.0749172654949	12.6159215371249	0.852298395923615	69.0898987487909	12.6068213611329
Ani025687	2.73575606636069	-3.47469174488495	1.05544774755279	-3.29214947205254	0.00099424753660756	0.0565009009859288	2.36985564399049	1.21806445425418	2.41463249538979	10.8047450302544	8.09173382097421	5.16285385235338	0.954172255417165	0	0.970455502855758	0	0.842559740838914	0
Ani002588	73.6248099824474	-2.94014954248479	0.894587064701363	-3.28659965977296	0.00101404884696183	0.0567963370203923	97.1640814036103	271.628373298683	152.121847209557	74.5527407087556	143.628275322292	42.5935442819154	1.90834451083433	0.75468232909343	37.8477646113746	0.852298395923615	57.2940623770462	3.15170534028324
Ani002610	3703.99845772501	-1.66120983117044	0.505497740296383	-3.28628537527476	0.00101518103841999	0.0567963370203923	4915.87055751761	2354.51859007334	14944.1605139674	1899.47417631873	3226.57886111347	6430.33447310613	595.403487380311	2605.16340003052	2372.76370448233	2121.37070745388	1341.35510741555	1640.9879138408
Ani003065	2500.54179615648	-0.501206180685384	0.152345892711464	-3.28992250309397	0.00100214979405552	0.0567963370203923	2504.93741569795	3086.5753270801	4056.58259225484	2446.19427484961	2375.93534318355	3114.49158643218	2052.42452140232	1997.64412511031	2221.37264603683	1896.36393093004	2109.76959106064	2144.21019983936
Ani006730	2.26297165180491	-3.68519448871171	1.12146681236835	-3.28604863565172	0.00101603465152759	0.0567963370203923	0.789951881330165	2.43612890850837	9.65852998155914	6.48284701815266	2.02293345524355	3.87214038926503	0	0	0	0	0.842559740838914	1.05056844676108
Ani008893	2500.68548579951	-0.546950668376739	0.166371348803231	-3.28752920686855	0.00101070704497175	0.0567963370203923	2275.06141823087	2870.97791867711	3903.25342879759	3037.21382800452	2523.60948541633	3204.84152884836	2370.16388245624	1564.45646821068	2141.79529480266	1873.35187424011	1952.21091952376	2291.28978238591
Ani018407	799.424944655266	-0.684575062569099	0.208108338156609	-3.28951289810374	0.0010036095666962	0.0567963370203923	965.321198985461	922.074791870417	1111.938264127	1415.42159896333	722.187243521948	775.718791316095	659.333028493261	458.846856088805	722.98934962754	490.923876052002	606.643013404018	741.701323413321
Ani021510	16.1148710749392	-2.76421168870026	0.840734104925213	-3.28785483128004	0.00100953881017394	0.0567963370203923	0.789951881330165	36.5419336276255	79.6828723478629	15.1266430423562	13.1490674590831	23.2328423355902	5.72503353250299	0.75468232909343	0	5.96608877146531	5.05535844503348	7.35397912732755
Ani025447	126.844348246987	-0.926775484504048	0.281997680192537	-3.28646492365214	0.00101453408272697	0.0567963370203923	137.451627351449	120.588380971164	249.914463272843	178.278292999198	133.513608046074	178.118457906192	51.5253017925269	124.522584300416	118.395571348402	59.6608877146531	72.4601377121466	97.7028655487803
Ani002003	7.37147694838966	-1.87085388016043	0.570367810743454	-3.28008321108066	0.00103776473698528	0.057892900021922	7.10956693197148	13.398708996796	7.24389748616936	19.448541054458	11.1261340038395	11.6164211677951	1.90834451083433	9.05618794912116	2.91136650856727	0.852298395923615	1.68511948167783	2.10113689352216
Ani025848	14.9087148948652	-1.31986750758822	0.402461439626685	-3.27948811397311	0.00103995590861927	0.0578972201077038	24.4885083212351	15.8348379053044	9.65852998155914	30.2532860847124	22.2522680076791	24.5235557986786	5.72503353250299	6.79214096184087	12.6159215371249	4.26149197961808	6.74047792671131	15.7585267014162
Ani015821	72.087141524117	-0.880954117895914	0.268687832196323	-3.2787272527184	0.001042763666632	0.0579357801069312	80.5750918956768	144.949670056248	65.1950773755242	55.1041996542977	79.9058714821203	135.524913624276	55.3419908141956	52.8277630365401	53.3750526570667	52.8425005472641	42.1279870419457	47.2755801042485
Ani033212	232.70555926429	0.492576929055252	0.150334115540334	3.27654788991057	0.00105084489893873	0.0582665842648394	214.866911721805	199.762570497686	208.865710851216	153.427379429613	214.430946255817	167.792750201485	227.092996789285	302.627613966465	256.20025275392	237.791252462689	279.729833958519	329.878492282979
Ani026704	297.369735061586	-0.535462980679858	0.163699280388985	-3.27101609370231	0.00107161811829287	0.0592983674306265	293.862099854821	313.042564743325	359.780241813078	463.523561797916	294.336817737937	387.214038926503	272.893265049309	248.290486271738	266.875263285333	190.062542290966	219.065532618118	259.490406349986
Ani016443	7.23207677508762	-1.89056395290255	0.57878484296795	-3.26643652796422	0.00108910219769203	0.0596890535667245	13.4291819826128	12.1806445425418	3.62194874308468	3.24142350907633	24.2752014629226	11.6164211677951	2.8625167662515	4.52809397456058	1.94091100571152	3.40919358369446	2.52767922251674	3.15170534028324
Ani020845	73.3408590223777	0.728812135174403	0.223044984059648	3.26755671393848	0.00108480129172117	0.0596890535667245	56.0865835744417	69.4296738924885	43.4633849170161	50.7823016421959	62.7109371125501	49.0471115973571	95.4172255417165	103.3914790858	59.1977856742012	97.1620171352921	123.013722162481	70.3880859329923
Ani023961	533.987049674864	-0.431281382862635	0.131967140673956	-3.2680967448418	0.00108273348319266	0.0596890535667245	689.627992401234	635.829645120684	590.377645122803	575.892910112562	694.87764187616	491.761829436659	422.698309149804	444.50789183603	422.148143742255	571.039925268822	441.501304199591	427.581357831759
Ani023989	1911.69535457361	0.419977898257127	0.128558569080372	3.26682150603718	0.00108762231544909	0.0596890535667245	1673.90803653862	1559.12250144536	1623.84035314963	1602.34368798673	1967.30278522436	1384.93554589379	2498.02296468214	2545.54349603214	1784.66766975174	2065.11901332292	2129.14846509994	2106.38973575596
Ani031306	5.54836705718423	3.85005189830591	1.17871462524388	3.26631384378496	0.00108957419529635	0.0596890535667245	0.789951881330165	0	1.20731624769489	0	1.01146672762178	1.29071346308834	1.90834451083433	0.75468232909343	8.73409952570182	1.70459679184723	5.05535844503348	44.1238747639653
Ani020663	206.264958047025	-0.557254499097007	0.170644442951944	-3.26558831601647	0.00109236935705096	0.0597227326526605	230.665949348408	248.485148667854	208.865710851216	274.440523768463	234.660280808252	276.212681100906	131.675771247569	119.239807996762	202.825200096853	170.459679184723	198.001539097145	179.647204396144
Ani007073	3.44397120407927	-4.33053224070457	1.3289589628746	-3.25858989004252	0.00111967398490755	0.0610936058179336	0	19.4890312680669	9.65852998155914	2.16094900605089	4.04586691048711	3.87214038926503	0	0	0	0	0	2.10113689352216
Ani018177	301.910687222239	0.917132533849996	0.2817854872939	3.25471883828224	0.00113504674845762	0.0618092753220727	311.241041244085	114.498058699893	175.060855915759	235.543441659547	235.671747535874	180.699884832368	370.21883510186	286.02460272641	236.791142696805	481.548593696842	465.092976943081	530.537065614345
Ani002536	103.195778229428	1.37588022235037	0.422839505225115	3.25390651854507	0.00113829730892911	0.0618632968033279	75.0454287263656	31.6696758106088	19.3170599631183	52.9432506482468	90.0205387583381	74.861380859124	150.759216355912	97.3540204530524	97.0455502855758	308.532019324349	88.468772788086	152.332424780356
Ani025437	121.454976097182	-0.60634297341199	0.186562669396974	-3.25007663843935	0.00115373911735758	0.0625783527990919	105.063600216912	146.167734510502	136.426735989523	191.243987035504	130.479207863209	170.374177127662	97.3255700525508	77.7322798966233	102.86828330271	84.3775411964379	97.736929937314	117.663666037241
Ani021753	4.54348765481978	3.94387750560881	1.21406420342713	3.24849171442153	0.00116018587662263	0.0628036587876885	0	0	2.41463249538979	0	1.01146672762178	0	23.8543063854291	0	4.85227751427879	7.67068556331254	4.21279870419457	10.5056844676108
Ani020401	140.316819901763	6.71302595544358	2.06761102552848	3.24675476797079	0.00116728921896901	0.0629394074739769	0	0	2.41463249538979	4.32189801210178	4.04586691048711	5.16285385235338	0.954172255417165	0	1134.46248283838	0.852298395923615	0	531.587634061106
Ani021377	129.550262184823	-2.59599894141104	0.799494704565208	-3.24704957592287	0.00116608076001127	0.0629394074739769	179.319077061947	572.490293499466	18.1097437154234	424.626479689	50.5733363810888	89.0592289530958	23.8543063854291	12.0749172654949	18.4386545542594	26.4212502736321	132.28187931171	7.35397912732755
Ani007768	7.2603412172938	2.67440158802559	0.824282063199705	3.24452236367255	0.00117647778806046	0.0633102221861768	2.36985564399049	1.21806445425418	4.82926499077957	2.16094900605089	0	1.29071346308834	8.58755029875449	5.28277630365401	11.6454660342691	3.40919358369446	42.1279870419457	4.20227378704431
Ani025571	234.179259035411	-0.537509526658508	0.165722073978288	-3.24343953557405	0.0011809587351102	0.0634267464968696	225.926238060427	255.793535393379	281.30468571291	340.349468453015	270.061616275014	290.410529194878	183.201073040096	198.481452551572	249.40706423393	172.16427597657	142.392596201776	200.658573331366
Ani021004	141.580682181801	1.05287352574405	0.324966768068887	3.23994213931704	0.0011955395671875	0.0640841962521188	90.8444663529689	95.0090274318264	111.07309478793	75.6332152117811	76.871471299255	103.257077047068	253.809819940966	64.902680302035	163.036524479767	151.709114474403	310.06198462872	202.759710224888
Ani024120	15.3824967307366	1.7873979491369	0.552134485964816	3.23725105852344	0.00120687185204526	0.0645652869128351	3.94975940665082	9.74451563403347	3.62194874308468	9.724270527229	8.09173382097421	6.45356731544172	52.4794740479441	25.6591991891766	3.88182201142303	16.1936695225487	14.3235155942615	30.4664849560713
Ani001677	49.765563233117	0.914657711638278	0.282681024308382	3.23565302579511	0.00121364812576373	0.0647135996162921	49.7669685238004	31.6696758106088	27.7682736969825	42.1385056179923	30.3440018286533	24.5235557986786	46.7544405154411	98.1087027821459	58.2273301713455	85.2298395923615	48.0259052278181	54.6295592315761
Ani002145	1.51710964224061	-4.21632553890959	1.30315163929462	-3.23548343245137	0.0012143693257922	0.0647135996162921	3.94975940665082	2.43612890850837	0	6.48284701815266	4.04586691048711	1.29071346308834	0	0	0	0	0	0
Ani012301	22.5417657682086	-1.09477599617411	0.338531035019389	-3.23390142387214	0.00122111595263597	0.0649467709876732	27.6483158465558	32.887740264863	32.5975386877621	33.4947095937888	37.4242689220057	19.3607019463252	14.3125838312575	6.79214096184087	19.4091100571152	6.81838716738892	17.6937545576172	22.0619373819826
Ani018715	167.55015787731	-0.978095371911742	0.3027060642658	-3.23117204237077	0.00123283710402993	0.0654431029389222	142.19133863943	155.912250144536	332.011968116096	253.911508210979	168.914943512837	281.375534953259	115.454842905477	169.048841716928	133.922859394095	98.8666139271393	58.1366221178851	100.854570889064
Ani003567	16.354971216502	-1.51240890942848	0.468156055931986	-3.23056572752784	0.00123545494863667	0.0654552156636498	7.10956693197148	32.887740264863	31.3902224400672	20.5290155574834	10.1146672762178	43.8842577450037	7.63337804333732	9.81087027821459	5.82273301713455	11.9321775429306	6.74047792671131	8.40454757408863
Ani009085	26.6337610365472	1.56544600246616	0.48502628208389	3.22754881599467	0.00124855735239222	0.0660060818104547	6.31961505064132	18.2709668138128	15.6951112200336	18.3680665514325	7.08026709335244	15.4885615570601	62.0211966021157	7.5468232909343	43.6704976285091	28.1258470654793	62.3494208220796	34.6687587431156
Ani024875	77.9271996258355	0.869980859402741	0.269588915588572	3.22706464953643	0.00125067198932591	0.0660060818104547	78.2052362516863	38.9780625361339	36.2194874308468	50.7823016421959	63.7224038401719	61.9542462282405	140.263321546323	127.54131361679	69.8727962056146	95.4574203434449	102.792288382348	69.3375174862312
Ani015108	17.7686167686331	-0.951699704354614	0.295128015887257	-3.22470132662084	0.00126104154560878	0.0664253634149426	19.7487970332541	28.0154824478462	19.3170599631183	30.2532860847124	17.1949343695702	25.8142692617669	9.54172255417165	9.81087027821459	15.5272880456921	11.079879147007	10.110716890067	16.8090951481773
Ani020262	4.86468072504652	2.44204441929064	0.757608297799208	3.22336018016775	0.00126696134339847	0.0666090943513004	0	4.87225781701674	3.62194874308468	1.08047450302544	0	0	13.3584115758403	3.77341164546715	7.76364402284606	10.2275807510834	8.42559740838914	5.25284223380539
Ani014809	23.5200443660113	-1.81976073842159	0.564700817713495	-3.22252187590218	0.00127067462348777	0.0666763383370757	18.958845151924	17.0529023595586	107.451146044845	12.9656940363053	50.5733363810888	12.9071346308834	6.67920578792016	10.565552607308	10.6750105314133	10.2275807510834	8.42559740838914	15.7585267014162
Ani024392	113.385574625464	0.671848168889404	0.208773825264829	3.21806705432142	0.00129057642915072	0.0675911643802434	96.3741295222801	62.1212871669634	60.3658123847446	95.0817562662391	103.169606217421	107.129217436333	161.255111165501	138.861548553191	124.218304365537	120.17407382523	179.465224798689	112.410823803435
Ani012308	34.1201432335661	-2.04814066809742	0.637610637266381	-3.21221220034595	0.00131717046321956	0.0688523209123035	48.18706476114	65.7754805297259	37.4268036785417	85.3574857390101	37.4242689220057	55.5006789127988	39.1210624721038	2.26404698728029	4.85227751427879	4.26149197961808	26.1193519660063	3.15170534028324
Ani012785	142.938323778366	-0.720996434922661	0.224517439527552	-3.21131595140156	0.00132128576815062	0.0689358828103117	192.74825904456	181.491603683873	200.414497117352	141.542159896333	173.972277150946	176.827744443103	98.279742307968	64.1479979729415	100.927372296999	163.641292017334	90.9964520106027	130.270487398374
Ani002480	86.4416388510581	-0.729975581953464	0.227590841304914	-3.20740315281617	0.00133939149629542	0.0697476663023342	72.6755730823752	98.6632207945889	169.024274677285	110.208399308595	78.8944047544986	118.745638604128	53.4336463033613	64.1479979729415	71.8137072113261	69.8884684657364	65.7196597854353	64.0846752524258
Ani005095	4.86572630301389	-2.29376971554782	0.715537706705046	-3.20565875711892	0.00134753689271329	0.0699060284627077	3.15980752532066	4.87225781701674	14.4877949723387	5.40237251512722	9.10320054859599	11.6164211677951	3.81668902166866	1.50936465818686	0	0	3.37023896335566	1.05056844676108
Ani022448	211.724828057006	-0.494337406186086	0.15419845051489	-3.20585196891036	0.00134663245162652	0.0699060284627077	214.866911721805	276.5006311157	283.7193182083	199.887783059707	210.38507934533	302.026950362673	152.667560866746	179.614394324236	203.795655599709	159.379800037716	180.307784539528	177.546067502622
Ani023624	399.881116041457	-0.41052556622857	0.128091590452909	-3.20493769167066	0.00135091721278932	0.0699489099726128	384.70656620779	540.820617688858	486.548447821042	472.167357822119	416.724291780172	438.842577450037	352.089562248934	393.189493457677	364.891269073765	286.372261030335	313.432223592076	348.788724324678
Ani023173	26.3434419120656	2.72597144190164	0.851304594402212	3.20211057220456	0.00136424621016633	0.0705057885710678	4.73971128798099	1.21806445425418	8.45121373386425	7.56332152117811	8.09173382097421	11.6164211677951	8.58755029875449	194.708040906105	7.76364402284606	8.52298395923615	7.58303766755023	47.2755801042485
Ani008705	6.46890568258368	-1.58277693331823	0.494769628651954	-3.19901797050611	0.00137896572999895	0.0709387348658259	11.8492782199525	9.74451563403347	6.03658123847446	15.1266430423562	10.1146672762178	5.16285385235338	4.77086127708583	3.77341164546715	3.88182201142303	0.852298395923615	4.21279870419457	2.10113689352216
Ani010227	157.921867252071	-0.523545048653596	0.163673311779409	-3.19871971161191	0.00138039303725622	0.0709387348658259	154.830568740712	214.379343948736	208.865710851216	144.78358340541	161.834676419484	234.909850282079	126.904909970483	129.80536060407	112.572838331268	143.186130515167	139.022357238421	123.967076717807
Ani026937	113.802440372305	0.874011375037172	0.273189914229493	3.19928126740052	0.00137770686338509	0.0709387348658259	60.8262948624227	102.317414157351	74.8536073570834	85.3574857390101	79.9058714821203	80.0242347114774	162.209283420918	227.159381057122	97.0455502855758	157.675203245869	162.61402998191	75.6409281667976
Ani026110	49.4719142170113	1.49764524248229	0.46872273683063	3.19516235250062	0.0013975220084843	0.0716845043715235	22.9086045585748	46.286449261659	12.0731624769489	23.7704390665598	27.309601645788	23.2328423355902	48.6627850262754	181.123758982423	24.2613875713939	47.7287101717224	60.6643013404018	75.6409281667976
Ani022122	346.646337276807	-0.881297640614863	0.27590109088543	-3.19425210602313	0.00140193629952753	0.0717765180941284	278.853014109548	761.290283908865	379.097301776196	420.304581676898	337.829887025673	518.866812161515	251.901475430132	208.292322829787	299.870750382429	154.266009662174	230.861368989862	318.322239368607
Ani008294	3461.8707070547	-0.781287262923632	0.244639365940452	-3.19362854755684	0.00140496769759862	0.0717975190390369	3066.5932033237	5007.46297143895	5661.10588544135	3573.12918150514	3055.64098414539	5898.56052631374	2560.04416128425	2415.73813542807	3680.93772233189	1772.78066352112	2178.85948980943	2671.59556011342
Ani000949	22.7753561314461	3.10790180020902	0.973471560895996	3.19259639937346	0.0014099987185992	0.0719204374323104	0	3.65419336276255	10.865846229254	3.24142350907633	2.02293345524355	9.03499424161841	54.3878185587784	35.4700694673912	46.5818641370764	0	102.792288382348	5.25284223380539
Ani019775	203.345252749233	1.79948090889684	0.563852255424644	3.19140500296772	0.0014158266161013	0.0720834699658562	61.6162467437528	140.077412239231	103.829197301761	20.5290155574834	80.9173382097421	138.106340550453	799.596350039584	334.324271788389	172.741079508325	386.091173353398	74.1452571938244	128.169350504852
Ani004787	295.651033448214	0.631708086072004	0.198324140299955	3.185230426899	0.00144638789424889	0.0722956401667359	213.287007959144	270.410308844429	211.280343346606	293.889064822921	218.476813166304	184.572025221633	459.911027111074	437.715750874189	380.418557119457	340.919358369446	288.997991107748	247.934153435614
Ani007022	947.94886343733	-0.399770078959626	0.125476397720708	-3.1860181374465	0.0014424555389968	0.0722956401667359	889.485818377765	1164.469618267	1341.32835118903	956.219935177518	1033.71899562946	1086.78073592039	887.380197537964	778.077481295326	880.203141090172	716.78295097176	821.495747317941	819.443388473641
Ani008711	1.71291324467964	3.54661624432163	1.11329193260461	3.18570191739746	0.00144403296586855	0.0722956401667359	0	0	0	1.08047450302544	0	0	2.8625167662515	2.26404698728029	4.85227751427879	1.70459679184723	6.74047792671131	1.05056844676108
Ani008821	46.0915924351779	1.09952466661396	0.345162390031973	3.1855286044117	0.00144489819188949	0.0722956401667359	22.9086045585748	40.1961269903881	18.1097437154234	54.0237251512722	25.2866681905444	15.4885615570601	73.4712636671217	60.3745863274744	66.9614296970473	43.4672181921044	91.8390117514416	40.9721694236821
Ani022325	15.5064958275458	-1.44373396747818	0.453105436918262	-3.18630907917935	0.00144100561313331	0.0722956401667359	47.3971128798099	10.9625800882877	12.0731624769489	17.2875920484071	21.2408012800573	27.1049827248552	6.67920578792016	13.5842819236817	5.82273301713455	11.9321775429306	6.74047792671131	5.25284223380539
Ani025060	3.85515426794769	3.81171363498847	1.19547205074502	3.18845901300076	0.00143033285823883	0.0722956401667359	1.57990376266033	0	0	0	1.01146672762178	0	0.954172255417165	0.75468232909343	2.91136650856727	11.079879147007	10.110716890067	17.8596635949383
Ani027065	396.563287231344	-0.590159082239765	0.185053677435236	-3.18912377435085	0.00142704761188006	0.0722956401667359	467.651513747457	460.428363708082	642.292243773683	506.742541918933	340.864287208539	441.424004376214	256.672336707217	294.326108346438	410.502677707986	264.212502736321	343.764374262277	329.878492282979
Ani029334	6.1990093976186	-2.38602221495288	0.748435500766913	-3.18801314543197	0.0014325402377089	0.0722956401667359	7.10956693197148	6.09032227127092	8.45121373386425	11.8852195332799	27.309601645788	1.29071346308834	1.90834451083433	0	4.85227751427879	1.70459679184723	1.68511948167783	2.10113689352216
Ani032662	28.005431540093	1.25710728443473	0.394632223259906	3.18551605859817	0.00144496084257922	0.0722956401667359	11.8492782199525	13.398708996796	10.865846229254	19.448541054458	13.1490674590831	30.9771231141203	39.1210624721038	60.3745863274744	26.2022985771055	22.159758294014	24.4342324843285	64.0846752524258
Ani032808	17.4449681724093	1.39839513595917	0.438551419091676	3.18866859182787	0.00142929636924447	0.0722956401667359	7.89951881330165	14.6167734510502	8.45121373386425	4.32189801210178	17.1949343695702	5.16285385235338	16.2209283420918	33.2060224801109	31.0545760913843	40.9103230043335	17.6937545576172	12.6068213611329
Ani002583	65.9103185813307	-2.59107123071677	0.814941718762877	-3.17945586912663	0.00147551835328808	0.0732620749338335	150.880809334061	75.5199961637594	38.6341199262366	153.427379429613	236.683214263496	23.2328423355902	2.8625167662515	3.01872931637372	32.02503159424	6.81838716738892	65.7196597854353	2.10113689352216
Ani005115	14.3845811615059	1.43276028307954	0.45073017431068	3.1787538637073	0.00147909632501223	0.0732620749338335	11.8492782199525	2.43612890850837	2.41463249538979	5.40237251512722	10.1146672762178	14.1978480939718	15.2667560866746	33.9607048092043	21.3500210628267	22.159758294014	21.9065532618118	11.5562529143719
Ani010762	49.9303889838807	-1.67327212632807	0.526346306285626	-3.17903271353073	0.00147767413097432	0.0732620749338335	45.0272572358194	71.8658028009969	56.74386364166	11.8852195332799	150.708542415645	120.036352067216	34.3502011950179	35.4700694673912	10.6750105314133	11.079879147007	21.9065532618118	29.4159165093102
Ani014133	4.77334275233342	-4.30719240633317	1.35445093129917	-3.18002838404915	0.00147260627336343	0.0732620749338335	0	29.2335469021004	4.82926499077957	0	10.1146672762178	10.3257077047068	0.954172255417165	0	0.970455502855758	0.852298395923615	0	0
Ani029214	34.3761323458875	-2.12802028696173	0.669032269027212	-3.18074386764023	0.0014689744328355	0.0732620749338335	7.89951881330165	17.0529023595586	78.475556100168	190.163512532478	20.2293345524355	21.9421288725019	7.63337804333732	10.565552607308	16.4977435485479	14.4890727307015	16.0086350759394	11.5562529143719
Ani022807	912.746405749714	-0.420385627356394	0.132284795284992	-3.17788319096478	0.00148354506445307	0.0733497885567403	816.81024529539	1065.80639747241	1144.53580281476	1163.6710397584	978.088325610258	1100.97858401436	978.980734058011	701.099883727796	782.187135301741	750.022588412781	749.035609605795	721.740522924861
Ani015582	431.690422560099	0.544292338802589	0.17142503737526	3.17510409877349	0.00149782756768813	0.0739225133451273	365.747721055866	411.705785537914	272.853471979046	321.981401901582	390.426156862006	344.620494644588	552.465735886539	518.466760087186	394.975389662293	692.066297489975	476.888813314825	438.08704229937
Ani006017	180.536892608507	-0.504217558501425	0.158835937221541	-3.17445514737733	0.00150118089742222	0.0739547589231871	159.570280028693	261.88385766465	195.585232126573	219.336324114165	201.281878796734	233.61913681899	147.896699589661	117.730443338575	144.597869925508	152.561412870327	160.086350759394	172.293225268817
Ani000567	134.458166650297	-0.530816556572868	0.167252779951161	-3.17373831829802	0.00150489301034703	0.0740045322197764	180.898980824608	177.837410321111	117.109676026405	162.071175453817	177.006677333811	136.815627087365	136.446632524655	95.0899734657721	108.691016319845	108.241896282299	93.5241312331194	119.764802930763
Ani001166	1450.90538237722	0.440405552983142	0.138863946426526	3.17148953573896	0.0015165933194028	0.0742224867545647	1245.75411685767	1460.45928065077	1286.99912004276	1049.14074243771	1349.29661464745	995.140080041114	1867.31510385139	1612.75613727266	1346.99223796379	1906.59151168113	1697.75787779041	1592.66176528979
Ani026892	32.6638699553672	1.19103091693732	0.37556259254577	3.17132467550578	0.0015174543675863	0.0742224867545647	22.1186526772446	12.1806445425418	20.5243762108132	38.897082108916	11.1261340038395	14.1978480939718	20.0376173637605	49.0543513910729	38.8182201142303	57.9562909228058	42.9705467827846	64.0846752524258
Ani028061	10.8030349365748	-7.0308869483242	2.21680010229186	-3.17163777692686	0.00151581945511701	0.0742224867545647	52.926776049121	0	57.9511798893549	8.64379602420355	10.1146672762178	0	0	0	0	0	0	0
Ani011936	249.18809381188	-0.459608650206339	0.144981391793248	-3.17012165852131	0.00152375124792666	0.0743976300034921	269.373591533586	333.749660465646	283.7193182083	249.589610198878	271.073083002636	323.969079235175	181.292728529261	185.651852956984	264.934352279622	181.53955833173	221.593211840634	223.77107916011
Ani015155	11.3651700619439	2.29090765932343	0.723657194423038	3.16573603769661	0.00154691099586734	0.0753940197291858	4.73971128798099	2.43612890850837	1.20731624769489	7.56332152117811	3.03440018286533	3.87214038926503	5.72503353250299	2.26404698728029	29.1136650856727	7.67068556331254	19.378874039295	49.3767169977707
Ani028002	2476.39503899087	-0.226216485246644	0.0715346943136425	-3.1623324516465	0.00156510771884199	0.0761454094614582	2625.80005354147	2696.79470171876	2991.72966178794	2602.86307778829	2581.26308889077	2522.05410687463	2170.74188107405	2260.27357563482	2327.15229584811	2186.14538554407	2267.32826259752	2484.59437658995
Ani026699	9.3072140088111	2.25965564430194	0.714865009943662	3.16095432406186	0.00157253155508446	0.076370942952692	2.36985564399049	2.43612890850837	2.41463249538979	0	8.09173382097421	3.87214038926503	9.54172255417165	4.52809397456058	31.0545760913843	3.40919358369446	21.9065532618118	22.0619373819826
Ani028665	519.190935758759	0.92112619505268	0.291536417234988	3.15955791660231	0.00158008692170713	0.0766020546415574	428.153919680949	275.282566661446	315.109540648367	397.614617113363	480.446695620344	255.561265691492	1153.59425679935	489.788831581636	601.68241177057	747.46569322501	730.499295307338	355.092135005244
Ani006449	170.030922474261	1.3647419484862	0.432129653468742	3.15817703675575	0.00158759112751725	0.0768298738053443	71.885621201045	76.7380606180136	114.695043531015	94.0012817632136	79.9058714821203	134.234200161188	166.980144698004	649.781485349443	240.672964708228	176.425767956188	141.550036460938	93.500591761736
Ani019274	54.5845007821302	2.00975788552272	0.637043195958818	3.1548219936606	0.00160596056268033	0.0775817738489894	52.1368241677909	3.65419336276255	8.45121373386425	8.64379602420355	33.3784020115186	23.2328423355902	54.3878185587784	83.7697385293707	11.6454660342691	109.946493074146	157.558671536877	108.208550016391
Ani002350	105.677342405438	-1.27279215596027	0.404035647009071	-3.15019767533455	0.00163160025759848	0.07854481634351	77.4152843703561	300.861920200783	111.07309478793	155.588328435664	133.513608046074	118.745638604128	109.729809372974	39.2434811128583	49.4932306456437	40.0580246084099	97.736929937314	34.6687587431156
Ani032039	409.198456064892	0.756790977569408	0.240236445863941	3.150192198556	0.00163163084587847	0.07854481634351	170.629606367316	381.25417418156	263.194941997487	274.440523768463	325.692286294212	411.737594725182	717.537536073708	369.039658926687	491.050484445014	455.979641819134	543.4510328411	506.37399133884
Ani001667	68.573637546991	0.95068713864291	0.301959747379487	3.14839029669785	0.00164172332138249	0.0788920061333119	56.0865835744417	70.6477383467427	36.2194874308468	45.3799291270686	48.5504029258453	23.2328423355902	124.996565459649	76.9775975675298	55.3159636627782	111.651089865994	108.69020656822	65.1352436991869
Ani028243	9573.40229170158	-0.414716083637236	0.131820433251577	-3.1460682794583	0.00165481368213237	0.0793817890845668	9717.19809224236	12760.4432227668	10927.4193578865	10355.2676369959	9734.35578663198	12145.6136876613	7101.90409706996	7259.2893235497	9553.16397011208	7218.1151150771	8594.10935655692	9513.94785386833
Ani008972	541.874260450477	-0.443921990715547	0.141283302540926	-3.14206974732174	0.00167758068381184	0.0801930410301747	612.212708030878	632.175451757921	618.145918819785	672.055140881826	632.16670476361	579.530344926667	441.781754258147	477.713914316141	518.223238524975	427.001496357731	325.228059963821	566.256392804221
Ani009466	3.56601267176221	-2.1467056026462	0.683112863817195	-3.14253429609059	0.00167492090152008	0.0801930410301747	6.31961505064132	6.09032227127092	9.65852998155914	5.40237251512722	5.05733363810888	2.58142692617669	0	1.50936465818686	1.94091100571152	1.70459679184723	2.52767922251674	0
Ani007765	40.2686813682031	1.46627360025121	0.466782155215055	3.1412374784886	0.00168235557266576	0.0802811872663551	6.31961505064132	15.8348379053044	15.6951112200336	19.448541054458	45.5160027429799	25.8142692617669	101.14225907422	47.5449867328861	72.7841627141818	25.5689518777085	74.9878169346633	32.5676218495934
Ani017410	10.2558428361775	-1.73730716901344	0.553338433188445	-3.13968281401082	0.0016913084915031	0.0805680537230632	6.31961505064132	17.0529023595586	22.939008706203	32.4142350907633	8.09173382097421	7.74428077853007	5.72503353250299	1.50936465818686	5.82273301713455	7.67068556331254	2.52767922251674	5.25284223380539
Ani020866	15.7370855891229	-3.47441962025157	1.10718853990082	-3.13805598147068	0.00170072391603304	0.0808759180278838	1.57990376266033	40.1961269903881	2.41463249538979	122.093618841875	3.03440018286533	3.87214038926503	0	1.50936465818686	9.70455502855758	1.70459679184723	1.68511948167783	1.05056844676108
Ani003823	7.94551866947799	-2.39971507854972	0.764933251553228	-3.13715618150604	0.00170595226457339	0.0809839488369667	4.73971128798099	20.7070957223211	3.62194874308468	35.6556585998397	8.09173382097421	7.74428077853007	1.90834451083433	7.5468232909343	1.94091100571152	1.70459679184723	1.68511948167783	0
Ani001774	144.8431769812	0.733098983256373	0.23392789305574	3.13386733698188	0.00172518833539243	0.0812369658226731	96.3741295222801	131.550961059452	74.8536073570834	118.852195332799	109.238406583152	122.617778993393	101.14225907422	197.726770222479	164.006979982623	168.755082392876	250.240243029157	202.759710224888
Ani001903	14.2856255235147	-3.19793027320853	1.02098491558004	-3.13220129348507	0.0017350087622308	0.0812369658226731	2.36985564399049	42.6322558988964	100.207248558676	5.40237251512722	4.04586691048711	0	1.90834451083433	3.01872931637372	1.94091100571152	0.852298395923615	5.8979181858724	3.15170534028324
Ani002689	1.54186928992857	3.96446975218382	1.26501653212625	3.13392722664289	0.00172483627183249	0.0812369658226731	0	0	0	0	0	0	0.954172255417165	9.05618794912116	1.94091100571152	2.55689518777085	0.842559740838914	3.15170534028324
Ani003747	133.477716406326	0.805003440050233	0.256986609057532	3.13247232220577	0.00173340770123612	0.0812369658226731	118.492782199525	57.2490293499466	83.3048210909476	114.530297320697	100.135206034556	108.419930899421	101.14225907422	198.481452551572	210.588844119699	147.447622494785	133.966998793387	227.973352947154
Ani013673	8.86651481511578	-1.73428704443286	0.553631776165785	-3.13256413214535	0.00173286565610069	0.0812369658226731	18.1688932705938	1.21806445425418	7.24389748616936	18.3680665514325	21.2408012800573	15.4885615570601	3.81668902166866	6.03745863274744	1.94091100571152	3.40919358369446	4.21279870419457	5.25284223380539
Ani024138	27.8550566760122	-2.11107024876652	0.673811512286847	-3.1330278724413	0.00173013011839331	0.0812369658226731	58.4564392184322	13.398708996796	89.3414023294221	17.2875920484071	13.1490674590831	80.0242347114774	10.4958948095888	15.848328910962	18.4386545542594	11.079879147007	6.74047792671131	0
Ani030317	104.26929953633	-1.1057779262166	0.3529971567136	-3.13254060319177	0.00173300455599492	0.0812369658226731	104.273648335582	102.317414157351	325.975386877621	126.415516853977	77.8829380268768	117.454925141039	73.4712636671217	52.0730807074466	80.5478067370279	69.8884684657364	46.3407857461403	74.5903597200366
Ani031471	664.557924502081	-0.489031568546691	0.15595529149934	-3.13571642132297	0.00171434884821161	0.0812369658226731	627.221793776151	909.894147327875	855.987219615679	807.114453760007	569.45576765106	889.30157606787	572.503353250299	658.082990969471	485.227751427879	514.788231137863	540.923353618583	544.194455422239
Ani022355	24.9782114058604	1.63127280523665	0.521241442688775	3.12959153213506	0.00175049526771598	0.0818222113959187	4.73971128798099	15.8348379053044	16.9024274677285	10.8047450302544	11.1261340038395	14.1978480939718	73.4712636671217	5.28277630365401	28.143209582817	28.1258470654793	52.2387039320127	38.8710325301599
Ani009452	7.88012297012916	2.1107331164182	0.674631560273679	3.12871979419691	0.00175569647200426	0.0819255231084643	4.73971128798099	1.21806445425418	2.41463249538979	6.48284701815266	0	2.58142692617669	4.77086127708583	12.8295995945883	13.5863770399806	8.52298395923615	5.8979181858724	31.5170534028323
Ani022387	102.64754006696	-0.45424420878101	0.145211320425509	-3.12815975675967	0.00175904541469558	0.0819421989012356	112.963119030214	129.114832150943	134.012103494133	101.564603284392	112.272806766017	122.617778993393	92.554708775465	97.3540204530524	85.4000842513067	75.8545572372017	72.4601377121466	95.6017286552581
Ani000358	79.5613534450924	-0.754671703988939	0.241455791002549	-3.12550674744832	0.00177498997926881	0.0819877749108803	96.3741295222801	65.7754805297259	118.3169922741	125.335042350952	117.330140404126	76.1520943222123	63.9295411129501	49.8090337201664	56.286419165634	89.4913315719796	49.7110247094959	46.2250116574874
Ani005404	127.794972519868	0.638469010299047	0.204167930891953	3.12717578862535	0.00176494362912595	0.0819877749108803	110.593263386223	120.588380971164	77.2682398524731	88.5989092480864	118.341607131748	83.8963751007424	172.705178230507	141.880277869565	147.509236434075	219.892986148293	135.652118275065	116.61309759048
Ani016763	24.4316714288345	-2.59231833005718	0.829176423806667	-3.12637727705294	0.0017697435171898	0.0819877749108803	19.7487970332541	169.310959141332	3.62194874308468	8.64379602420355	33.3784020115186	16.7792750201485	10.4958948095888	1.50936465818686	1.94091100571152	15.3413711266251	5.05535844503348	7.35397912732755
Ani016819	1528.66008719159	-0.465329665259344	0.148866499412168	-3.12581854948428	0.00177310918593638	0.0819877749108803	1652.5793357427	2244.89278919046	1905.14503886254	1406.77780293913	1452.46622086487	1977.37302545134	1153.59425679935	1141.07968158927	1305.26265134099	1245.2079564444	1387.69589316169	1471.84639391227
Ani029970	46.4358960440276	1.59935246509869	0.511656127009236	3.12583467816037	0.00177301194743598	0.0819877749108803	10.2693744572921	20.7070957223211	16.9024274677285	10.8047450302544	37.4242689220057	42.5935442819154	175.567694996758	39.2434811128583	51.4341416513552	80.1160492168198	39.600307819429	32.5676218495934
Ani022746	82.5028269274678	-1.54526786185583	0.494637136463935	-3.12404336015417	0.00178384167415231	0.0822579247419292	49.7669685238004	308.170306926309	50.7072824031855	88.5989092480864	45.5160027429799	194.89773292634	50.5711295371098	24.1498345309898	40.7591311199418	43.4672181921044	55.6089428953683	37.8204640833988
Ani006610	3.63432535858136	-2.28370283718265	0.731203047691412	-3.12321296306527	0.00178888258333757	0.0823517358658812	4.73971128798099	2.43612890850837	8.45121373386425	5.40237251512722	7.08026709335244	7.74428077853007	0	0	2.91136650856727	0.852298395923615	0.842559740838914	3.15170534028324
Ani003120	4.90855976981634	-2.4734604351002	0.792180909947776	-3.12234289420489	0.00179417836338527	0.0824569455561846	3.94975940665082	19.4890312680669	12.0731624769489	3.24142350907633	1.01146672762178	10.3257077047068	2.8625167662515	1.50936465818686	0	1.70459679184723	1.68511948167783	1.05056844676108
Ani001775	285.105399523967	0.632591537703156	0.202789311910478	3.11945206452702	0.00181187739590126	0.0826273033040203	191.95830716323	243.612890850837	222.14618957586	231.221543647445	175.995210606189	277.503394563994	222.322135512199	270.930956144541	361.009447062342	380.977382977856	412.854273011068	430.733063172042
Ani005916	4.31100725896131	-1.82432979450827	0.584771587454083	-3.11973056428894	0.00181016532978616	0.0826273033040203	8.68947069463181	4.87225781701674	4.82926499077957	8.64379602420355	8.09173382097421	5.16285385235338	0.954172255417165	3.01872931637372	3.88182201142303	0.852298395923615	1.68511948167783	1.05056844676108
Ani017080	646.642637636579	0.773119866697562	0.247814556907915	3.11975162534477	0.0018100359182775	0.0826273033040203	327.830030752018	697.950932287647	275.268104474436	611.548568712401	377.277089402923	575.658204537402	972.301528270091	737.324635524281	910.287261678701	777.296137082337	804.644552501163	692.324606415551
Ani025893	32.3616531562177	3.21852315927029	1.03172554165055	3.11955363063058	0.00181125285003279	0.0826273033040203	0.789951881330165	1.21806445425418	3.62194874308468	1.08047450302544	18.206401097192	12.9071346308834	11.450067065006	276.968414777289	11.6454660342691	10.2275807510834	37.0726285969122	3.15170534028324
Ani032679	854.00964082353	-0.784865384625039	0.251617905866281	-3.11927476672564	0.00181296810213998	0.0826273033040203	733.865297755723	1282.62187032966	1481.37703592163	935.690919620035	670.602440413238	1381.06340550453	486.627850262754	656.573626311284	864.67585304448	499.446860011238	561.144787398717	694.425743309073
Ani001265	240.624345431741	1.23568428226485	0.397001894303282	3.11254001554176	0.00185484866456126	0.084116158561254	184.848740231259	136.423218876469	118.3169922741	122.093618841875	181.052544244298	117.454925141039	214.688757468862	178.859711995143	509.489138999273	744.056499641316	213.167614432245	167.040383035011
Ani004335	51.6003109965616	1.11252802627206	0.357333729943211	3.11341452834263	0.00184936067433905	0.084116158561254	36.3377865411876	47.5045137159132	9.65852998155914	27.0118625756361	46.5274694706017	28.3956961879436	106.867292606723	52.0730807074466	50.4636861484994	78.4114524249726	87.6262130472471	48.3261485510096
Ani022214	880.508686876243	-0.718618315900979	0.230860695596352	-3.11277895981673	0.00185334769017133	0.084116158561254	740.974864687694	1190.04897180634	1475.34045468316	828.723943820516	807.150448642178	1530.78616722278	750.933565013309	607.519274920211	810.330344884558	536.947989431877	581.366221178851	705.981996223445
Ani009041	286.249091844808	-1.23383135422518	0.396870000880753	-3.10890556476176	0.00187781727615679	0.0849668166938185	293.072147973491	700.387061196156	340.46318184996	310.096182368302	370.19682230957	396.249033168122	85.8755029875449	250.554533259019	119.366026851258	242.90504283823	58.979181858724	266.844385477314
Ani009499	2.22650935740923	-3.19607940205926	1.02846586855332	-3.10761834668855	0.00188601455039398	0.0849668166938185	3.15980752532066	3.65419336276255	3.62194874308468	6.48284701815266	6.06880036573066	1.29071346308834	0	0.75468232909343	0	0	1.68511948167783	0
Ani017427	2205.73668402182	-0.415687367332431	0.133740359853461	-3.10816695713918	0.00188251687345647	0.0849668166938185	2356.42646200788	3296.08241321182	2140.57170716305	2249.54791529897	2566.09108797645	2519.47267994845	1821.51483559137	1631.6231955	1892.38823056873	1812.83868812953	2174.64669110524	2007.63630176042
Ani021354	3.89507831639922	-5.54977786781557	1.78572958832565	-3.10784897338191	0.00188454345870176	0.0849668166938185	0	3.65419336276255	2.41463249538979	3.24142350907633	0	37.430690429562	0	0	0	0	0	0
Ani023014	41.5378192296649	1.27803819208673	0.41199643908352	3.10206125793151	0.00192178185907413	0.086436004765024	8.68947069463181	17.0529023595586	16.9024274677285	41.0580311149669	15.1720009143266	47.7563981342688	55.3419908141956	95.0899734657721	51.4341416513552	63.0700812983475	43.8131065236235	43.0733063172042
Ani003531	15.841768874382	1.65580973774652	0.534400598127084	3.0984428976121	0.00194540455930811	0.087212072477919	7.10956693197148	4.87225781701674	7.24389748616936	5.40237251512722	13.1490674590831	7.74428077853007	48.6627850262754	4.52809397456058	28.143209582817	10.2275807510834	27.8044714476842	25.2136427222659
Ani012590	11.7400546335122	-1.24365431723903	0.401334004424157	-3.09880125663274	0.00194305315050365	0.087212072477919	7.89951881330165	15.8348379053044	25.3536412015928	20.5290155574834	9.10320054859599	20.6514154094135	5.72503353250299	6.03745863274744	7.76364402284606	8.52298395923615	5.05535844503348	8.40454757408863
Ani024368	11.6171815274965	1.92607911191108	0.621912425731635	3.09702625678397	0.00195472559124011	0.0874867461922512	5.52966316931115	0	3.62194874308468	3.24142350907633	4.04586691048711	12.9071346308834	17.175100597509	43.7715750874189	8.73409952570182	14.4890727307015	18.5363142984561	7.35397912732755
Ani007423	675.379401395153	-1.03615871615944	0.334786251281246	-3.09498586693451	0.0019682227545791	0.0879471280108908	427.363967799619	1633.42443315486	808.901885955578	884.908617977839	470.332028344126	1223.59636300775	486.627850262754	402.245681406798	526.957338050677	278.701575467022	509.748643207543	451.744432107264
Ani025458	28.784066606919	1.60161371842251	0.517734220995947	3.09350561247727	0.00197806811542255	0.0882431005692818	9.47942257596198	7.3083867255251	8.45121373386425	14.0461685393308	7.08026709335244	40.0121173557387	31.4876844287664	29.4326108346438	49.4932306456437	33.239637441021	94.3666909739584	21.0113689352216
Ani031440	5.35472285515161	-3.44522115915001	1.11400492586608	-3.0926444570894	0.00198381654838008	0.0883556407750876	0.789951881330165	1.21806445425418	19.3170599631183	31.3337605877379	1.01146672762178	5.16285385235338	0	1.50936465818686	0.970455502855758	0	0.842559740838914	2.10113689352216
Ani004302	493.701216234683	-0.710644043410539	0.230047602760293	-3.08911736042311	0.00200752119342507	0.0892662548849124	455.802235527505	589.543195859025	748.536073570834	488.374475367501	470.332028344126	925.441553034343	342.547839694762	350.927283028445	533.750526570667	312.793511303967	321.857821000465	384.508051514555
Ani021813	15.7783772490849	-1.14341452943156	0.370308768185779	-3.08773279939708	0.00201689728511422	0.0895378177253869	14.219133863943	36.5419336276255	13.2804787246438	18.3680665514325	17.1949343695702	30.9771231141203	12.4042393204231	9.81087027821459	9.70455502855758	10.2275807510834	5.05535844503348	11.5562529143719
Ani006616	281.56549466156	0.501289264723433	0.162391390159069	3.08692021314923	0.00202241872383236	0.0896376557677867	268.583639652256	297.207726838021	210.073027098911	185.841614520376	187.121344610029	250.398411839139	275.755781815561	342.625777408417	292.107106359583	376.715890998238	348.81973270731	343.535882090873
Ani011403	46.1602395678778	-2.52777020400687	0.819861423367649	-3.08316763292002	0.00204809749394576	0.0906291412870247	7.10956693197148	304.516113563546	16.9024274677285	8.64379602420355	11.1261340038395	123.908492456481	17.175100597509	16.6030112400555	14.5568325428364	11.079879147007	11.7958363717448	10.5056844676108
Ani024254	806.834750865071	-0.986513989973457	0.320162106607243	-3.08129528640207	0.00206102144485009	0.0910539328965948	602.733285454916	1345.96122195087	1579.16965198492	727.159340536124	551.249366553868	1628.88039041749	459.911027111074	455.073444443338	790.921234827443	475.582504925377	544.293592581938	521.081949593495
Ani016764	2.05709445423086	-3.54021166286342	1.14981184869796	-3.07894867049103	0.00207732469404472	0.0916264101361978	2.36985564399049	9.74451563403347	1.20731624769489	1.08047450302544	2.02293345524355	6.45356731544172	0.954172255417165	0	0	0.852298395923615	0	0
Ani002338	43.5723434772114	-2.45320025444079	0.797369214897344	-3.07661771812525	0.00209363615641596	0.0918223853059765	57.666487337102	59.685158258455	167.81695842959	7.56332152117811	39.4472023772493	109.710644362509	29.5793399179321	1.50936465818686	1.94091100571152	17.8982663143959	1.68511948167783	28.3653480625491
Ani012521	3.59691473919403	-2.7812486006436	0.904059955020061	-3.07639840167667	0.00209517691271714	0.0918223853059765	1.57990376266033	8.52645117977929	8.45121373386425	3.24142350907633	3.03440018286533	12.9071346308834	2.8625167662515	1.50936465818686	0	0	0	1.05056844676108
Ani025276	494.032583927509	-0.560494486079051	0.182178997846537	-3.07661416905585	0.00209366108129649	0.0918223853059765	447.112764832873	635.829645120684	731.633646103105	570.490537597434	478.4237621651	669.880287342851	421.744136894387	407.528457710452	459.025452850773	310.236616116196	314.274783332915	482.210917063335
Ani030602	98.2781848854347	-1.12753709220248	0.366473899227062	-3.07671868195959	0.00209292720804796	0.0918223853059765	78.2052362516863	110.843865337131	169.024274677285	77.794164217832	100.135206034556	273.631254174729	83.9671584767105	79.2416445548101	65.9909741941915	31.5350406491738	52.2387039320127	56.7306961250982
Ani006530	242.581909228326	-0.558714206899105	0.181777845537062	-3.0736100169324	0.00211485692873424	0.0925368149120759	211.707104196484	248.485148667854	388.755831757756	317.659503889481	232.637347353009	335.58550040297	193.696967849685	207.537640500693	211.559299622555	167.902783996952	176.937545576172	218.518236926304
Ani004315	19.4267305324668	-1.19511530168332	0.389415806433508	-3.06899535647737	0.00214779929649387	0.0938283421535306	22.9086045585748	30.4516113563546	47.0853336601008	21.6094900605089	32.3669352838969	7.74428077853007	7.63337804333732	10.565552607308	14.5568325428364	9.37528235515977	15.1660753351005	13.657389807894
Ani016790	1358.1375132771	0.870156981361979	0.283740391333873	3.06673638275941	0.00216409621140995	0.0943897441508438	500.829492763324	802.704475353507	854.779903367984	1009.16318582576	948.755790509226	1648.24109236382	1582.97177173708	1693.50714648566	2442.63650068794	1094.35114036592	1792.96712850521	1926.74253135982
Ani004873	16.3534243355518	-2.94995713236639	0.962309095704267	-3.06549854463078	0.00217307435133444	0.0946306511246448	6.31961505064132	6.09032227127092	16.9024274677285	3.24142350907633	2.02293345524355	139.397054013541	1.90834451083433	8.30150562002773	4.85227751427879	4.26149197961808	0.842559740838914	2.10113689352216
Ani008659	47.5084035823522	2.10933309328332	0.688677349989862	3.06287566058964	0.00219221127265614	0.0951614246740481	6.31961505064132	7.3083867255251	49.4999661554906	28.0923370786615	11.1261340038395	5.16285385235338	30.5335121733493	9.81087027821459	65.9909741941915	78.4114524249726	198.001539097145	79.843201953842
Ani031643	6.63892223545305	-2.69600040272847	0.880212072882226	-3.06289868747256	0.00219204259536629	0.0951614246740481	0.789951881330165	15.8348379053044	8.45121373386425	17.2875920484071	1.01146672762178	25.8142692617669	0	2.26404698728029	2.91136650856727	3.40919358369446	0.842559740838914	1.05056844676108
Ani002229	26.941967992251	3.29519058877203	1.0770786429318	3.05937789259524	0.0022179718334597	0.0961273203960358	0	1.21806445425418	25.3536412015928	1.08047450302544	0	2.58142692617669	8.58755029875449	72.4495035929693	144.597869925508	12.7844759388542	8.42559740838914	46.2250116574874
Ani017882	8.50638678472392	-2.42612568648808	0.794133907726463	-3.05505867824467	0.00225016493250877	0.0972149332276776	0.789951881330165	8.52645117977929	39.8414361739315	28.0923370786615	5.05733363810888	3.87214038926503	1.90834451083433	3.77341164546715	3.88182201142303	1.70459679184723	2.52767922251674	2.10113689352216
Ani022185	637.660500015068	0.702281439426309	0.2298709497194	3.05511174980386	0.00224976678113419	0.0972149332276776	394.185988783752	684.552223290851	502.243559041075	341.42994295604	576.536034744413	414.319021651359	1056.2686867468	572.803887781913	628.855165850531	941.789727495595	868.67909280492	670.262669033568
Ani007310	98.0618868247396	1.12423929842301	0.368689617162484	3.049283858535	0.00229387628244129	0.0987917692647003	78.9951881330165	49.9406426244215	47.0853336601008	77.794164217832	92.0434722135817	23.2328423355902	187.971934317182	93.5806088075853	65.0205186913358	169.607380788799	185.363142984561	106.107413122869
Ani027955	140.264325574732	-0.729619592952903	0.239251093977846	-3.04959772940668	0.00229148065358205	0.0987917692647003	116.912878436864	253.35740648487	170.23159092498	142.622634399359	181.052544244298	185.862738684722	132.629943502986	87.5431501748378	141.686503416941	76.7068556331254	84.2559740838914	110.309686909913
Ani005047	1026.38630863715	-1.50123101174972	0.492664809642492	-3.0471650955527	0.00231010791013211	0.0990237335937848	570.345258320379	2886.81275658242	2371.16911047277	332.786146931837	614.97177039404	2325.8656604852	438.919237491896	581.105393401941	727.841627141818	403.989439667794	618.438849775763	444.390452979936
Ani022950	2.16150526487853	-3.08067412873741	1.01078051180324	-3.04781710051123	0.00230510179613497	0.0990237335937848	3.15980752532066	2.43612890850837	4.82926499077957	3.24142350907633	3.03440018286533	6.45356731544172	0	0	1.94091100571152	0	0.842559740838914	0
Ani023058	168.816930844307	-0.719650923673093	0.236161469964636	-3.04728338530776	0.00230919893902226	0.0990237335937848	158.780328147363	250.921277576362	204.036445860437	263.635778738208	139.582408411805	243.944844523697	105.913120351305	136.597501565911	146.538780931219	76.7068556331254	145.762835165132	153.382993227117
Ani009397	23.284447078338	-0.853547427819323	0.280346006196436	-3.04462132134406	0.00232973444217524	0.0997089939150344	36.3377865411876	28.0154824478462	32.5975386877621	36.7361331028651	31.3554685562751	14.1978480939718	15.2667560866746	18.8670582273357	22.3204765656824	13.6367743347778	14.3235155942615	15.7585267014162
Ani017105	157.961577911828	-0.838970515737692	0.275684001978051	-3.04323250430937	0.00234051421396962	0.0997480199316691	142.19133863943	162.002572415806	260.780309502097	221.497273120216	188.13281133765	241.36341759752	134.53828801382	146.408371844125	130.041037382672	69.0361700698128	59.8217415995629	139.725603419223
Ani020888	408.718595789296	0.555179034205244	0.182423585429593	3.04335118125126	0.00233959128125024	0.0997480199316691	368.117576699857	315.478693651834	252.329095768233	303.61333535015	436.953626332607	308.480517678114	595.403487380311	392.434811128583	409.53222220513	568.483030081051	540.923353618583	412.873399577104
Ani032433	340.668540798495	-0.817932173754128	0.268782845218785	-3.04309664215491	0.00234157120280615	0.0997480199316691	325.460175108028	427.540623443219	543.292311462702	466.764985306992	242.752014629226	602.763187262257	204.192862659273	239.988980651711	336.748059490948	167.050485601029	204.742017023856	326.726786942695
Ani008837	23.3733064625476	-1.59736927609726	0.525352392023767	-3.04056724657493	0.00236132954339414	0.100433505470666	8.68947069463181	81.6103184350303	25.3536412015928	35.6556585998397	13.1490674590831	46.4656846711804	15.2667560866746	4.52809397456058	15.5272880456921	11.9321775429306	11.7958363717448	10.5056844676108
Ani033305	37.9839107761049	2.6050865335637	0.858215074054503	3.03547049256124	0.00240160721967421	0.101988253262165	27.6483158465558	7.3083867255251	3.62194874308468	7.56332152117811	6.06880036573066	11.6164211677951	8.58755029875449	6.79214096184087	105.779649811278	11.079879147007	16.0086350759394	243.73187964857
Ani001791	30.1744869182901	2.07301889295965	0.683139631527294	3.03454637571678	0.0024089771581672	0.102142868946374	2.36985564399049	15.8348379053044	25.3536412015928	16.2071175453817	10.1146672762178	0	62.9753688575329	80.751009212997	12.6159215371249	78.4114524249726	39.600307819429	17.8596635949383
Ani026168	20.745912258452	-1.41015822348611	0.46504324489158	-3.03231632536641	0.00242684740086679	0.102741541201147	69.5157655570545	23.1432246308295	30.1829061923723	19.448541054458	15.1720009143266	23.2328423355902	3.81668902166866	18.1123758982423	10.6750105314133	7.67068556331254	14.3235155942615	13.657389807894
Ani005645	581.125670431529	0.58135944208503	0.191813496401537	3.03085785406897	0.00243860022239261	0.103079781931413	634.331360708122	322.787080377359	441.877746656331	594.260976663994	418.747225235415	379.469758147973	812.954761615425	603.745863274744	642.441542890512	771.330048310872	717.018339453916	634.543341843691
Ani009267	25.2926703505241	-1.50032451774523	0.495334346479957	-3.02891275036171	0.0024543555416546	0.103426542525325	33.9679308971971	21.9251601765753	43.4633849170161	22.6899645635343	30.3440018286533	72.2799539329473	5.72503353250299	29.4326108346438	4.85227751427879	11.079879147007	6.74047792671131	21.0113689352216
Ani032783	6.20352473108739	3.14085002817482	1.03694568525361	3.02894363016385	0.00245410468962208	0.103426542525325	1.57990376266033	3.65419336276255	2.41463249538979	0	0	0	9.54172255417165	0	19.4091100571152	12.7844759388542	21.9065532618118	3.15170534028324
Ani007983	7.41211279412657	-2.92499277701676	0.966476388109937	-3.02645032305129	0.00247443476911181	0.104043659164642	3.15980752532066	6.09032227127092	4.82926499077957	38.897082108916	0	25.8142692617669	0	3.77341164546715	1.94091100571152	1.70459679184723	1.68511948167783	1.05056844676108
Ani012256	7.17488096813827	2.44957250896641	0.809458605182835	3.0261862599053	0.00247659690319253	0.104043659164642	1.57990376266033	3.65419336276255	1.20731624769489	1.08047450302544	2.02293345524355	3.87214038926503	11.450067065006	4.52809397456058	8.73409952570182	4.26149197961808	1.68511948167783	42.0227378704431
Ani006751	1353.50782205231	-0.573832799329712	0.189861856272368	-3.02237010948906	0.00250803692842933	0.105203123287302	1208.62637843515	1750.35862076326	2205.76678453857	1306.29367415776	1232.97794097095	2012.22228895473	1069.62709832264	890.525148330247	1102.43745124414	1124.18158422325	1129.87261246498	1209.204282222
Ani006455	90.2490223756172	-0.752015932589248	0.248905172207546	-3.02129492095163	0.00251696075170269	0.105416012155792	87.6846588276483	113.279994245639	164.195009686505	109.12792480557	120.364540586991	85.1870885638308	61.0670243466986	55.8464923529138	98.0160057884316	57.1039925268822	85.9410935655692	45.1744432107264
Ani015484	460.752245602907	-2.90746717263003	0.962569000785764	-3.02052857536094	0.00252333896609198	0.105521797893474	6.31961505064132	3134.07984079602	183.512069649624	73.4722662057302	117.330140404126	1364.28413048438	71.5629191562874	175.840982678769	145.568325428364	48.5810085676461	185.363142984561	23.1125058287437
Ani031013	56.8748363982949	-0.603026093273989	0.199717446389147	-3.01939617282608	0.00253279090128123	0.10575560301371	61.6162467437528	66.9935449839801	94.1706673202016	74.5527407087556	67.768270750659	46.4656846711804	39.1210624721038	48.2996690619795	53.3750526570667	43.4672181921044	40.4428675602679	46.2250116574874
Ani005835	103.097417453727	0.854461070319013	0.283096813247076	3.01826453119863	0.00254226882578668	0.105989779919517	87.6846588276483	60.9032227127092	44.670701164711	87.518434745061	81.9288049373639	77.4428077853007	56.2961630696127	180.36907665333	138.775136908373	130.401654576313	152.503313091843	138.675034972462
Ani025460	160.360630926864	1.88044881154885	0.623218325463303	3.0173195086183	0.00255020858884315	0.106159214980247	15.0090857452731	88.9187051605554	44.670701164711	35.6556585998397	179.029610789054	47.7563981342688	526.703084990275	27.9232461764569	188.268367554017	324.725688846897	258.665840437547	187.001183523472
Ani026780	25.0104984181951	-1.15418301080732	0.382641827863403	-3.01635348454207	0.00255834823326584	0.106336443789658	38.7076421851781	31.6696758106088	44.670701164711	49.7018271391704	20.2293345524355	21.9421288725019	22.900134130012	21.131105214616	17.4681990514036	12.7844759388542	4.21279870419457	14.7079582546551
Ani001241	43.8436311828072	-1.29381594089592	0.429054477723496	-3.01550504206536	0.00256551673391199	0.106472831603914	86.104755064988	17.0529023595586	47.0853336601008	105.886501296494	41.4701358324928	76.1520943222123	30.5335121733493	43.7715750874189	15.5272880456921	22.159758294014	15.1660753351005	25.2136427222659
Ani024752	16.2457875855194	1.36371373441236	0.452469411756675	3.01393574676763	0.00257882415547304	0.106863195828384	15.0090857452731	6.09032227127092	6.03658123847446	3.24142350907633	7.08026709335244	16.7792750201485	41.9835792383553	11.3202349364014	22.3204765656824	22.159758294014	26.1193519660063	16.8090951481773
Ani027178	64.7866412230095	-0.704766734372651	0.233921361445719	-3.01283615150381	0.00258818615660997	0.107089134464809	67.145909913064	65.7754805297259	67.609709870914	119.932669835824	86.9861385754728	73.5706673960356	56.2961630696127	41.5075281001386	65.0205186913358	34.9442342328682	42.9705467827846	55.6801276783372
Ani005496	183.880733637087	0.505447870734061	0.167881251499687	3.01074638304686	0.00260606423604486	0.107666222457775	156.410472503373	146.167734510502	138.841368484913	179.358767502224	172.960810423324	117.454925141039	266.214059261389	222.631287082562	179.534268028315	253.132623589314	196.316419615467	177.546067502622
Ani002104	10.0198113389299	-2.2972325774463	0.763231129209795	-3.00987799046499	0.00261352653147635	0.107811905457332	15.0090857452731	18.2709668138128	1.20731624769489	28.0923370786615	15.1720009143266	21.9421288725019	0	2.26404698728029	7.76364402284606	0	4.21279870419457	6.30341068056647
Ani002622	12.0254386093669	-1.29674033365745	0.431427033667794	-3.00570022845615	0.00264970079137293	0.10784242849405	22.1186526772446	13.398708996796	19.3170599631183	24.8509135695852	11.1261340038395	11.6164211677951	3.81668902166866	6.03745863274744	12.6159215371249	3.40919358369446	11.7958363717448	4.20227378704431
Ani002732	8.39416470588657	-1.23694207746221	0.411458798098442	-3.00623557736215	0.0026450399036814	0.10784242849405	14.219133863943	12.1806445425418	7.24389748616936	11.8852195332799	17.1949343695702	7.74428077853007	5.72503353250299	4.52809397456058	2.91136650856727	4.26149197961808	7.58303766755023	5.25284223380539
Ani013536	3.90321388077224	-1.93032124213177	0.642054492712035	-3.00647571824956	0.00264295161000842	0.10784242849405	5.52966316931115	1.21806445425418	4.82926499077957	9.724270527229	8.09173382097421	7.74428077853007	1.90834451083433	2.26404698728029	1.94091100571152	0.852298395923615	1.68511948167783	1.05056844676108
Ani014643	192.641058465652	-0.57912157188969	0.19265807430007	-3.00595536415304	0.00264747857770466	0.10784242849405	201.437729739192	226.559988491278	296.999796932944	261.474829732157	203.304812251977	194.89773292634	157.438422143832	161.502018425994	216.411577136834	114.207985053764	127.226520866676	150.231287886834
Ani015534	193.824938555981	-0.382486810001901	0.12716846538752	-3.00771743086109	0.00263217755312725	0.10784242849405	199.067874095201	211.943215040228	219.731557080471	256.07245721703	191.167211520516	238.781990671344	163.163455676335	166.030112400555	189.238823056873	140.629235327396	177.780105317011	172.293225268817
Ani024725	3821.0766412635	-0.582439843381459	0.193656618422038	-3.0075906939165	0.00263327537797296	0.10784242849405	3163.75728472731	5985.56872820506	4814.77719580723	4378.0826862591	3660.49808726321	5490.69507197782	3106.78486363829	2814.2104051894	3878.91064491446	2314.84244332854	3029.0022683159	3215.79001553566
Ani025312	1006.56657689375	-1.30190028118014	0.432980666469741	-3.00683236458348	0.00263985295218658	0.10784242849405	917.134134224321	1450.71476501673	1375.13320612448	843.850586862872	883.010453213811	3123.52658067379	260.489025728886	618.084827527519	817.123533404548	360.522221475689	342.921814521438	1086.28777395095
Ani028602	9.55570486260132	2.53508930243499	0.84278591218114	3.00798727861284	0.0026298414628849	0.10784242849405	4.73971128798099	1.21806445425418	3.62194874308468	2.16094900605089	0	5.16285385235338	0.954172255417165	48.2996690619795	4.85227751427879	10.2275807510834	9.26815714922805	24.1630742755048
Ani033468	2.49250882838418	-4.37516705727545	1.45510626713766	-3.00676806641884	0.0026404113497829	0.10784242849405	0	9.74451563403347	7.24389748616936	0	3.03440018286533	9.03499424161841	0	0	0	0.852298395923615	0	0
Ani028626	2.4263419511895	-2.85390633350444	0.950332572254223	-3.00306063038003	0.00267279177069679	0.108620829957204	2.36985564399049	3.65419336276255	6.03658123847446	3.24142350907633	4.04586691048711	6.45356731544172	0	2.26404698728029	0	0	0	1.05056844676108
Ani006524	545.410568737965	-0.973848847109351	0.324597344635649	-3.00017502670106	0.00269824508688286	0.10933081534735	458.962043052826	496.970297335707	1352.19419741828	635.319007778961	433.919226149742	960.290816537728	318.693533309333	550.918100238204	414.384499719409	285.519962634411	276.359594995164	361.395545685811
Ani008496	50.8234581739086	-1.97073637963496	0.656824673667835	-3.00039943479892	0.0026962577148284	0.10933081534735	25.2784602025653	32.887740264863	316.316856896062	25.9313880726107	21.2408012800573	64.5356731544172	19.0834451083433	33.9607048092043	23.2909320685382	18.7505647103195	11.7958363717448	16.8090951481773
Ani014228	19.2373727905064	-1.98952317659123	0.663363556252768	-2.99914452314764	0.00270738848834237	0.109539258617704	50.5569204051305	6.09032227127092	43.4633849170161	32.4142350907633	37.4242689220057	14.1978480939718	4.77086127708583	4.52809397456058	26.2022985771055	3.40919358369446	6.74047792671131	1.05056844676108
Ani020396	116.333173120938	-0.786288127844137	0.262291954215519	-2.99775923434564	0.00271972442114924	0.109876064335839	135.081771707458	114.498058699893	229.39008706203	104.806026793468	109.238406583152	191.025592537075	92.554708775465	98.1087027821459	113.543293834124	59.6608877146531	68.247339007952	79.843201953842
Ani002525	72.7770809101211	0.91837278051479	0.30654428481343	2.99588942287322	0.00273645644818829	0.11038921733774	63.1961505064132	45.0683848074048	43.4633849170161	28.0923370786615	68.7797374782808	52.9192519866221	128.813254481317	70.9401389347824	57.2568746684897	142.333832119244	67.4047792671131	105.056844676108
Ani016767	496.871474202076	-0.957021786996956	0.31952039146794	-2.99518219353766	0.0027428095706363	0.110482789631322	515.838578508597	879.442535971521	895.82865578961	587.778129645842	423.804558873524	632.449596913289	421.744136894387	238.479615993524	293.077561862439	141.48153372332	439.816184717913	492.716601530946
Ani024262	7.51430529177367	-2.15525327574512	0.720162219171745	-2.99273305148369	0.00276491476400986	0.111209662703369	7.10956693197148	9.74451563403347	38.6341199262366	3.24142350907633	7.08026709335244	7.74428077853007	0.954172255417165	2.26404698728029	0.970455502855758	1.70459679184723	3.37023896335566	7.35397912732755
Ani001799	290.104954889232	-0.742951165507457	0.248454593388317	-2.99028951477776	0.00278713142461024	0.111583202131618	300.181714905463	398.307076541118	354.950976822299	478.650204840272	317.600552473238	329.131933087528	364.493801569357	130.560042933163	223.204765656824	175.573469560265	225.806010544829	182.798909736428
Ani003714	28.1098252929153	-2.87328885209068	0.960808420014333	-2.99049091602238	0.00278529413582128	0.111583202131618	1.57990376266033	127.896767696689	4.82926499077957	154.507853932639	4.04586691048711	3.87214038926503	10.4958948095888	3.01872931637372	6.79318851999031	6.81838716738892	5.05535844503348	8.40454757408863
Ani009089	203.009686983596	-0.460507018588313	0.15401979787077	-2.98992093844132	0.00279049663977796	0.111583202131618	194.328162807221	239.958697488074	310.280275657587	180.439242005249	227.5800137149	259.433406080757	169.842661464255	170.558206375115	164.977435485479	162.78899362141	166.826828686105	189.102320416994
Ani021928	67.5616262666394	0.733839466695354	0.245372123559145	2.99072060856362	0.00278320010906599	0.111583202131618	65.5660061504037	69.4296738924885	27.7682736969825	49.7018271391704	44.5045360153582	46.4656846711804	109.729809372974	64.1479979729415	67.931885199903	84.3775411964379	83.4134143430525	97.7028655487803
Ani009110	65.8865140443822	-1.07747273502465	0.360557380870637	-2.98835301172556	0.00280485380296809	0.111830786778892	73.4655249637053	109.625800882877	129.182838503354	39.9775566119414	84.9632051202292	99.3849366578025	46.7544405154411	50.5637160492598	16.4977435485479	46.0241133798752	26.9619117068452	67.236380592709
Ani025189	196.404808459824	-0.982888124635443	0.328899052095472	-2.98841884272179	0.00280424964874746	0.111830786778892	223.556382416437	140.077412239231	457.572857876364	182.6001910113	181.052544244298	380.760471611062	112.592326139225	198.481452551572	142.656958919796	109.094194678223	91.8390117514416	136.57389807894
Ani001855	95.96612747991	-0.654938128784881	0.219259436173808	-2.98704648800479	0.00281686884724368	0.11198382379514	94.7942257596198	147.385798964756	101.414564806371	156.668802938689	111.261340038395	92.9313693423608	85.8755029875449	83.7697385293707	93.1637282741528	70.74076686166	50.5535844503348	63.0341068056647
Ani005624	959.586088033005	-0.568378247124713	0.190260155140795	-2.98737403374924	0.00281385226695675	0.11198382379514	1154.9096505047	1126.70962018512	1443.95023224309	690.423207433259	1212.74860641851	1249.41063226952	661.241373004095	1005.99154468154	803.537156364568	755.988677184247	692.584106969587	717.538249137816
Ani002336	191.426236943566	-4.65077454551609	1.55887270448413	-2.98342163034739	0.00285045023858382	0.112502424330042	63.1961505064132	305.7341780178	1715.59638797444	11.8852195332799	31.3554685562751	81.3149481745657	36.2585457058523	0	0	21.3074598980904	0	30.4664849560713
Ani007063	8.75628031875838	-2.33171690101449	0.781388204289103	-2.9840697469139	0.00284441925456143	0.112502424330042	24.4885083212351	1.21806445425418	2.41463249538979	17.2875920484071	29.3325351010315	12.9071346308834	1.90834451083433	6.03745863274744	4.85227751427879	0	2.52767922251674	2.10113689352216
Ani009822	1.72916216054663	-3.27175738942998	1.09640900561227	-2.98406650500188	0.00284444939283531	0.112502424330042	2.36985564399049	7.3083867255251	2.41463249538979	3.24142350907633	1.01146672762178	2.58142692617669	0	0	0.970455502855758	0.852298395923615	0	0
Ani011614	144.999326835135	-0.433841421429638	0.145397838024536	-2.98382305627148	0.00284671343505287	0.112502424330042	124.022445368836	196.108377134924	172.64622342037	159.910226447766	162.846143147106	185.862738684722	132.629943502986	118.485125667668	133.922859394095	109.094194678223	124.698841644159	119.764802930763
Ani032760	634.645688329883	-0.51452200211387	0.172412216488772	-2.98425490137688	0.00284269845906475	0.112502424330042	599.573477929595	813.667055441795	794.414090983239	855.735806396152	518.882431269971	898.336570309488	543.878185587784	501.109066518037	581.302846210599	404.841738063717	532.497756210194	571.509235038027
Ani004096	34.4339528508506	-2.05208562390579	0.688061104904941	-2.98241770865582	0.00285981518301715	0.112709636946795	28.4382677278859	216.815472857245	18.1097437154234	10.8047450302544	15.1720009143266	43.8842577450037	6.67920578792016	18.8670582273357	7.76364402284606	13.6367743347778	19.378874039295	13.657389807894
Ani019297	107.275449326954	2.33191476616406	0.782235161986237	2.98109172214006	0.00287222751676837	0.113036183781325	27.6483158465558	46.286449261659	59.1584961370498	30.2532860847124	10.1146672762178	40.0121173557387	26.7168231516806	162.256700755087	163.036524479767	17.0459679184723	21.9065532618118	682.869490394701
Ani020853	103.917884796937	0.804257663377342	0.269902172702853	2.97981174187428	0.00288425582464563	0.113346701998377	90.8444663529689	75.5199961637594	65.1950773755242	39.9775566119414	112.272806766017	69.6985270067706	166.025972442587	118.485125667668	90.2523617655855	168.755082392876	149.133074128488	100.854570889064
Ani002016	21.5431391072534	-1.42929335421482	0.479767364504021	-2.97913834904634	0.0028906023144864	0.113433363891257	34.7578827785272	10.9625800882877	26.5609574492876	47.5408781331195	41.4701358324928	27.1049827248552	3.81668902166866	18.8670582273357	20.3795655599709	11.079879147007	3.37023896335566	12.6068213611329
Ani007159	227.218484265952	-1.00704508068101	0.338280220652564	-2.97695525543397	0.0029112649509975	0.113755289975424	235.405660636389	559.09158450267	229.39008706203	154.507853932639	230.614413897765	411.737594725182	157.438422143832	79.2416445548101	160.1251579712	130.401654576313	185.363142984561	193.304594204038
Ani012637	4.14455545931656	-1.87057757132333	0.628351913235906	-2.97695850354012	0.00291123410830347	0.113755289975424	8.68947069463181	4.87225781701674	9.65852998155914	7.56332152117811	3.03440018286533	5.16285385235338	1.90834451083433	3.01872931637372	0.970455502855758	1.70459679184723	0	3.15170534028324
Ani018910	419.297640563638	0.810200543332164	0.272109888796931	2.97747555928331	0.00290632815808813	0.113755289975424	342.049164615961	222.905795128516	389.96314800545	148.025006914486	415.71282505255	308.480517678114	712.766674796622	601.481816287464	417.295866227976	621.325530628315	410.326593788551	441.238747639653
Ani008861	137.38313589187	1.09679162947551	0.3684954382703	2.97640490374535	0.00291649517499321	0.113797320994643	46.6071609984797	138.859347784977	78.475556100168	101.564603284392	73.8370711163897	86.4778020269191	306.28929398891	73.2041859220627	244.554786719651	149.152219286633	230.861368989862	118.714234484002
Ani024243	5.29246241450554	-2.14812177481944	0.721921306630443	-2.97556223246238	0.00292452005507469	0.113809683023854	5.52966316931115	2.43612890850837	13.2804787246438	11.8852195332799	2.02293345524355	16.7792750201485	1.90834451083433	2.26404698728029	0	3.40919358369446	0.842559740838914	3.15170534028324
Ani025207	9.50040862789806	-1.69373983024037	0.569228814577349	-2.97549910838223	0.00292512200535918	0.113809683023854	24.4885083212351	8.52645117977929	16.9024274677285	12.9656940363053	21.2408012800573	2.58142692617669	5.72503353250299	0.75468232909343	3.88182201142303	8.52298395923615	4.21279870419457	4.20227378704431
Ani002562	191.397145911808	0.674312630414288	0.226908574410537	2.97173710674449	0.00296120123676071	0.114508812726747	171.419558248646	203.416763860449	78.475556100168	125.335042350952	173.972277150946	131.652773235011	264.305714750555	239.234298322617	184.386545542594	263.360204340397	255.295601474191	205.911415565171
Ani007341	5.67995232759467	-3.58520941956173	1.20661213629046	-2.97130230314433	0.00296539726519003	0.114508812726747	1.57990376266033	7.3083867255251	3.62194874308468	44.2994546240432	1.01146672762178	5.16285385235338	0	2.26404698728029	2.91136650856727	0	0	0
Ani017273	76.489173206777	1.02946759790051	0.346503684340531	2.97101486773453	0.0029681741095977	0.114508812726747	44.2373053544892	30.4516113563546	62.7804448801344	57.2651486603485	81.9288049373639	24.5235557986786	161.255111165501	54.3371276947269	113.543293834124	109.946493074146	106.162527345703	71.4386543797533
Ani025178	2346.35262205404	-1.82363775653723	0.613647767097876	-2.97179889558103	0.00296060538964866	0.114508812726747	429.73382344361	8530.10537314205	586.755696379718	2307.89353846235	3244.78526221066	6854.9792024622	1294.81175060109	566.766429149166	1109.23063976413	942.642025891518	1585.69743225884	702.830290883161
Ani027048	20.3143062420525	1.16598394400542	0.392285974954315	2.97228047508252	0.00295596513100345	0.114508812726747	5.52966316931115	9.74451563403347	18.1097437154234	17.2875920484071	6.06880036573066	19.3607019463252	25.7626508962635	19.6217405564292	25.2318430742497	20.4551615021668	47.1833454869792	29.4159165093102
Ani030957	779.656626363582	0.534001151860301	0.179611397712003	2.97309167827167	0.00294816378587472	0.114508812726747	661.189724673348	760.072219454611	431.011900427077	793.068285220676	677.68270750659	498.215396752101	1063.90206479014	1009.01027399792	747.250737198934	905.140896470879	943.666909739584	865.668400131129
Ani022994	30.0317940475403	1.24222642051295	0.418280515733639	2.96984051082121	0.00297954395530187	0.11476724700819	13.4291819826128	28.0154824478462	10.865846229254	19.448541054458	16.1834676419484	19.3607019463252	84.9213307321277	20.3764228855226	37.8477646113746	59.6608877146531	21.9065532618118	28.3653480625491
Ani025425	50.7649113203286	0.911945482481955	0.307108363570363	2.96945831067546	0.00298325288853386	0.11476724700819	34.7578827785272	21.9251601765753	51.9145986508804	45.3799291270686	26.2981349181662	30.9771231141203	95.4172255417165	34.7153871382978	71.8137072113261	56.2516941309586	85.0985338247303	54.6295592315761
Ani000594	6.17397702352857	-2.28814053605803	0.771078606392683	-2.96745431281329	0.00300276904994396	0.115295630454369	3.94975940665082	9.74451563403347	7.24389748616936	5.40237251512722	22.2522680076791	12.9071346308834	0	0.75468232909343	1.94091100571152	0	6.74047792671131	3.15170534028324
Ani001823	32.8655291928916	-1.42852299348247	0.481440579282386	-2.9671844355367	0.00300540616057899	0.115295630454369	27.6483158465558	45.0683848074048	14.4877949723387	82.1160622299337	43.4930692877364	74.861380859124	37.2127179612694	14.3389642527752	19.4091100571152	14.4890727307015	16.0086350759394	5.25284223380539
Ani001526	2560.06357436088	-0.590636937632628	0.19914310885057	-2.96589192084884	0.00301806530431726	0.11555464232674	2339.04752061862	3723.62303665504	3504.83906705827	2533.71270959467	2242.42173513748	4118.66666071491	1797.66052920594	1723.69443964939	2526.09567393354	1872.49957584418	2048.2627299794	2290.23921393915
Ani001579	371.353819495082	-0.449817716862469	0.151697841990206	-2.96522159419717	0.00302464975219097	0.11555464232674	357.058250361234	483.571588338911	373.060720537722	498.09874589473	379.300022858166	481.436121731953	335.868633906842	255.837309562673	355.186714045207	273.58778509148	300.793827479492	362.446114132572
Ani007793	3.12404512012294	-3.72173986310138	1.25516662391255	-2.96513609603492	0.00302549052040842	0.11555464232674	0	15.8348379053044	8.45121373386425	5.40237251512722	4.04586691048711	1.29071346308834	0.954172255417165	1.50936465818686	0	0	0	0
Ani024732	3833.51779191079	-0.450487279193242	0.1519464738447	-2.96477613329593	0.00302903264541635	0.11555464232674	3666.95663313462	5019.64361598149	4104.87524216264	4456.95732497996	4189.4951858094	5125.42316192382	2989.42167622198	2635.35069319426	3634.35585819481	2631.0451482162	3590.14705571461	3958.54190739574
Ani015248	3.93047548194698	2.1287982293608	0.71833556518903	2.96351500959111	0.00304147228495255	0.115706899107132	0.789951881330165	1.21806445425418	2.41463249538979	3.24142350907633	0	1.29071346308834	11.450067065006	2.26404698728029	4.85227751427879	5.96608877146531	8.42559740838914	5.25284223380539
Ani015708	5.0439972722159	2.27226406531858	0.766728064052679	2.96358535946646	0.00304077713325498	0.115706899107132	0	3.65419336276255	1.20731624769489	1.08047450302544	0	5.16285385235338	6.67920578792016	13.5842819236817	11.6454660342691	3.40919358369446	10.9532766309059	3.15170534028324
Ani027450	986.813209812977	-0.31181987024728	0.105241783742659	-2.96289039541321	0.00304765067538375	0.115781136823074	907.654711648359	1236.335421068	1068.47487920998	1227.4190354369	1113.62486711158	1005.46578774582	930.317949031736	863.356584482884	898.641795644432	791.785209813038	884.68772788086	913.994548682138
Ani017881	28.7803200391104	-1.0142676754185	0.342506740082729	-2.96130719989194	0.00306336221392121	0.115929500295795	40.2875459478384	52.3767715329299	39.8414361739315	14.0461685393308	43.4930692877364	41.302830818827	21.9459618745948	16.6030112400555	21.3500210628267	18.7505647103195	26.9619117068452	8.40454757408863
Ani025431	164.743319720259	0.643519192729001	0.217263409678215	2.96193083631572	0.00305716448629191	0.115929500295795	195.908066569881	149.821927873265	114.695043531015	94.0012817632136	120.364540586991	95.5127962685375	180.338556273844	237.72493366443	161.095613474056	220.745284544216	224.96345080399	181.748341289667
Ani029177	2834.74989223253	0.544912997159089	0.184040842041062	2.96082647262345	0.00306814752205048	0.115929500295795	2925.98176844693	2810.0746959644	1553.81601078333	2210.65083319006	2238.37586822699	2093.5372371293	3633.48794862856	2454.98161654093	3213.17816995541	3412.60277727815	3924.64327282766	3545.66850781864
Ani032616	893.104250252378	-0.517137611921882	0.174661886927621	-2.96079254048241	0.00306848555052577	0.115929500295795	802.591111431447	1185.17671398932	1293.03570128123	985.392746759205	916.38885522533	1126.79285327613	707.041641264119	658.837673298564	985.98279090145	573.596820456593	697.639465414621	784.774629730525
Ani014716	464.156388019698	1.66467501988777	0.562359351003962	2.96016242446379	0.0030747688753605	0.116006879152892	315.980752532066	138.859347784977	82.0975048432527	490.535424373552	246.797881539713	60.6635327651522	570.595008739465	634.687838767574	111.602382828412	1199.18384306453	982.424657818174	736.448481179516
Ani001197	114.257695040485	0.832159501753321	0.281178427509282	2.95954248384097	0.0030809621824065	0.116080653560243	41.0774978291686	133.98708996796	78.475556100168	76.7136897148065	62.7109371125501	101.966363583979	156.484249888415	130.560042933163	139.745592411229	175.573469560265	176.094985835333	97.7028655487803
Ani004493	5.06268459729616	-1.57834053914902	0.533557152899759	-2.95814708990613	0.0030949440327575	0.116425341025062	10.2693744572921	9.74451563403347	7.24389748616936	3.24142350907633	7.08026709335244	7.74428077853007	1.90834451083433	2.26404698728029	3.88182201142303	0.852298395923615	3.37023896335566	3.15170534028324
Ani004937	10.1736791638855	2.73593970306957	0.92499707494299	2.95778200513574	0.00309861171944326	0.116425341025062	2.36985564399049	1.21806445425418	1.20731624769489	7.56332152117811	1.01146672762178	2.58142692617669	20.0376173637605	57.3558570111007	1.94091100571152	23.0120566899376	1.68511948167783	2.10113689352216
Ani004258	4.57878637678724	-3.55057307909668	1.200884831927	-2.95663079814177	0.00311020285297363	0.116653821962574	1.57990376266033	25.5793535393379	20.5243762108132	1.08047450302544	2.02293345524355	0	0.954172255417165	1.50936465818686	0	0.852298395923615	0.842559740838914	0
Ani012343	12.1111183762094	-2.56902528359774	0.869098758880223	-2.95596473628355	0.0031169272555993	0.116653821962574	75.0454287263656	31.6696758106088	1.20731624769489	5.40237251512722	3.03440018286533	7.74428077853007	1.90834451083433	3.77341164546715	2.91136650856727	1.70459679184723	2.52767922251674	8.40454757408863
Ani016984	416.894801103287	0.411984036644475	0.139376327739662	2.95591111723083	0.0031174691568984	0.116653821962574	361.797961649215	392.216754269847	397.20704549162	290.647641313844	328.726686477077	376.888331221797	540.061496566115	467.903044037926	360.038991559486	453.422746631363	531.655196469355	502.171717551795
Ani027494	510.603428323195	-0.421026449175447	0.142459105000481	-2.95541972676316	0.0031224393999536	0.116680406008362	447.112764832873	596.85158258455	731.633646103105	567.249114088358	521.916831452837	644.066018081084	418.881620128136	425.640833608694	495.902761959292	383.534278165627	419.594750937779	474.856937936007
Ani030864	2.94881717552081	-3.55580851491969	1.20373498067557	-2.95397954865786	0.00313704794171856	0.117066594239255	7.10956693197148	0	3.62194874308468	2.16094900605089	4.04586691048711	15.4885615570601	1.90834451083433	0	0	0	0	1.05056844676108
Ani004959	298.145945237654	0.56740299513874	0.192146948755831	2.95296385819669	0.00314738810174458	0.117292663258348	275.693206584227	286.245146749733	206.451078355827	213.933951599038	268.038682819771	191.025592537075	323.464394586419	423.376786621414	278.520729319603	473.025609737606	364.82836778325	273.14779615788
Ani002239	5.31842131255118	1.64444351593034	0.5575337201662	2.94949606893756	0.00318292622199753	0.117498021761097	0	2.43612890850837	4.82926499077957	5.40237251512722	2.02293345524355	1.29071346308834	6.67920578792016	9.05618794912116	9.70455502855758	7.67068556331254	8.42559740838914	6.30341068056647
Ani009091	12.745158124673	1.3539766156194	0.458810616413601	2.95105772879248	0.00316687721329832	0.117498021761097	10.2693744572921	3.65419336276255	12.0731624769489	2.16094900605089	9.10320054859599	5.16285385235338	10.4958948095888	11.3202349364014	26.2022985771055	19.6028631062431	13.4809558534226	29.4159165093102
Ani012839	119.558737016694	0.591027725625451	0.200280251541264	2.95100351171509	0.00316743315809694	0.117498021761097	83.7348994209975	90.1367696148096	105.036513549456	91.8403327571627	72.8256043887679	130.362059771923	163.163455676335	149.427101160499	171.770624005469	114.207985053764	159.243791018555	102.955707782586
Ani015114	43.2141552652036	-1.34538234974828	0.456033816046615	-2.95018111027704	0.00317587702202277	0.117498021761097	48.18706476114	148.60386341901	25.3536412015928	28.0923370786615	57.6536034744413	64.5356731544172	25.7626508962635	27.1685638473635	23.2909320685382	40.0580246084099	10.9532766309059	18.9102320416994
Ani015691	7.02665419000936	4.19910053147759	1.42337671453089	2.95009781220251	0.00317673341378898	0.117498021761097	0	0	1.20731624769489	2.16094900605089	1.01146672762178	0	0	52.0730807074466	16.4977435485479	0	9.26815714922805	2.10113689352216
Ani020694	782.025774762198	-0.775869865342619	0.263041997346254	-2.94960452387877	0.00318180925164922	0.117498021761097	585.354344065652	1237.55348552225	1220.59672641954	661.250395851572	860.758185206132	1359.12127663203	749.025220502475	440.734480190563	638.559720879089	423.592302774037	516.489121134254	691.27403796879
Ani028580	377.356436936191	0.549009904043768	0.186081301562352	2.95037652592841	0.00317386876951888	0.117498021761097	340.469260853301	376.381916364543	252.329095768233	247.428661192827	368.173888854327	252.979838765316	454.185993578571	418.09401031776	315.398038428121	555.698554142197	482.786731500698	464.351253468397
Ani005636	27.9023343112314	-1.31698675047145	0.446734490109983	-2.94803016025743	0.00319805861944822	0.117897743802566	18.958845151924	25.5793535393379	68.8170261186089	27.0118625756361	24.2752014629226	74.861380859124	20.9917896191776	24.1498345309898	20.3795655599709	11.079879147007	9.26815714922805	9.4551160208497
Ani005457	35.4977719782998	-1.29897185900275	0.440911910479648	-2.94610290202788	0.0032180532333562	0.118475398003844	26.0684120838954	48.7225781701674	107.451146044845	44.2994546240432	21.2408012800573	55.5006789127988	16.2209283420918	31.696657821924	31.0545760913843	14.4890727307015	9.26815714922805	19.9608004884605
Ani015519	5.44345740830907	2.39350226698323	0.812776891618634	2.94484537105454	0.00323116101065746	0.118639049923483	2.36985564399049	1.21806445425418	3.62194874308468	0	3.03440018286533	0	22.900134130012	6.79214096184087	7.76364402284606	12.7844759388542	1.68511948167783	3.15170534028324
Ani016771	380.738520051687	-1.09526645237041	0.371897554724317	-2.94507570285672	0.00322875653160536	0.118639049923483	331.779790158669	799.050281990745	242.670565786673	574.812435609536	693.866175148539	469.819700564157	369.264662846443	182.63312364061	245.525242222507	87.7867347801323	310.06198462872	261.591543243509
Ani024801	4.70848099058946	-2.5885217346019	0.879487844748056	-2.94321490633384	0.00324822846040144	0.118946825880823	3.94975940665082	1.21806445425418	30.1829061923723	7.56332152117811	3.03440018286533	2.58142692617669	0.954172255417165	0.75468232909343	0.970455502855758	2.55689518777085	1.68511948167783	1.05056844676108
Ani030943	133.796481045828	1.40345541058132	0.476810897963451	2.94342142047453	0.00324606216906602	0.118946825880823	129.552108538147	32.887740264863	78.475556100168	52.9432506482468	94.0664056688252	51.6285385235338	36.2585457058523	153.200512805966	139.745592411229	223.302179731987	238.444406657413	375.052935493705
Ani006478	56.8372473147285	-1.10577068726278	0.37585810221753	-2.94198975820616	0.00326110712351338	0.11909998029354	33.9679308971971	82.8283828892845	111.07309478793	39.9775566119414	64.7338705677937	134.234200161188	36.2585457058523	52.0730807074466	28.143209582817	38.3534278165627	40.4428675602679	19.9608004884605
Ani015323	4.92562810387931	-2.04954134368569	0.696638766308022	-2.94204319772161	0.00326054440253308	0.11909998029354	2.36985564399049	15.8348379053044	3.62194874308468	9.724270527229	6.06880036573066	10.3257077047068	2.8625167662515	2.26404698728029	0.970455502855758	0.852298395923615	4.21279870419457	0
Ani002880	293.932472461925	0.865142326176097	0.294198138661664	2.9406791290785	0.00327493584354629	0.119445762570674	195.908066569881	314.260629197579	84.5121373386425	189.083038029453	255.901082088309	210.3862944834	524.794740479441	309.419754928306	256.20025275392	448.308956255821	366.513487264928	371.901230153422
Ani025844	54.885858722349	-1.54252024544761	0.524665005643905	-2.9400097754843	0.00328201892114934	0.119544920570747	52.926776049121	191.236119317907	51.9145986508804	29.172811581687	18.206401097192	147.141334792071	20.0376173637605	32.4513401510175	27.1727540799612	17.8982663143959	33.7023896335566	36.7698956366377
Ani005050	40.2837472084389	0.606807038835967	0.206653164380554	2.93635493390522	0.00332094105757546	0.120801987394488	30.8081233718764	37.7599980818797	25.3536412015928	29.172811581687	34.3898687391404	34.8492635033853	50.5711295371098	53.5824453656335	46.5818641370764	48.5810085676461	58.1366221178851	33.6181902963545
Ani032729	871.842748579747	-0.296859789598339	0.101118575870603	-2.93575920193156	0.00332732498865508	0.120873685363729	911.60447105501	1046.31736620434	886.170125808051	1005.92176231669	877.953119575702	1039.02433778612	777.65038816499	671.667272893152	794.803056838866	748.317991620934	809.699910946196	892.983179746917
Ani001333	2.30078620373639	-3.23657496454002	1.10309719017623	-2.93407960183721	0.00334538399631289	0.121368758997359	4.73971128798099	1.21806445425418	0	7.56332152117811	5.05733363810888	6.45356731544172	0	0.75468232909343	0.970455502855758	0.852298395923615	0	0
Ani019363	5.33373091112018	2.43569501202474	0.830398115264046	2.93316539049495	0.00335525103927318	0.121565715895148	0.789951881330165	1.21806445425418	1.20731624769489	1.08047450302544	2.02293345524355	3.87214038926503	4.77086127708583	6.03745863274744	0	7.67068556331254	14.3235155942615	21.0113689352216
Ani024512	445.126805480994	-0.355582813220826	0.121345337391338	-2.9303376698692	0.00338593849288597	0.122515510249194	493.719925831353	542.038682143112	563.816687673515	457.040714779763	424.816025601146	517.576098698426	323.464394586419	375.831799888528	388.182201142303	376.715890998238	438.131065236235	440.188179192892
Ani004690	63.1614865986432	-0.936961449071217	0.319878428075982	-2.92911733594194	0.00339926076604858	0.122827499299961	81.365043777007	62.1212871669634	45.8780174124059	62.6675211754758	103.169606217421	143.269194402806	32.4418566841836	46.7903044037926	47.5523196399321	58.8085893187294	49.7110247094959	24.1630742755048
Ani007792	25.7297430380466	-2.77920182448386	0.94894525352852	-2.92872725180908	0.00340352933330914	0.122827499299961	14.219133863943	80.3922539807761	92.9633510725068	68.069893690603	10.1146672762178	3.87214038926503	17.175100597509	9.05618794912116	1.94091100571152	0	10.9532766309059	0
Ani021409	1402.2600863164	-0.475128933235841	0.162289493504806	-2.9276629249063	0.00341520075927178	0.123086531575281	1557.78510998308	1454.3689583795	1593.65744695726	2183.63897061442	1439.31715340579	1556.60043648454	1310.07850668777	888.261101342967	1108.26018426128	1064.5206965086	1212.4434670672	1458.18900410438
Ani005380	24.253785316431	-0.743546419685704	0.25407707716754	-2.92646006469684	0.00342843519386268	0.123401141123643	27.6483158465558	31.6696758106088	31.3902224400672	31.3337605877379	32.3669352838969	28.3956961879436	10.4958948095888	21.131105214616	12.6159215371249	19.6028631062431	24.4342324843285	19.9608004884605
Ani000583	98.3971613487786	-1.18418618068729	0.404742813044086	-2.92577444867021	0.00343599953642749	0.123459037668354	142.19133863943	64.5574160754717	318.731489391452	66.9894191875775	96.0893391240688	131.652773235011	60.1128520912814	83.0150562002773	49.4932306456437	73.2976620494309	33.7023896335566	60.9329699121425
Ani012579	61.5982871449885	-0.87356199187931	0.298644478111074	-2.92509005157098	0.00344356557915457	0.123459037668354	56.0865835744417	119.37031651691	44.670701164711	114.530297320697	93.0549389412034	50.3378250604454	42.9377514937724	31.696657821924	53.3750526570667	45.1718149839516	48.0259052278181	39.921600976921
Ani022833	49.9828119070883	-1.16963336608453	0.399833292850417	-2.92530258735134	0.00344121436405012	0.123459037668354	90.8444663529689	21.9251601765753	100.207248558676	39.9775566119414	79.9058714821203	82.6056616376541	22.900134130012	55.8464923529138	25.2318430742497	33.239637441021	17.6937545576172	29.4159165093102
Ani014794	154.917776465637	-1.35866372998431	0.464613355084435	-2.9242890138993	0.0034524403489336	0.123615416467504	124.022445368836	146.167734510502	555.365473939651	56.1846741573231	190.155744792894	265.886973396199	67.7462301346187	127.54131361679	76.6659847256049	70.74076686166	59.8217415995629	118.714234484002
Ani000796	25.8285437999973	0.960822830872851	0.328655306543389	2.92349708567995	0.00346123465361695	0.123768509656948	7.10956693197148	17.0529023595586	25.3536412015928	19.448541054458	14.1605341867049	23.2328423355902	24.8084786408463	35.4700694673912	37.8477646113746	21.3074598980904	42.1279870419457	42.0227378704431
Ani031474	9.03455412451771	-6.77176286181214	2.31763338314899	-2.92184385634422	0.00347965938745891	0.124265124226711	0	12.1806445425418	7.24389748616936	79.9551132238829	0	9.03499424161841	0	0	0	0	0	0
Ani017507	1244.29639928974	-0.483132048825828	0.165532008211822	-2.91866240278792	0.0035153670790485	0.125376848518512	1107.51253762489	1632.20636870061	1675.75495180051	1540.75664131428	1152.0606027612	1596.61255384028	1102.06895500683	793.171127877195	1234.41939963252	916.220775617886	1094.48510334975	1086.28777395095
Ani017014	3.75798874927626	-2.39452005994448	0.821161335798755	-2.91601656770079	0.00354531674046282	0.126280586265302	4.73971128798099	4.87225781701674	15.6951112200336	6.48284701815266	1.01146672762178	5.16285385235338	1.90834451083433	0.75468232909343	1.94091100571152	0	2.52767922251674	0
Ani013701	31.316312416256	-1.07562893730043	0.369058144197574	-2.91452432147005	0.00356231050120861	0.126721099920266	27.6483158465558	35.3238691733713	53.1219148985753	24.8509135695852	87.9976053030946	25.8142692617669	27.6709954070978	17.3576935691489	22.3204765656824	19.6028631062431	19.378874039295	14.7079582546551
Ani025819	38.287105522835	1.57953984757375	0.542267878101495	2.91284051916147	0.00358157466752928	0.127241130633326	0.789951881330165	14.6167734510502	10.865846229254	15.1266430423562	44.5045360153582	29.6864096510319	77.2879526887904	61.1292686565678	39.7886756170861	54.5470973391114	64.8771000445964	46.2250116574874
Ani016135	207.492566031213	0.429781478353457	0.147577085165069	2.91225075947757	0.00358834440862794	0.127316504788507	135.081771707458	205.852892768957	193.170599631183	164.232124459867	191.167211520516	172.955604053838	260.489025728886	200.745499538852	241.643420211084	229.268268503452	278.887274217681	216.417100032782
Ani033310	246.878131818071	0.45552396064994	0.156500490490798	2.91068711172331	0.00360634960497587	0.127789808576836	220.396574891116	209.50708613172	189.548650888098	249.589610198878	229.602947170143	149.722761718248	249.03895866388	356.210059332099	273.668451805324	289.781454614029	258.665840437547	286.805185965774
Ani005836	4.025940630946	-3.16048403119321	1.08605885600556	-2.91004857951917	0.00361372581815252	0.127885741453509	0.789951881330165	17.0529023595586	4.82926499077957	10.8047450302544	7.08026709335244	2.58142692617669	0	0	0.970455502855758	0	0	4.20227378704431
Ani007802	2.78877883920933	-2.75475321987068	0.947127086129959	-2.90853599291182	0.00363125373756964	0.128174833924961	2.36985564399049	3.65419336276255	9.65852998155914	4.32189801210178	3.03440018286533	6.45356731544172	0.954172255417165	3.01872931637372	0	0	0	0
Ani032137	2370.0294550669	-0.588948734057998	0.20247229798766	-2.9087867323652	0.00362834282225953	0.128174833924961	3097.40132669558	1947.68506235244	4103.66792591494	2371.64153414085	2248.49053550321	3314.55217321087	1630.68038450794	2162.91955518177	2037.95655599709	2015.68570635935	1571.37391666457	1938.29878427419
Ani025260	989.736595938242	0.968991344954697	0.333316712921283	2.90711898741044	0.00364774416467208	0.12842591312922	457.382139290165	1486.0386341901	526.389883994973	415.982683664796	610.925903483553	520.157525624603	1530.49229768913	1731.24126294033	1178.13298046689	1264.81081955064	1321.13367363542	834.151346728296
Ani027139	7.5130899541276	-1.63775787292392	0.563339362240091	-2.90723138253904	0.00364643368206745	0.12842591312922	7.89951881330165	23.1432246308295	4.82926499077957	6.48284701815266	14.1605341867049	11.6164211677951	4.77086127708583	1.50936465818686	3.88182201142303	6.81838716738892	0.842559740838914	4.20227378704431
Ani028400	239.520509479891	-0.429746705188932	0.147901608995547	-2.90562562576227	0.00366519686432332	0.128874720552863	229.086045585748	310.606435834817	298.207113180639	296.050013828972	263.992815909284	251.689125302227	233.772202577205	199.236134880665	246.495697725363	172.16427597657	165.984268945266	206.961984011932
Ani027488	497.047461355473	0.323346564585011	0.111320322011401	2.90464992143927	0.00367664075238149	0.129111367754463	492.929973950023	453.119976982556	416.524105454738	445.155495246483	385.368823223897	456.912565933274	532.428118522778	656.573626311284	479.405018410744	557.403150934044	564.515026362072	524.233654933778
Ani002236	2.90356160171678	-2.408927446343	0.830105243725407	-2.90195425766983	0.00370842685388996	0.129337497566179	2.36985564399049	7.3083867255251	8.45121373386425	3.24142350907633	4.04586691048711	3.87214038926503	1.90834451083433	0	1.94091100571152	1.70459679184723	0	0
Ani017954	2418.98074062868	-0.65765639478276	0.226537038861622	-2.90308550905215	0.00369505732808288	0.129337497566179	2711.90480860646	2623.71083446351	4001.04604486088	2831.92367242969	1957.18811794814	3639.81196590913	1680.29734178963	1416.53873170837	2511.5388413907	1494.0790880541	1725.5623492381	2434.16709114542
Ani018479	95.8488515578276	1.23579723415926	0.425796890668383	2.90231624805762	0.00370414394753804	0.129337497566179	60.0363429810925	54.8129004414383	47.0853336601008	48.621352636145	87.9976053030946	43.8842577450037	337.776978417676	122.258537313136	113.543293834124	117.617178637459	59.8217415995629	56.7306961250982
Ani024800	4.80749609509015	-3.28024342181501	1.13055128727513	-2.90145476701114	0.00371434399305305	0.129337497566179	0	15.8348379053044	7.24389748616936	4.32189801210178	17.1949343695702	7.74428077853007	0	0	1.94091100571152	3.40919358369446	0	0
Ani025164	23.5368959428449	-2.11530236413707	0.728735340052577	-2.90270314595208	0.00369957131885974	0.129337497566179	2.36985564399049	41.4141914446423	6.03658123847446	71.3113171996793	56.6421367468195	51.6285385235338	1.90834451083433	8.30150562002773	17.4681990514036	10.2275807510834	2.52767922251674	12.6068213611329
Ani029024	14881.2348933645	-0.459216147168781	0.158279232350854	-2.90130385615496	0.00371613342282439	0.129337497566179	16197.963326675	20133.3873643674	18915.0236526359	14451.3464779653	12698.9647652914	20983.1287694272	10735.3920456985	12120.9528875696	14090.0434459628	11170.2227769749	12864.2021231285	14214.1910846774
Ani031537	286.328034130409	0.598779617989147	0.206257887590185	2.90306288397012	0.00369532428923401	0.129337497566179	297.021907380142	202.198699406195	179.890120906539	171.795445981046	316.589085745616	197.479159852517	381.668902166866	338.097683433857	283.373006833881	420.183109190342	363.985808042411	283.653480625491
Ani010912	3.67358632221327	-3.44336255833245	1.18709245677068	-2.9006692264726	0.00372366714299794	0.129435236946518	0.789951881330165	0	2.41463249538979	10.8047450302544	17.1949343695702	9.03499424161841	0	0	1.94091100571152	0.852298395923615	0	1.05056844676108
Ani021858	3.1706816290528	3.37470975716877	1.16361776577684	2.90018754991747	0.00372939441394539	0.129470015706436	0	0	1.20731624769489	0	0	2.58142692617669	1.90834451083433	18.1123758982423	3.88182201142303	4.26149197961808	0.842559740838914	5.25284223380539
Ani005993	1.31030630458089	-3.39960813692087	1.17310627836611	-2.89795408959518	0.00375605567868513	0.130013444339483	0.789951881330165	4.87225781701674	3.62194874308468	1.08047450302544	2.02293345524355	2.58142692617669	0	0.75468232909343	0	0	0	0
Ani010127	6403.05035047887	-0.465683340391062	0.160671090296397	-2.89836422676909	0.00375114684134065	0.130013444339483	6116.59741713947	8320.59828701033	8631.10385477079	6218.13076491143	5806.83048327662	9473.83681906845	5154.43852376353	4837.51372948888	5246.28244843823	5013.2191648227	6295.60638354837	5722.44632950759
Ani026007	7.00252223156213	-1.73241294242651	0.597861171149375	-2.897684322091	0.00375928764619293	0.130013444339483	13.4291819826128	1.21806445425418	8.45121373386425	23.7704390665598	6.06880036573066	11.6164211677951	4.77086127708583	4.52809397456058	1.94091100571152	2.55689518777085	2.52767922251674	3.15170534028324
Ani024132	1.56506629631798	-3.70848672915893	1.28007104321821	-2.89709446112887	0.00376636332202532	0.130084874919848	7.10956693197148	2.43612890850837	4.82926499077957	2.16094900605089	0	1.29071346308834	0.954172255417165	0	0	0	0	0
Ani030299	6.08073283659461	1.98980583547281	0.686916671666074	2.89672083609015	0.00377085139959693	0.130084874919848	3.15980752532066	2.43612890850837	0	4.32189801210178	3.03440018286533	1.29071346308834	13.3584115758403	3.77341164546715	3.88182201142303	5.96608877146531	7.58303766755023	24.1630742755048
Ani007554	647.594154944763	0.533726509173302	0.184327898417226	2.8955275558191	0.00378521795164904	0.130252393107561	618.532323081519	492.09803951869	415.316789207043	415.982683664796	718.141376611461	513.703958309161	858.755029875449	681.478143171367	674.466574484752	845.480008756226	918.390117514416	618.784815142275
Ani027371	95.305765145318	0.755211373305437	0.260789290029457	2.8958680520206	0.00378111346874723	0.130252393107561	41.8674497104987	87.7006407063012	113.48772728332	56.1846741573231	65.7453372954155	61.9542462282405	124.996565459649	164.520747742368	116.454660342691	104.832702698605	89.3113325289249	116.61309759048
Ani019272	18.0028339113619	1.05810066690875	0.365516545653422	2.89480922133694	0.00379389033908297	0.130387014150341	18.1688932705938	6.09032227127092	8.45121373386425	7.56332152117811	10.1146672762178	19.3607019463252	25.7626508962635	21.8857875437095	12.6159215371249	30.6827422532501	31.1747104110398	24.1630742755048
Ani029451	22.1358408257183	-2.33158064810696	0.805568545536934	-2.89432930447017	0.00379969438939773	0.13042284338345	13.4291819826128	51.1587070786757	9.65852998155914	54.0237251512722	64.7338705677937	28.3956961879436	19.0834451083433	0	7.76364402284606	11.079879147007	0	6.30341068056647
Ani009542	2315.99189069307	0.767635055472168	0.265356266428002	2.89284691032705	0.00381767325579022	0.130712360186687	1363.45694717586	1947.68506235244	1425.84048852767	1245.78710198834	1650.71369947874	2651.12545318346	4122.97831565757	1981.79579619935	3731.40140848039	3111.74144351712	1898.28709611007	2661.08987564581
Ani032392	4.77956799535608	-2.03332949753323	0.702851121557876	-2.89297325588147	0.00381613789572097	0.130712360186687	5.52966316931115	9.74451563403347	18.1097437154234	6.48284701815266	4.04586691048711	2.58142692617669	0.954172255417165	3.01872931637372	0.970455502855758	1.70459679184723	4.21279870419457	0
Ani026306	2641.12771247589	-0.432843013755525	0.149654743767772	-2.89227727005563	0.00382460253697709	0.130786127453607	2385.6546816171	3638.35852485725	3183.69294517143	3151.74412532522	2507.42601777438	3340.36644247264	2652.59887005972	1856.51852956984	2400.90691406514	1956.0248186447	2375.1759094249	2245.06477072842
Ani006344	2.56000753706935	-3.40864236330532	1.17875201247011	-2.89173831920965	0.00383116902121907	0.130847320025201	0.789951881330165	3.65419336276255	13.2804787246438	2.16094900605089	7.08026709335244	1.29071346308834	0.954172255417165	1.50936465818686	0	0	0	0
Ani017904	12.3145449707893	-2.64307858720247	0.915667517380892	-2.88650469415202	0.00389546936236732	0.132712439433586	4.73971128798099	3.65419336276255	88.1340860817272	3.24142350907633	7.08026709335244	20.6514154094135	3.81668902166866	4.52809397456058	5.82273301713455	0	5.05535844503348	1.05056844676108
Ani020228	2.09469845478061	3.31468609845041	1.14827388395164	2.88666854204096	0.00389344155317505	0.132712439433586	0	0	0	2.16094900605089	0	0	5.72503353250299	9.05618794912116	2.91136650856727	1.70459679184723	2.52767922251674	1.05056844676108
Ani022329	40.9274633125306	1.01113191994427	0.35039996468025	2.88565074733087	0.003906053490008	0.132907715707837	14.219133863943	41.4141914446423	24.1463249538979	30.2532860847124	31.3554685562751	21.9421288725019	99.2339145633852	32.4513401510175	49.4932306456437	46.0241133798752	64.8771000445964	35.7193271898767
Ani001917	15.5874259568971	-5.60017045049045	1.94164566885747	-2.88423914842598	0.00392360664833201	0.133339342065089	0.789951881330165	28.0154824478462	153.329163457251	1.08047450302544	0	0	0	0	1.94091100571152	0	0.842559740838914	1.05056844676108
Ani015943	31.863363410097	0.891956100364392	0.309317704563133	2.88362446509214	0.00393127256932241	0.133434308483656	15.7990376266033	15.8348379053044	38.6341199262366	16.2071175453817	22.2522680076791	25.8142692617669	60.1128520912814	29.4326108346438	36.8773091085188	32.3873390450974	52.2387039320127	36.7698956366377
Ani002592	27.7925774389415	-1.50989989107174	0.524137641703483	-2.88073164553583	0.00396753285030534	0.134016598490496	62.406198625083	54.8129004414383	31.3902224400672	19.448541054458	61.6994703849284	16.7792750201485	9.54172255417165	3.01872931637372	25.2318430742497	11.079879147007	28.6470311885231	9.4551160208497
Ani007681	1.14932917505456	3.51129102990259	1.21882796331158	2.88087501730954	0.00396572861687513	0.134016598490496	0	0	0	0	0	0	0.954172255417165	2.26404698728029	1.94091100571152	0.852298395923615	2.52767922251674	5.25284223380539
Ani018796	5.62746639315991	-1.88941858551301	0.655755270542214	-2.88128616023283	0.0039605588018026	0.134016598490496	4.73971128798099	8.52645117977929	15.6951112200336	10.8047450302544	2.02293345524355	11.6164211677951	5.72503353250299	2.26404698728029	0	2.55689518777085	2.52767922251674	1.05056844676108
Ani030814	146.741469665939	-0.636484660557368	0.220948328981861	-2.8806946107731	0.00396799902799432	0.134016598490496	121.652589724845	258.229664301887	178.682804658844	144.78358340541	145.651208777536	223.293429114284	108.775637117557	95.0899734657721	119.366026851258	97.1620171352921	126.383961125837	141.826740312746
Ani004155	375.700018425474	-0.904709668005492	0.314285048093754	-2.87862777275872	0.00399409447473646	0.134400788399885	281.222869753539	822.193506621574	488.963080316432	500.259694900781	220.499746621547	625.996029597847	233.772202577205	210.556369817067	360.038991559486	217.336090960522	254.453041733352	293.108596646341
Ani009031	4.36261045611325	-2.25265193167091	0.782511563733618	-2.8787458691636	0.00399259922831083	0.134400788399885	5.52966316931115	3.65419336276255	14.4877949723387	6.48284701815266	9.10320054859599	3.87214038926503	0	2.26404698728029	0	1.70459679184723	0	5.25284223380539
Ani019047	20.8458690010105	1.15012628577497	0.399497981389137	2.87892890416054	0.00399028278331117	0.134400788399885	18.958845151924	15.8348379053044	4.82926499077957	19.448541054458	9.10320054859599	9.03499424161841	23.8543063854291	36.9794341255781	10.6750105314133	35.7965326287918	32.0172701518787	33.6181902963545
Ani030271	160.377541643655	-0.484611550346742	0.168423823847388	-2.8773337362644	0.00401051191534001	0.134787646470035	185.638692112589	186.36386150089	246.292514529758	145.864057908435	160.823209691862	197.479159852517	114.50067065006	110.183620047641	132.952403891239	144.038428911091	140.707476720099	159.686403907684
Ani014243	160.325514471551	-2.26181507788023	0.786198147322136	-2.87690207053296	0.00401600207044693	0.134806755774034	447.112764832873	15.8348379053044	557.78010643504	44.2994546240432	204.316278979599	322.678365772086	7.63337804333732	94.3352911366787	138.775136908373	54.5470973391114	13.4809558534226	23.1125058287437
Ani006216	100.442965829149	0.486635197873856	0.169246585861387	2.87530289250508	0.00403640078167541	0.135325647259328	79.7851400143466	73.083867255251	112.280411035625	81.0355877269083	76.871471299255	80.0242347114774	121.17987643798	121.503854984042	98.0160057884316	138.072340139626	128.911640348354	94.5511602084971
Ani024225	203.574607683699	0.631789823169172	0.2197940549168	2.87446274835926	0.00404715509296846	0.135439771418328	203.017633501852	179.055474775365	96.5852998155914	137.220261884231	181.052544244298	160.048469422955	283.389159858898	165.275430071461	216.411577136834	272.735486695557	303.321506702009	244.782448095331
Ani025544	156.066725501277	-0.961984560970517	0.334688925836651	-2.87426468792106	0.00404969416200981	0.135439771418328	143.77124240209	171.74708804984	202.829129612742	196.646359550631	341.87575393616	180.699884832368	64.8837133683672	156.973924451433	133.922859394095	113.355686657841	42.1279870419457	123.967076717807
Ani001922	1127.13154270622	1.32818798564918	0.462235626901325	2.87340029273147	0.00406079235544744	0.135645321229342	404.455363241044	1615.15346634105	708.694637396902	300.371911841073	510.790697448997	313.643371530468	638.341238874084	1264.84758356059	1318.84902838098	2574.79345408524	2391.18454450084	1484.4532152734
Ani020492	3.81962194883916	-2.19111433543844	0.763093422050168	-2.87135791257599	0.00408712475761545	0.136028887813409	3.15980752532066	1.21806445425418	2.41463249538979	9.724270527229	8.09173382097421	12.9071346308834	1.90834451083433	0.75468232909343	2.91136650856727	0.852298395923615	0.842559740838914	1.05056844676108
Ani021064	72.3691091891336	0.717966412574477	0.250072145720418	2.87103711813297	0.0040912748128592	0.136028887813409	65.5660061504037	52.3767715329299	38.6341199262366	74.5527407087556	51.5848031087106	45.1749712080921	83.0129862212934	141.125595540471	63.0796076856243	86.9344363842087	74.9878169346633	91.3994548682138
Ani026739	1267.43482371183	0.600312774316332	0.209097522593861	2.87097028634981	0.00409213988383956	0.136028887813409	833.399234803324	1574.95733935066	919.974980743508	946.495664650289	1048.89099654378	721.508825866385	1939.8321952631	1212.77450285314	1320.78993938669	1571.63824208315	1609.28910500233	1509.66685799567
Ani026881	1137.99183654893	-0.37271720084938	0.129775746071421	-2.87200969466405	0.00407870454459781	0.136028887813409	1033.25706077986	1261.91477460733	1493.45019839858	1373.28309334534	1077.21206491719	1467.54120753145	1042.91027517096	957.691875619562	1039.35784355852	846.33230715215	1031.29312278683	1031.65821471938
Ani012134	47.2355139080109	-1.87010080817577	0.651675350116757	-2.86968167177217	0.00410885220906355	0.136253717746319	80.5750918956768	112.061929791385	21.7316924585081	10.8047450302544	53.6077365639542	166.502036738396	20.0376173637605	38.4887987837649	19.4091100571152	23.0120566899376	1.68511948167783	18.9102320416994
Ani021927	146.573174330177	0.665909263828183	0.232038913893065	2.86981718995232	0.00410709173424299	0.136253717746319	131.921964182138	59.685158258455	127.975522255659	148.025006914486	122.387474042235	89.0592289530958	143.125838312575	221.121922424375	149.450147439787	167.902783996952	191.261061170433	206.961984011932
Ani009414	5.53098619790811	-1.71737790835076	0.599042381639932	-2.86687212956334	0.00414550471016546	0.137302925654343	6.31961505064132	2.43612890850837	18.1097437154234	8.64379602420355	5.05733363810888	10.3257077047068	2.8625167662515	0.75468232909343	1.94091100571152	2.55689518777085	4.21279870419457	3.15170534028324
Ani031186	20.0294721712947	-1.34539659863464	0.469898918888434	-2.8631617238389	0.00419436418397508	0.138753417105388	15.0090857452731	24.3612890850837	61.5731286324395	7.56332152117811	23.2637347353009	41.302830818827	7.63337804333732	16.6030112400555	12.6159215371249	10.2275807510834	11.7958363717448	8.40454757408863
Ani006141	15.478332579662	-1.69323035627446	0.591936586718545	-2.86049282011952	0.00422983130819444	0.139606244103697	8.68947069463181	58.4670938042008	12.0731624769489	21.6094900605089	23.2637347353009	18.0699884832368	2.8625167662515	15.848328910962	12.6159215371249	3.40919358369446	2.52767922251674	6.30341068056647
Ani008749	1200.16083359946	-0.422683197015238	0.14776782665326	-2.86045485399926	0.0042303377973082	0.139606244103697	1080.65417365967	1546.94185690281	1740.95002917604	1343.02980726063	1210.72567296327	1326.85344005482	1188.89863024979	918.448394506704	1130.58066082696	874.458154217629	999.275852634952	1041.11333074023
Ani001662	481.55149584149	0.829897963442519	0.290287865726232	2.85887927614993	0.00425140545177605	0.140132667544642	443.952957307553	479.917394976149	155.743795952641	305.774284356201	406.609624503954	287.829102268701	773.833699143321	522.240171732653	413.414044216553	825.877145649983	683.315949820359	480.109780169813
Ani024114	37.7017525111376	-1.97287842783207	0.690417915405733	-2.85751337531948	0.00426974638821511	0.140568056874519	2.36985564399049	110.843865337131	61.5731286324395	85.3574857390101	90.0205387583381	10.3257077047068	10.4958948095888	18.8670582273357	14.5568325428364	5.11379037554169	13.4809558534226	29.4159165093102
Ani019283	8.81482658556097	3.43996200310441	1.20442662778143	2.85609926230281	0.00428881027579199	0.141026173186336	2.36985564399049	0	1.20731624769489	1.08047450302544	4.04586691048711	0	0	70.9401389347824	0.970455502855758	11.079879147007	2.52767922251674	11.5562529143719
Ani000127	7.2299461970076	-1.51102220770926	0.529252853425565	-2.85501003523975	0.00430354690875603	0.141341071196327	7.89951881330165	17.0529023595586	21.7316924585081	6.48284701815266	6.06880036573066	5.16285385235338	3.81668902166866	2.26404698728029	4.85227751427879	5.11379037554169	4.21279870419457	2.10113689352216
Ani009988	821.253074848474	0.260650390807355	0.0913282620537162	2.85399486364965	0.00431732293384419	0.141623703569971	734.655249637053	814.885119896049	674.889782461445	781.183065687396	761.634445899198	715.055258550943	914.097020689644	777.322798966233	849.148564998788	925.596057973046	924.288035700289	982.281497721608
Ani001889	11.3168300593593	-4.38585803657525	1.53790882017979	-2.85183229267293	0.00434680273010349	0.141798804536033	0	31.6696758106088	95.3779835678965	0	0	2.58142692617669	1.90834451083433	1.50936465818686	0	1.70459679184723	0	1.05056844676108
Ani008748	6.61991317776201	-1.53127383328398	0.536850934490692	-2.85232591564116	0.00434005771913926	0.141798804536033	5.52966316931115	14.6167734510502	9.65852998155914	7.56332152117811	6.06880036573066	15.4885615570601	1.90834451083433	3.01872931637372	4.85227751427879	0.852298395923615	2.52767922251674	7.35397912732755
Ani009062	79.8117704081579	2.56611412506601	0.899375428113193	2.85321796087923	0.00432789261100953	0.141798804536033	2.36985564399049	2.43612890850837	51.9145986508804	9.724270527229	4.04586691048711	68.4078135436823	14.3125838312575	25.6591991891766	403.709489187995	126.140162596695	182.835463762044	66.1858121459479
Ani009260	8.87537146878967	1.53325766643304	0.537555212696305	2.85227941282985	0.00434069274228732	0.141798804536033	2.36985564399049	2.43612890850837	7.24389748616936	7.56332152117811	3.03440018286533	5.16285385235338	21.9459618745948	21.131105214616	5.82273301713455	9.37528235515977	15.1660753351005	5.25284223380539
Ani019161	291.614903617873	0.410225739150633	0.143871884724264	2.85132665035178	0.00435372182887824	0.141798804536033	223.556382416437	327.659338194375	199.207180869657	218.25584961114	263.992815909284	271.049827248552	364.493801569357	306.401025611932	308.604849908131	349.442342328682	346.292053484794	320.423376262129
Ani027253	21.8767687110484	2.01745140265728	0.707476990149743	2.85161415953651	0.00434978639261393	0.141798804536033	7.10956693197148	8.52645117977929	18.1097437154234	4.32189801210178	4.04586691048711	10.3257077047068	9.54172255417165	134.33345457863	13.5863770399806	17.0459679184723	26.1193519660063	9.4551160208497
Ani009058	257.644055220251	-0.44683529952121	0.156790639289795	-2.84988505401351	0.00437350316254547	0.14227390157397	274.903254702897	420.232236717693	281.30468571291	233.382492653496	314.566152290372	259.433406080757	219.459618745948	208.292322829787	202.825200096853	225.859074919758	226.648570285668	224.821647606871
Ani012966	327.01046406876	-0.609414922823333	0.213935289517887	-2.8485946577429	0.00439127881888288	0.142682702405719	299.391763024132	473.827072704878	412.902156711653	376.005127052855	297.371217920802	511.122531382985	289.114193391401	173.576935691489	305.693483399564	201.142421437973	281.414953440197	302.563712667191
Ani006181	13.4038269252351	-1.68383463906445	0.59178226188013	-2.84536179525692	0.00443610052227225	0.143881810315696	8.68947069463181	31.6696758106088	9.65852998155914	52.9432506482468	13.1490674590831	6.45356731544172	8.58755029875449	2.26404698728029	4.85227751427879	5.11379037554169	10.110716890067	7.35397912732755
Ani015929	3.98361834473492	3.40026785985641	1.19525757056593	2.84479926635935	0.00444394186145371	0.143881810315696	1.57990376266033	0	2.41463249538979	0	0	0	17.175100597509	0	7.76364402284606	11.9321775429306	1.68511948167783	5.25284223380539
Ani023497	26.3795181657107	-2.13350291667086	0.749887403006704	-2.84509768815491	0.00443978046517597	0.143881810315696	9.47942257596198	9.74451563403347	28.9755899446774	9.724270527229	14.1605341867049	185.862738684722	14.3125838312575	11.3202349364014	11.6454660342691	6.81838716738892	5.05535844503348	9.4551160208497
Ani027288	432.745677632149	-0.363237016421528	0.127721490781199	-2.84397726803701	0.0044554226478939	0.14408321339842	386.286469970451	514.023199695266	596.414226361277	489.454949870526	434.930692877364	502.087537141366	402.660691786044	373.567752901248	367.802635582332	334.953269597981	379.99444311835	410.772262683582
Ani021872	1.27467246361958	-3.36746136378418	1.18440860483957	-2.84315847590478	0.00446688536718856	0.14427360365904	0.789951881330165	1.21806445425418	1.20731624769489	4.32189801210178	3.03440018286533	3.87214038926503	0	0	0	0.852298395923615	0	0
Ani022352	439.041789376902	-0.431791955245764	0.151889411943171	-2.84280483887395	0.00447184438342977	0.14427360365904	432.1036790876	640.701902937701	374.268036785417	486.21352636145	537.088832367163	556.297502591077	390.256452465621	426.395515937788	344.511703513794	328.987180826515	376.624204154995	375.052935493705
Ani017756	5.96804054400974	-1.83868687819073	0.647008807941571	-2.84182665772422	0.00448558731192574	0.144546731836421	9.47942257596198	2.43612890850837	12.0731624769489	9.724270527229	17.1949343695702	5.16285385235338	2.8625167662515	3.77341164546715	0	5.96608877146531	0.842559740838914	2.10113689352216
Ani001341	511.490292503927	0.660775838793507	0.232891562903701	2.83726825718772	0.00455013646277812	0.146267339260263	488.980214543372	454.338041436811	217.316924585081	357.637060501422	516.859497814728	342.039067718411	705.133296753285	598.46308697109	443.498164805081	775.59154029049	687.528748524554	550.497866102805
Ani009897	2883.34421830746	-0.795748598184462	0.280542737401473	-2.83646123066697	0.00456165162455096	0.146267339260263	2556.28428798441	3877.09915789107	4890.83811941201	3887.54726188555	2463.93294848665	4278.71513013786	1984.6782912677	3048.16192720836	2819.17323579598	1156.56892326835	1455.1006724288	2182.03066392276
Ani011837	17.0229001213249	-0.920209564421685	0.324387247894091	-2.83676245103853	0.00455735053904343	0.146267339260263	18.1688932705938	18.2709668138128	26.5609574492876	32.4142350907633	16.1834676419484	21.9421288725019	18.1292728529261	8.30150562002773	10.6750105314133	14.4890727307015	7.58303766755023	11.5562529143719
Ani012275	19.6353560765122	-0.976879413612119	0.344346093007617	-2.83691156498909	0.00455522272042651	0.146267339260263	19.7487970332541	24.3612890850837	35.0121711831519	20.5290155574834	19.2178678248138	37.430690429562	13.3584115758403	13.5842819236817	21.3500210628267	9.37528235515977	5.8979181858724	15.7585267014162
Ani017579	46.2106048300758	0.623847835093973	0.219989607786732	2.83580593360919	0.00457102122619785	0.146267339260263	51.3468722864607	29.2335469021004	32.5975386877621	42.1385056179923	25.2866681905444	36.1399769664737	61.0670243466986	56.6011746820072	61.1386966799127	46.0241133798752	48.868464968657	64.0846752524258
Ani021634	1.54209341786003	-3.65042413690868	1.28720029438212	-2.83594103640332	0.00456908806736105	0.146267339260263	0	2.43612890850837	6.03658123847446	1.08047450302544	3.03440018286533	5.16285385235338	0	0.75468232909343	0	0	0	0
Ani007668	28.0957896299783	-2.71654530235291	0.958112342301206	-2.83530978823243	0.00457812682836347	0.146323771243528	3.94975940665082	40.1961269903881	9.65852998155914	4.32189801210178	1.01146672762178	233.61913681899	10.4958948095888	8.30150562002773	6.79318851999031	5.96608877146531	7.58303766755023	5.25284223380539
Ani026696	80.3270889552051	0.820709792843777	0.289530614461849	2.83462180456886	0.00458799641868956	0.146468309911802	52.926776049121	65.7754805297259	60.3658123847446	60.5065721694249	60.6880036573066	47.7563981342688	78.2421249442075	50.5637160492598	152.361513948354	70.74076686166	122.171162421643	141.826740312746
Ani024902	384.683237593308	-0.910842921831739	0.321398017903934	-2.83400292189727	0.00459689116840483	0.146581427233733	217.236767365795	863.607698066216	379.097301776196	477.569730337246	524.951231635702	551.134648738723	355.906251270603	152.445830476873	281.43209582817	207.108510209438	316.802462555432	288.906322859297
Ani006540	2176.37908416205	-0.812256132099082	0.286655389724926	-2.8335630907848	0.00460322203075069	0.14661262167941	1561.73486938974	3163.31338769812	4475.52133020497	1840.04807865233	1875.25931301077	3724.99905447296	1320.57440149736	1481.4414120104	2135.97256178552	1391.80328054326	1453.41555294713	1692.4657677321
Ani016804	23.2966752977461	0.908140597508095	0.320616610182914	2.83248143940514	0.00461882475640067	0.146938709526795	10.2693744572921	10.9625800882877	14.4877949723387	17.2875920484071	19.2178678248138	25.8142692617669	42.9377514937724	38.4887987837649	24.2613875713939	23.0120566899376	32.8598298927176	19.9608004884605
Ani001898	17.8009843070688	-1.73065145334517	0.611207869297692	-2.83152678536973	0.0046326353268827	0.147145596404564	15.0090857452731	73.083867255251	38.6341199262366	11.8852195332799	15.1720009143266	10.3257077047068	13.3584115758403	6.03745863274744	3.88182201142303	11.9321775429306	1.68511948167783	12.6068213611329
Ani013713	601.918998601029	0.6746554821868	0.238285577309506	2.83128962232783	0.00463607205641046	0.147145596404564	485.820407018051	638.265774029192	353.743660574604	342.510417459066	390.426156862006	571.786064148137	1027.64351908429	511.674619125345	558.982369644917	851.446097527691	829.92134472633	660.807553012718
Ani016342	3.65395268572128	-2.31880399917682	0.819156576916792	-2.83072133523547	0.00464431649997927	0.147236658855246	1.57990376266033	8.52645117977929	2.41463249538979	8.64379602420355	5.05733363810888	10.3257077047068	1.90834451083433	0	0.970455502855758	0	3.37023896335566	1.05056844676108
Ani024313	2.06746818077055	3.26951790185874	1.1559364691782	2.82845812813846	0.00467728192460804	0.148110322771027	0.789951881330165	0	1.20731624769489	0	0	0	4.77086127708583	0.75468232909343	9.70455502855758	0.852298395923615	2.52767922251674	4.20227378704431
Ani001956	1713.39458271139	-0.812184582484946	0.287288884296762	-2.82706581033599	0.00469766725321827	0.148584068975637	1154.11969862337	2462.92632650196	3560.37561445224	2419.18241227397	1116.65926729444	2387.81990671344	1249.96565459649	1359.18287469727	1311.08538435813	1027.87186548388	1452.57299320629	1058.97299433517
Ani020357	90.6513963702791	-1.63298602269693	0.57800341076359	-2.8252186618408	0.00472483602035163	0.14927103048841	14.219133863943	250.921277576362	247.499830777453	28.0923370786615	141.605341867049	140.68776747663	42.9377514937724	64.1479979729415	51.4341416513552	33.239637441021	48.868464968657	24.1630742755048
Ani002054	652.216201424562	0.780885455707401	0.276529887571505	2.82387362380669	0.00474470890628363	0.14972617701845	284.382677278859	818.539313258812	591.584961370497	342.510417459066	516.859497814728	326.550506161351	1075.35213185515	824.113103370025	726.871171638963	826.729444045907	854.355577210659	638.745615630736
Ani006294	42.9438934282539	-0.892352899314263	0.316162566563643	-2.82244956768034	0.00476583170667306	0.149907196525525	26.8583639652256	90.1367696148096	51.9145986508804	60.5065721694249	45.5160027429799	60.6635327651522	40.0752347275209	20.3764228855226	26.2022985771055	39.2057262124863	32.8598298927176	21.0113689352216
Ani022648	741.014076905531	-0.54415263487329	0.19284946052927	-2.82164457904045	0.00477780959317963	0.149907196525525	718.85621201045	929.383178595942	1215.76746142876	659.089446845521	721.175776794327	1031.28005700759	650.745478194507	602.236498616557	751.132559210357	486.662384072384	524.914718542643	600.925151547337
Ani023929	10.3951197620348	-1.03204333426829	0.365716477991614	-2.8219765757778	0.00477286632664959	0.149907196525525	9.47942257596198	12.1806445425418	15.6951112200336	17.2875920484071	11.1261340038395	18.0699884832368	7.63337804333732	6.03745863274744	4.85227751427879	6.81838716738892	5.05535844503348	10.5056844676108
Ani024694	426.662215161642	-0.591756870271237	0.209708651855622	-2.82180475166396	0.00477542412420065	0.149907196525525	323.090319464037	510.369006332503	713.523902387682	551.041996542976	408.632557959198	571.786064148137	338.731150673094	334.324271788389	404.679944690851	260.803309152626	305.849185924526	397.114872875688
Ani026338	444.019524499784	-0.734867297476445	0.260345924522356	-2.8226571966689	0.00476274668821537	0.149907196525525	345.208972141282	522.549650875045	933.255459468152	503.501118409857	356.036288122865	668.589573879763	298.655915945573	329.796177813829	441.55725379937	307.679720928425	291.525670330264	329.878492282979
Ani000878	294.296021051486	0.745480123345576	0.264298981412702	2.82059400819828	0.00479348261513603	0.150226867632942	223.556382416437	369.073529639018	143.670633475692	249.589610198878	184.086944427163	149.722761718248	347.318700971848	411.301869355919	259.111619262487	382.681979769703	496.26768735412	315.170534028324
Ani002122	1.87060505981694	4.23712340467333	1.50426465310078	2.81674065526916	0.00485136824237098	0.151867231459181	0	0	0	0	0	0	2.8625167662515	12.8295995945883	4.85227751427879	0.852298395923615	0	1.05056844676108
Ani001094	147.384940862387	-1.0839399628416	0.38517137057969	-2.81417583350043	0.00489024716435052	0.152304056929506	238.56546816171	62.1212871669634	195.585232126573	350.073738980244	221.511213349169	132.9434866981	115.454842905477	50.5637160492598	117.425115845547	67.3315732779656	82.5708546022136	134.472761185418
Ani006208	8.5687859013415	-2.21890381367651	0.78850884023845	-2.81405064907769	0.00489215197006521	0.152304056929506	8.68947069463181	0	8.45121373386425	46.4604036300941	13.1490674590831	7.74428077853007	1.90834451083433	2.26404698728029	4.85227751427879	4.26149197961808	0.842559740838914	4.20227378704431
Ani010218	36.516949212237	0.709069371028895	0.251978480637349	2.81400764555525	0.00489280646636747	0.152304056929506	31.5980752532066	25.5793535393379	42.2560686693213	22.6899645635343	21.2408012800573	23.2328423355902	36.2585457058523	52.8277630365401	44.6409531313649	37.5011294206391	61.5068610812407	38.8710325301599
Ani010808	437.837865032343	0.396852533617751	0.141028571800779	2.81398675850136	0.00489312438749826	0.152304056929506	400.505603834393	442.157396894269	269.231523235961	423.546005185974	379.300022858166	352.364775423118	520.023879202355	447.526621152404	446.409531313649	525.86811028487	554.404309472005	492.716601530946
Ani023415	7.06975995038855	-1.34102069302847	0.476508217617102	-2.81426561693852	0.00488888143305642	0.152304056929506	11.8492782199525	14.6167734510502	6.03658123847446	14.0461685393308	4.04586691048711	10.3257077047068	2.8625167662515	3.01872931637372	3.88182201142303	4.26149197961808	6.74047792671131	3.15170534028324
Ani020291	56.1986127515281	-0.748950859684123	0.266193493368185	-2.81355810094206	0.00489965309784624	0.15233416345415	63.1961505064132	54.8129004414383	114.695043531015	74.5527407087556	43.4930692877364	72.2799539329473	39.1210624721038	49.0543513910729	47.5523196399321	28.1258470654793	37.0726285969122	50.4272854445318
Ani014150	10.3290806941751	-1.36301260076714	0.4845313762259	-2.81305332873154	0.00490735118177467	0.152400517256224	8.68947069463181	7.3083867255251	9.65852998155914	25.9313880726107	17.1949343695702	20.6514154094135	3.81668902166866	6.79214096184087	11.6454660342691	4.26149197961808	5.8979181858724	2.10113689352216
Ani001964	237.357562585067	1.88027842447035	0.669245743887337	2.80954857261951	0.00496110323560588	0.153721242903259	28.4382677278859	315.478693651834	66.4023936232191	11.8852195332799	137.559474956562	49.0471115973571	488.536194773589	94.3352911366787	348.393525525217	352.851535912377	747.350490124117	208.012552458694
Ani019279	73.6455063421263	1.2487712573131	0.444434985660485	2.80979512775593	0.00495730450728783	0.153721242903259	59.2463910997623	24.3612890850837	25.3536412015928	30.2532860847124	56.6421367468195	65.8263866175056	69.6545746454531	195.462723235198	26.2022985771055	114.207985053764	131.439319570871	85.0960441876474
Ani014219	696.210366163281	-0.463555744963188	0.165053057843348	-2.80852564030138	0.00497689190914937	0.154036210489842	681.728473587932	803.922539807761	959.81641691744	740.125034572429	656.441906226533	1001.59364735656	571.549180994882	481.487325961608	759.866658736059	559.960046121815	611.698371849052	526.3347918273
Ani024665	376.46218778468	0.76777326475348	0.273427568120617	2.80795850261446	0.00498566508688221	0.154133580581028	263.053976482945	303.298049109292	181.097437154234	224.738696629292	407.621091231576	291.701242657966	631.662033086163	398.472269761331	294.048017365295	678.429523155198	515.646561393415	327.777355389456
Ani009587	260.415907354287	0.454043547499829	0.161732967203269	2.80736547007871	0.00499485379266215	0.154243562835185	241.72527568703	241.176761942328	223.353505823555	193.404936041554	205.327745707221	214.258434872665	248.084786408463	427.904880595975	266.875263285333	276.996978675175	286.470311885231	299.412007326907
Ani009803	488.899382011088	-0.278199534678675	0.0991435004805504	-2.80602897144278	0.00501561825594735	0.154620718598406	515.838578508597	582.2348091335	563.816687673515	461.362612791865	571.478701106304	520.157525624603	481.856988985668	399.981634419518	477.464107405033	438.081375504738	415.381952233585	439.137610746131
Ani017144	738.537308022537	0.453831392093025	0.161744532652194	2.8058530613144	0.00501835708203361	0.154620718598406	673.82895477463	753.98189718334	431.011900427077	525.110608470366	632.16670476361	724.090252792561	859.709202130866	827.131832686399	720.077983118972	988.666139271393	908.279400624349	818.39282002688
Ani027927	15.0281520138524	-1.63718626869549	0.583586159320233	-2.80538913157656	0.00502558670549123	0.154669489269787	27.6483158465558	32.887740264863	9.65852998155914	39.9775566119414	22.2522680076791	3.87214038926503	11.450067065006	8.30150562002773	14.5568325428364	4.26149197961808	3.37023896335566	2.10113689352216
Ani008119	9.22719095867827	1.16299436002943	0.414787528577626	2.80383155206602	0.00504992809214575	0.155135729938219	7.89951881330165	1.21806445425418	4.82926499077957	7.56332152117811	8.09173382097421	3.87214038926503	16.2209283420918	13.5842819236817	8.73409952570182	17.0459679184723	10.110716890067	11.5562529143719
Ani009047	221.042995458099	-0.51351472013909	0.183156397986521	-2.8036952341511	0.0050520634918364	0.155135729938219	228.296093704418	288.681275658242	321.146121886842	197.726834053656	229.602947170143	295.573383047231	137.400804780072	222.631287082562	164.006979982623	176.425767956188	169.354507908622	221.669942266588
Ani000514	84.8581549105878	1.60453542322709	0.572723338132009	2.80158903330259	0.00508516071899775	0.155802726234975	60.8262948624227	18.2709668138128	37.4268036785417	8.64379602420355	79.9058714821203	46.4656846711804	265.259887005972	28.6779285055503	51.4341416513552	179.834961539883	136.494678015904	105.056844676108
Ani011071	3.88418097810015	-2.49732477778266	0.891281087295809	-2.8019497029379	0.00507947921895383	0.155802726234975	1.57990376266033	1.21806445425418	21.7316924585081	4.32189801210178	7.08026709335244	3.87214038926503	0.954172255417165	2.26404698728029	0	0.852298395923615	1.68511948167783	1.05056844676108
Ani005912	24.0378329474933	-0.906905335173983	0.323800886548741	-2.8008117730631	0.00509742415549933	0.156003960942215	20.5387489145843	32.887740264863	43.4633849170161	36.7361331028651	22.2522680076791	32.2678365772086	26.7168231516806	15.0936465818686	21.3500210628267	10.2275807510834	10.110716890067	16.8090951481773
Ani029718	8.50743077099441	1.24514051405016	0.44467892350161	2.80008889165544	0.00510885360078168	0.156179251092646	7.89951881330165	1.21806445425418	8.45121373386425	3.24142350907633	4.04586691048711	5.16285385235338	7.63337804333732	16.6030112400555	8.73409952570182	14.4890727307015	10.9532766309059	13.657389807894
Ani022091	3.86278314258797	2.51547007999465	0.898869434567949	2.79848216354552	0.00513434050628227	0.156783412271547	0	3.65419336276255	1.20731624769489	1.08047450302544	0	1.29071346308834	6.67920578792016	1.50936465818686	12.6159215371249	1.70459679184723	5.05535844503348	11.5562529143719
Ani013734	9.98928992457146	-1.35819435951362	0.485578707399553	-2.79706325425025	0.00515694360274017	0.157139753290129	23.6985564399049	7.3083867255251	12.0731624769489	15.1266430423562	18.206401097192	9.03499424161841	5.72503353250299	3.77341164546715	1.94091100571152	5.11379037554169	4.21279870419457	13.657389807894
Ani030430	1.58167867754627	-3.15961454232254	1.1296322187802	-2.79702941346198	0.00515748377962928	0.157139753290129	1.57990376266033	2.43612890850837	4.82926499077957	1.08047450302544	6.06880036573066	1.29071346308834	0	0	0	0.852298395923615	0.842559740838914	0
Ani017240	63.7995976918828	-1.19442718862725	0.427256408525104	-2.79557465913837	0.0051807534084257	0.157498353618411	127.182252894157	101.099349703097	27.7682736969825	33.4947095937888	157.788809508997	85.1870885638308	50.5711295371098	26.41388151827	29.1136650856727	40.0580246084099	56.4515026362072	30.4664849560713
Ani026666	20.9472449459695	-1.91499438620944	0.685006662709309	-2.79558505115167	0.0051805868463409	0.157498353618411	3.94975940665082	30.4516113563546	18.1097437154234	11.8852195332799	13.1490674590831	121.327065530304	5.72503353250299	5.28277630365401	13.5863770399806	10.2275807510834	9.26815714922805	8.40454757408863
Ani016088	316.121900227515	0.819066033451936	0.293031871100032	2.79514317120929	0.00518767352422648	0.157533886365951	267.003735889596	127.896767696689	260.780309502097	347.912789974193	253.878148633066	113.582784751774	425.560825916056	247.535803942645	428.941332262245	402.284842875946	460.037618498047	458.04784278783
Ani021994	11.1457078170605	3.46305124659444	1.23981050852022	2.79321010976732	0.00521877820834655	0.158302938986512	0.789951881330165	2.43612890850837	3.62194874308468	0	3.03440018286533	1.29071346308834	1.90834451083433	0.75468232909343	13.5863770399806	0	3.37023896335566	102.955707782586
Ani006129	3.16405724319366	2.62181701228062	0.938884136458765	2.79248195860402	0.00523053843223922	0.15848415729808	0.789951881330165	1.21806445425418	0	3.24142350907633	0	0	5.72503353250299	3.01872931637372	0.970455502855758	5.11379037554169	12.6383961125837	5.25284223380539
Ani016177	1465.21333729481	-0.337621279289859	0.120955107953202	-2.79129410078727	0.00524977468131094	0.158891246735677	1377.67608103981	2115.77795703952	1534.49895082021	1559.12470786572	1594.07156273192	1636.62467119602	1307.21598992152	1371.25779196276	1187.83753549545	1381.57569979218	1324.50391259877	1192.39518707382
Ani014919	276.055239155288	0.539896641730956	0.193594960602833	2.78879491516607	0.00529045548962248	0.159788239787914	258.314265194964	265.538051027412	182.304753401929	193.404936041554	200.270412069112	250.398411839139	437.010892981062	339.607048092043	262.022985771055	375.863592602314	316.802462555432	231.125058287437
Ani027406	76.5698674302523	1.34589468465643	0.482614582448476	2.78875677114484	0.00529107858375516	0.159788239787914	75.8353806076958	12.1806445425418	68.8170261186089	43.2189801210178	39.4472023772493	19.3607019463252	48.6627850262754	206.7829581716	121.30693785697	63.0700812983475	150.818193610166	69.3375174862312
Ani001755	129.491061861454	-1.46488391286389	0.525480949753686	-2.78770127356764	0.00530834677224404	0.159957014783869	177.739173299287	271.628373298683	126.768206007964	172.875920484071	242.752014629226	148.43204825516	158.392594399249	37.7341164546715	17.4681990514036	63.0700812983475	15.1660753351005	121.865939824285
Ani017250	105.636850057394	-1.95763738449749	0.702168864200158	-2.78798660024244	0.00530367374771289	0.159957014783869	99.5339370476007	130.332896605198	216.109608337386	235.543441659547	128.456274407966	198.769873315605	8.58755029875449	184.142488298797	12.6159215371249	11.079879147007	10.9532766309059	31.5170534028323
Ani016455	59.3336084713863	-1.99117955000081	0.714900339947419	-2.78525472536111	0.00534856876495856	0.160991919825253	146.14109804608	137.641283330723	57.9511798893549	28.0923370786615	124.410407497479	74.861380859124	5.72503353250299	5.28277630365401	2.91136650856727	63.9223796942711	55.6089428953683	9.4551160208497
Ani009126	1721.45104188625	-1.768721473323	0.635218236065994	-2.78443119687018	0.00536216960863156	0.161224135839766	1809.77976012741	1104.78446000854	7313.92182853566	690.423207433259	1159.14086985456	3892.79180467445	215.642929724279	1737.27872157308	689.993862530444	663.940450424496	211.482494950567	1168.23211279832
Ani031181	133.054640845836	-0.625598635209606	0.224963761944991	-2.78088626275097	0.00542107262078533	0.162816447539398	106.643503979572	197.326441589178	187.134018392708	129.656940363053	135.536541501318	212.967721409577	112.592326139225	73.9588682511561	129.070581879816	101.42350911491	92.6815714922805	117.663666037241
Ani014117	23.2892477707642	2.28096781888713	0.820630653292088	2.77953036452718	0.00544375638506749	0.163318654045327	9.47942257596198	0	12.0731624769489	17.2875920484071	6.06880036573066	2.58142692617669	4.77086127708583	15.848328910962	97.0455502855758	15.3413711266251	88.468772788086	10.5056844676108
Ani008977	8.42684739791865	1.54161088479826	0.554941974353086	2.77796770841739	0.00547000540137333	0.163572150166901	2.36985564399049	0	3.62194874308468	5.40237251512722	8.09173382097421	6.45356731544172	10.4958948095888	16.6030112400555	19.4091100571152	4.26149197961808	16.0086350759394	8.40454757408863
Ani016476	304.670233717284	0.433412210871028	0.156025661441356	2.7778264605142	0.0054723836612409	0.163572150166901	269.373591533586	286.245146749733	237.841300795894	266.877202247285	211.396546072951	285.247675342524	333.960289396008	422.622104292321	272.697996302468	389.500366937092	393.475398971773	286.805185965774
Ani016769	36.8671988455581	2.44398152476809	0.879887674919231	2.77760627229201	0.0054760929393979	0.163572150166901	4.73971128798099	12.1806445425418	10.865846229254	20.5290155574834	10.1146672762178	10.3257077047068	6.67920578792016	6.79214096184087	9.70455502855758	4.26149197961808	146.605394905971	199.608004884605
Ani018295	458.139395108876	0.568003918245092	0.204446918996838	2.77824640758649	0.0054653155438208	0.163572150166901	484.240503255391	375.163851910289	336.841233106875	256.07245721703	456.171494157421	304.608377288849	666.966406536598	552.427464896391	395.945845165149	634.11000656717	462.565297720564	572.559803484788
Ani027859	270.032048405952	-0.542933321870498	0.195514658881231	-2.77694432211506	0.00548725778463085	0.163727100194797	364.957769174536	222.905795128516	281.30468571291	352.234687986295	278.153350095989	422.063302429889	166.025972442587	250.554533259019	258.141163759632	185.801050311348	246.027444324963	212.214826245738
Ani016752	414.405309610265	-0.373919739541919	0.134710138642289	-2.7757356893146	0.00550769632239378	0.164158117482794	389.446277495771	514.023199695266	516.731354013414	390.051295592185	447.068293608825	551.134648738723	335.868633906842	356.210059332099	363.920813570909	311.08891451212	396.00307819429	401.317146662732
Ani004625	14.361631999783	1.04963075273011	0.378373239923096	2.77406180453841	0.00553611595851478	0.164825817630085	6.31961505064132	17.0529023595586	12.0731624769489	12.9656940363053	3.03440018286533	5.16285385235338	18.1292728529261	17.3576935691489	19.4091100571152	20.4551615021668	15.1660753351005	25.2136427222659
Ani002404	19.8986407231932	-3.3731975451007	1.21657744508849	-2.772694462419	0.00555942916748792	0.165340200137526	0	115.716123154147	1.20731624769489	16.2071175453817	2.02293345524355	82.6056616376541	1.90834451083433	0	1.94091100571152	11.079879147007	0.842559740838914	5.25284223380539
Ani002717	20.2181135930748	1.56831021406634	0.565909608657225	2.77130868618326	0.00558314703194735	0.165865488451269	5.52966316931115	2.43612890850837	22.939008706203	15.1266430423562	4.04586691048711	11.6164211677951	14.3125838312575	70.9401389347824	24.2613875713939	25.5689518777085	14.3235155942615	31.5170534028323
Ani000582	140.751626031768	-0.511327114507956	0.184597864709436	-2.76995140389519	0.00560646568028809	0.165928481188637	184.058788349928	138.859347784977	171.438907172675	154.507853932639	222.522680076791	120.036352067216	121.17987643798	91.316561820305	113.543293834124	132.958549764084	131.439319570871	107.15798156963
Ani002256	2.75744442777656	-2.70331182242526	0.976110905158004	-2.769472001737	0.00561472297549169	0.165928481188637	3.15980752532066	6.09032227127092	6.03658123847446	0	7.08026709335244	6.45356731544172	0.954172255417165	2.26404698728029	0	0	0	1.05056844676108
Ani014873	426.30433543299	0.567439316571394	0.204894370393823	2.76942365708111	0.00561555627986809	0.165928481188637	335.72954956532	416.578043354931	269.231523235961	337.108044943939	406.609624503954	295.573383047231	711.812502541205	371.303705913967	429.911787765101	595.756578750607	546.821271804455	399.21600976921
Ani019289	21.6855814443906	-2.03456266846099	0.734504525705785	-2.76997975813148	0.00560597764597657	0.165928481188637	29.2282196092161	38.9780625361339	28.9755899446774	32.4142350907633	54.6192032915759	24.5235557986786	17.175100597509	0	22.3204765656824	0.852298395923615	1.68511948167783	9.4551160208497
Ani027429	6.99682392048241	1.44923004624776	0.523295614457288	2.76942899235027	0.00561546431173124	0.165928481188637	3.94975940665082	0	2.41463249538979	5.40237251512722	4.04586691048711	6.45356731544172	11.450067065006	9.05618794912116	13.5863770399806	4.26149197961808	7.58303766755023	15.7585267014162
Ani009454	2.60092834366006	-2.54780038402863	0.920436749455503	-2.76803418109481	0.00563955405772238	0.166458001287795	1.57990376266033	2.43612890850837	8.45121373386425	3.24142350907633	2.02293345524355	9.03499424161841	0.954172255417165	0.75468232909343	0	0	1.68511948167783	1.05056844676108
Ani031660	6.12105333666644	-2.37690764292857	0.859322765388678	-2.76602429106306	0.00567443078128555	0.167307140506128	2.36985564399049	24.3612890850837	10.865846229254	12.9656940363053	2.02293345524355	9.03499424161841	2.8625167662515	0	0.970455502855758	0	5.8979181858724	2.10113689352216
Ani027125	1526.68999168002	0.566224568444334	0.204799476974407	2.76477546138993	0.0056961990418579	0.167768374145731	1172.28859189396	1745.48636294625	939.292040706627	1124.77395764949	1374.58328283799	1028.69863008141	2480.84786408463	1400.69040279741	1442.09687724366	1951.76332666508	1933.67460522531	1726.08395802845
Ani009215	38.9586752391916	0.728246773513555	0.263492159853834	2.76382710558649	0.00571278004838569	0.168076002476189	27.6483158465558	31.6696758106088	22.939008706203	31.3337605877379	37.4242689220057	24.5235557986786	75.379608177956	35.4700694673912	51.4341416513552	38.3534278165627	55.6089428953683	35.7193271898767
Ani019966	82.6231408206988	-1.15835656629356	0.419229782730303	-2.7630588617764	0.00572624388594977	0.168110982079368	45.8172091171496	124.242574333927	73.6462911093885	178.278292999198	42.4816025601146	220.712002188107	64.8837133683672	64.1479979729415	51.4341416513552	36.6488310247154	38.75774807859	50.4272854445318
Ani023959	2.2201522551139	-3.1151830303846	1.12741069052	-2.76313064669254	0.00572498461025446	0.168110982079368	0.789951881330165	1.21806445425418	8.45121373386425	6.48284701815266	3.03440018286533	3.87214038926503	0	0	1.94091100571152	0.852298395923615	0	0
Ani028276	408.234253820815	-0.3064723089901	0.110938740873403	-2.76253639240262	0.00573541675146989	0.168200000256437	493.719925831353	416.578043354931	479.304550334872	473.247832325144	423.804558873524	420.7725889668	414.11075885105	404.509728394078	340.629881502371	323.02109205505	327.755739186338	381.356346174271
Ani001871	3.36505358659608	4.03200119401532	1.46028570924826	2.76110432943356	0.00576062710287105	0.168398438606981	0	0	1.20731624769489	0	0	1.29071346308834	0	29.4326108346438	4.85227751427879	1.70459679184723	0.842559740838914	1.05056844676108
Ani003855	101.021699084397	1.74090675517339	0.630421632737002	2.76149590174305	0.00575372387076942	0.168398438606981	35.5478346598574	15.8348379053044	44.670701164711	41.0580311149669	45.5160027429799	96.8035097316259	80.1504694550419	363.756882623033	97.0455502855758	23.8643550858612	41.2854273011068	326.726786942695
Ani016589	275.929210333364	-0.818308844231536	0.296365809907303	-2.76114456147112	0.00575991748724073	0.168398438606981	286.75253292285	332.531596011392	316.316856896062	271.199100259386	305.462951741777	601.472473799169	136.446632524655	236.215569006243	295.988928371006	127.844759388542	261.193519660063	139.725603419223
Ani029358	235.241634829733	0.942280913422008	0.341354398128731	2.76041825910987	0.00577274020212972	0.16857262993234	227.506141823087	180.273539229619	90.548718577117	192.324461538529	211.396546072951	63.2449596913289	304.380949478076	520.730807074466	259.111619262487	304.270527344731	223.278331322312	245.833016542092
Ani009211	16.2946277547318	-1.73524059573183	0.628919348132425	-2.75908286314393	0.00579638352371589	0.169082791371781	20.5387489145843	38.9780625361339	24.1463249538979	10.8047450302544	27.309601645788	28.3956961879436	3.81668902166866	5.28277630365401	0.970455502855758	14.4890727307015	0.842559740838914	19.9608004884605
Ani005387	7014.0426893671	-1.99684765153967	0.723950284694772	-2.75826627015081	0.00581088436905507	0.169317149973802	6521.05278038051	2431.25665069135	38052.1934948476	2766.01472774514	2835.14123752384	14699.9356311132	1117.3357110935	5736.34038343916	4852.27751427879	1806.02030096214	524.914718542643	2826.0291217873
Ani007794	6.9325104349071	-3.14099868638811	1.13918192073295	-2.7572406384111	0.00582914360283652	0.169317149973802	0.789951881330165	10.9625800882877	39.8414361739315	19.448541054458	0	3.87214038926503	0.954172255417165	4.52809397456058	1.94091100571152	0.852298395923615	0	0
Ani014800	133.900055038031	0.492024244236187	0.178434321282777	2.7574529423431	0.00582535973437806	0.169317149973802	114.543022792874	109.625800882877	80.8901885955578	125.335042350952	122.387474042235	114.873498214863	165.07180018717	161.502018425994	107.720560816989	192.619437478737	169.354507908622	142.877308759507
Ani033399	3.08022319401482	2.2263910848526	0.807286530307155	2.75786972935805	0.00581793782754792	0.169317149973802	0.789951881330165	0	0	1.08047450302544	2.02293345524355	2.58142692617669	3.81668902166866	4.52809397456058	9.70455502855758	2.55689518777085	2.52767922251674	7.35397912732755
Ani024045	472.502224316359	0.421098007521084	0.152745295536482	2.7568640071177	0.00583586171131472	0.16933272048159	433.68358285026	478.699330521894	289.755899446774	395.453668107313	419.758691963037	406.574740872829	621.166138276575	513.938666112626	436.704976285091	596.608877146531	592.319497809757	485.362622403618
Ani022270	1080.42562272701	0.242444525162893	0.0879779065394948	2.75574328486727	0.005855893745893	0.169734164649476	1027.72739761054	1006.12123921396	1017.76759680679	968.105154710798	1076.20059818957	841.545177933601	1106.83981628391	1288.24273576248	1164.54660342691	1098.61263234554	1155.99196443099	1213.40655600905
Ani009827	13.6043081724718	1.43633240139433	0.521467233363768	2.75440585620145	0.00587988034580242	0.170249262739824	7.89951881330165	2.43612890850837	10.865846229254	10.8047450302544	4.04586691048711	7.74428077853007	15.2667560866746	15.0936465818686	19.4091100571152	7.67068556331254	12.6383961125837	49.3767169977707
Ani001712	68.1755686504074	1.82299131713332	0.662045134569552	2.75357558260524	0.00589481570759218	0.170501475234063	0.789951881330165	45.0683848074048	19.3170599631183	86.4379602420355	7.08026709335244	21.9421288725019	128.813254481317	59.6199039983809	120.336482354114	118.469477033382	131.439319570871	78.7926335070809
Ani011385	215.874059260643	-1.6218339461673	0.589077990246996	-2.75317355769357	0.00590205980499513	0.17053092839517	391.816133139762	80.3922539807761	1062.43829797151	170.71497147802	95.077872396447	154.885615570601	65.8378856237844	171.312888704209	136.834225902662	95.4574203434449	60.6643013404018	105.056844676108
Ani010781	11.7012877335556	-1.24572715348609	0.452558830797875	-2.75263030729029	0.00591186139447911	0.170543201679755	10.2693744572921	21.9251601765753	10.865846229254	25.9313880726107	15.1720009143266	14.1978480939718	7.63337804333732	1.50936465818686	4.85227751427879	6.81838716738892	7.58303766755023	13.657389807894
Ani017671	1696.55392526648	-0.458102804216907	0.166441529148498	-2.7523347481877	0.00591720017608988	0.170543201679755	1687.33721852123	2278.99859390958	1952.23037252264	1941.61268193672	1765.0094397	2156.78219682062	1157.41094582102	1036.17883784528	1503.23557392357	1394.36017573103	1648.04685308092	1837.44421338513
Ani029491	402.447528697788	-0.429053438978461	0.155899503106516	-2.75211550023553	0.00592116333092792	0.170543201679755	342.839116497291	534.730295417587	507.072824031855	498.09874589473	417.735758507794	471.110414027246	396.935658253541	264.893497511794	388.182201142303	323.873390450974	327.755739186338	356.142703452006
Ani004782	21.6818681866048	-0.798068484736724	0.290024830155138	-2.75172468615817	0.00592823367065687	0.170546502467465	19.7487970332541	29.2335469021004	39.8414361739315	30.2532860847124	17.1949343695702	29.6864096510319	17.175100597509	17.3576935691489	17.4681990514036	11.079879147007	18.5363142984561	12.6068213611329
Ani023461	17.9152381956456	1.14656126914397	0.416716022560734	2.7514211287061	0.00593373067253822	0.170546502467465	8.68947069463181	14.6167734510502	13.2804787246438	3.24142350907633	19.2178678248138	7.74428077853007	34.3502011950179	10.565552607308	32.02503159424	28.1258470654793	21.0639935209729	22.0619373819826
Ani019898	57.8741269142589	-1.21660061993415	0.442425133258142	-2.74984517939739	0.00596234281124603	0.171189236837359	26.8583639652256	135.205154422214	90.548718577117	39.9775566119414	57.6536034744413	135.524913624276	41.0294069829381	19.6217405564292	53.3750526570667	17.8982663143959	42.1279870419457	34.6687587431156
Ani026005	1.36188691617775	-3.47077900125704	1.26275452546305	-2.74857775701443	0.00598544362247655	0.171672551061	2.36985564399049	6.09032227127092	1.20731624769489	3.24142350907633	0	2.58142692617669	0	0	0	0.852298395923615	0	0
Ani002524	1.62012209763045	2.86929650923319	1.04430028627444	2.74757801653916	0.00600372236191036	0.171836947978147	0	0	0	0	1.01146672762178	1.29071346308834	2.8625167662515	3.77341164546715	2.91136650856727	1.70459679184723	1.68511948167783	4.20227378704431
Ani012347	9.12560471072138	-1.53549060961075	0.558782918752287	-2.74791973426705	0.00599746892150395	0.171836947978147	13.4291819826128	15.8348379053044	6.03658123847446	9.724270527229	7.08026709335244	29.6864096510319	2.8625167662515	9.81087027821459	3.88182201142303	0.852298395923615	5.05535844503348	5.25284223380539
Ani003001	194.100779305075	-1.17938412432731	0.429403442481744	-2.74656420430874	0.00602230972739232	0.17200947418457	313.610896888075	129.114832150943	563.816687673515	170.71497147802	219.488279893925	219.421288725019	72.5170914117046	232.442157360776	175.652446016892	79.2637508208962	81.7282948613747	71.4386543797533
Ani003198	70.725470631267	0.706423803564453	0.257178283010718	2.74682525792822	0.00601751858672704	0.17200947418457	63.9861023877433	68.2116094382343	43.4633849170161	38.897082108916	58.665070202063	49.0471115973571	78.2421249442075	67.1667272893152	60.168241177057	132.10625136816	112.060445531576	76.6914966135587
Ani007630	3.85741333178573	-2.09588283774956	0.763891440652846	-2.74369200413916	0.00607525084800919	0.172570879133686	5.52966316931115	2.43612890850837	3.62194874308468	17.2875920484071	6.06880036573066	2.58142692617669	0	2.26404698728029	2.91136650856727	0.852298395923615	1.68511948167783	1.05056844676108
Ani008978	208.086709370402	0.845460851233181	0.3080873642792	2.74422436379765	0.00606540672353139	0.172570879133686	151.670761215392	74.3019317095052	142.463317227997	290.647641313844	113.284273493639	120.036352067216	282.434987603481	307.910390270119	348.393525525217	213.926897376827	258.665840437547	193.304594204038
Ani014921	1194.62418003743	-0.483388836480969	0.176219399293622	-2.74310795757244	0.00608606729375126	0.172570879133686	1083.81398118499	1286.27606369242	2048.81567233823	1223.0971374248	1215.78300660138	1501.09975757174	983.751595335097	1172.77633941119	1065.56014213562	896.617912511643	870.364212286598	987.534339955414
Ani017772	4.28138890039736	3.40041442979019	1.23922849206268	2.74397695951151	0.00606997980942798	0.172570879133686	0	0	2.41463249538979	1.08047450302544	1.01146672762178	0	0.954172255417165	0.75468232909343	2.91136650856727	16.1936695225487	0.842559740838914	25.2136427222659
Ani017936	75.1523548131221	-0.679507003474315	0.247702735712433	-2.74323576411034	0.00608369885633278	0.172570879133686	81.365043777007	71.8658028009969	61.5731286324395	109.12792480557	105.192539672665	126.489919382658	37.2127179612694	73.2041859220627	72.7841627141818	46.8764117757988	61.5068610812407	54.6295592315761
Ani027122	12.9768266800107	-1.09903236541736	0.400518972833453	-2.74402073300624	0.00606917046256222	0.172570879133686	18.958845151924	23.1432246308295	19.3170599631183	10.8047450302544	14.1605341867049	19.3607019463252	5.72503353250299	6.03745863274744	14.5568325428364	8.52298395923615	2.52767922251674	12.6068213611329
Ani030296	40.645468309618	1.62232264639236	0.591309211460811	2.74361132035211	0.00607674406683898	0.172570879133686	26.8583639652256	8.52645117977929	32.5975386877621	10.8047450302544	21.2408012800573	19.3607019463252	9.54172255417165	16.6030112400555	34.9363981028073	74.1499604453545	128.069080607515	105.056844676108
Ani000482	36.8918623308768	1.16360375960779	0.424397922804937	2.7417753412111	0.00611081209725498	0.173093334183983	33.1779790158669	26.797417993592	16.9024274677285	15.1266430423562	38.4357356496275	5.16285385235338	83.0129862212934	23.3951522018963	46.5818641370764	59.6608877146531	42.9705467827846	51.4778538912928
Ani006037	1018.99146271077	-0.735530533858904	0.268319404648857	-2.74124987278305	0.00612059418707097	0.173191317539319	1477.99996996874	729.620608098256	677.304414956835	1234.98235695808	1748.82597205805	1770.85887135721	785.283766208327	915.42966519033	641.471087387656	774.739241894566	823.180866799619	648.200731651585
Ani010502	691.182101747212	-0.502444488021707	0.183325593694902	-2.74072200119474	0.0061304352115539	0.173290764581706	566.395498913728	1024.39220602777	903.07255327578	820.080147796312	711.061109518109	837.673037544336	739.483497948303	486.015419936169	597.800589759147	440.638270692509	577.153422474656	590.419467079726
Ani023015	4.95871144711613	2.94083583639047	1.07319037186261	2.74027415218645	0.00613879555901131	0.173348195007091	0	0	0	3.24142350907633	0	3.87214038926503	23.8543063854291	11.3202349364014	10.6750105314133	1.70459679184723	1.68511948167783	3.15170534028324
Ani029817	1072.64303365916	-0.376479451959159	0.137442469571145	-2.73917845869526	0.00615929303232418	0.173747884086912	1195.98714833387	972.015434494839	1482.58435216933	1253.35042350952	1111.60193365633	1254.57348612187	848.25913506586	899.581336279368	986.953246404306	844.627710360303	860.253495396531	1161.92870211775
Ani000304	17.2210388867431	-1.2651241235506	0.461952292992794	-2.73864670170679	0.00616926296926799	0.173846440921434	11.0593263386223	21.9251601765753	50.7072824031855	20.5290155574834	14.1605341867049	28.3956961879436	6.67920578792016	20.3764228855226	6.79318851999031	11.9321775429306	6.74047792671131	7.35397912732755
Ani007427	441.66958164356	-0.721235822603643	0.263386680444648	-2.73831547360731	0.00617548052340387	0.173846440921434	494.509877712683	553.0012622314	589.170328875108	579.134333621638	407.621091231576	675.043141195204	214.688757468862	267.157544499074	510.459594502129	225.006776523834	291.525670330264	492.716601530946
Ani009040	165.008882062766	-0.350471135132086	0.128037565755711	-2.73725240763142	0.00619547369795011	0.174230205400977	165.099943198004	182.709668138128	185.926702145014	176.117343993147	204.316278979599	194.89773292634	135.492460269237	129.80536060407	156.243335959777	130.401654576313	141.550036460938	177.546067502622
Ani016551	41.1234077459606	0.88105578251589	0.321969833726762	2.73645444456015	0.00621051933122677	0.174474189745264	32.3880271345367	14.6167734510502	33.804854935457	38.897082108916	30.3440018286533	23.2328423355902	58.2045075804471	89.0525148330247	45.6114086342206	40.0580246084099	29.489590929362	57.7812645718593
Ani011919	13.2930600844524	1.76506884565536	0.645412046649058	2.73479377216384	0.00624193691153351	0.174934808471949	14.219133863943	1.21806445425418	4.82926499077957	6.48284701815266	5.05733363810888	3.87214038926503	3.81668902166866	56.6011746820072	13.5863770399806	15.3413711266251	13.4809558534226	21.0113689352216
Ani025927	457.471345144417	-0.464605103530218	0.169900259465256	-2.73457559742708	0.00624607508618035	0.174934808471949	424.994112155629	660.190934205768	593.999593865887	393.292719101262	476.400828709857	636.321737302554	361.631284803106	472.431138012487	361.979902565198	359.669923079766	379.99444311835	368.749524813139
Ani030414	98.0803241825576	-1.28944392558927	0.47148674695981	-2.73484659728768	0.0062409353354581	0.174934808471949	41.8674497104987	276.5006311157	79.6828723478629	108.047450302544	106.204006400287	223.293429114284	34.3502011950179	79.2416445548101	27.1727540799612	47.7287101717224	48.868464968657	104.006276229347
Ani022264	4.7048482955666	3.5280655006159	1.29093535424875	2.73295288490184	0.00627693105840499	0.175619426578929	0	1.21806445425418	2.41463249538979	0	1.01146672762178	0	0	1.50936465818686	20.3795655599709	1.70459679184723	26.1193519660063	2.10113689352216
Ani004337	52.5454381005254	0.768179077003254	0.28125359694408	2.73126845434083	0.00630910567688454	0.175852133025892	30.0181714905463	69.4296738924885	22.939008706203	31.3337605877379	46.5274694706017	33.558550040297	73.4712636671217	55.8464923529138	52.4045971542109	81.820646008667	77.5154961571801	55.6801276783372
Ani009311	16.6960291711578	-1.16574242485504	0.426787977207483	-2.73143220313423	0.00630597138005731	0.175852133025892	24.4885083212351	30.4516113563546	27.7682736969825	12.9656940363053	28.3210683734097	14.1978480939718	4.77086127708583	9.05618794912116	4.85227751427879	12.7844759388542	7.58303766755023	23.1125058287437
Ani010840	15.1677099908178	1.52811932658672	0.559383916948179	2.73178988577944	0.00629912989131694	0.175852133025892	14.219133863943	12.1806445425418	0	4.32189801210178	9.10320054859599	6.45356731544172	16.2209283420918	6.03745863274744	21.3500210628267	31.5350406491738	31.1747104110398	29.4159165093102
Ani016274	626.849339395616	0.675066211158558	0.24717433442479	2.73113392913359	0.00631168165747438	0.175852133025892	580.614632777671	420.232236717693	405.658259225484	351.154213483269	655.430439498911	482.726835195041	1033.36855261679	430.923609912348	679.318851999031	1015.08738954503	770.099603126767	697.577448649356
Ani025897	271.885191442332	-0.506524618849424	0.185483207207779	-2.73083815227549	0.00631734872394138	0.175852133025892	269.373591533586	451.901912528302	290.963215694469	318.739978392506	227.5800137149	357.527629275471	220.413791001365	199.990817209759	198.94337808543	236.938954066765	273.831915772647	216.417100032782
Ani018860	9.40132611296169	1.00784744528479	0.369371470843303	2.72854707209465	0.00636140103695479	0.176719204668589	6.31961505064132	6.09032227127092	7.24389748616936	5.40237251512722	7.08026709335244	5.16285385235338	12.4042393204231	14.3389642527752	11.6454660342691	8.52298395923615	11.7958363717448	16.8090951481773
Ani024564	4.45271067477529	-2.01645699354278	0.738939987406861	-2.72885082402845	0.00635554471907106	0.176719204668589	2.36985564399049	2.43612890850837	10.865846229254	9.724270527229	11.1261340038395	6.45356731544172	0.954172255417165	4.52809397456058	0.970455502855758	0.852298395923615	0	3.15170534028324
Ani010932	33.525645013126	-1.04074720895038	0.381551111016682	-2.727674429193	0.00637825256171068	0.17677152984908	34.7578827785272	29.2335469021004	50.7072824031855	17.2875920484071	80.9173382097421	58.0821058389755	14.3125838312575	32.4513401510175	28.143209582817	19.6028631062431	16.8511948167783	19.9608004884605
Ani022184	380.630079663	0.530174622036017	0.194344699578321	2.72801173989495	0.00637173402968738	0.17677152984908	353.898442835914	226.559988491278	329.597335620706	327.38377441671	322.657886111347	308.480517678114	336.822806162259	671.667272893152	443.498164805081	375.863592602314	420.437310678618	450.693863660503
Ani023241	7921.06718662268	-1.69739629444607	0.62233880880358	-2.72744728503954	0.00638264550475487	0.17677152984908	6876.53112697908	4655.44234415949	38300.9006418728	4083.11314693315	3049.57218377966	15686.0407169127	1782.39377311926	6527.24746432907	4630.04320412482	3434.76253557217	1120.60445531576	4906.15464637424
Ani001033	38.7281521460425	-1.72378110575784	0.632179738492982	-2.72672627861669	0.00639660773262955	0.176979275156016	59.2463910997623	4.87225781701674	156.951112200336	39.9775566119414	40.4586691048711	55.5006789127988	9.54172255417165	36.9794341255781	23.2909320685382	21.3074598980904	5.05535844503348	11.5562529143719
Ani016784	56.5375041785617	-1.00018864335534	0.367161639229395	-2.72410986467583	0.00644750547572053	0.177707349383201	47.3971128798099	119.37031651691	56.74386364166	123.174093344901	56.6421367468195	49.0471115973571	44.8460960046068	28.6779285055503	42.7000421256533	17.0459679184723	58.1366221178851	34.6687587431156
Ani024252	191.917067605852	-0.675076119497116	0.247882096991886	-2.7233758617074	0.00646184951209039	0.177707349383201	121.652589724845	286.245146749733	258.365677006707	249.589610198878	196.224545158625	304.608377288849	149.805044100495	116.221078680388	210.588844119699	126.140162596695	132.28187931171	151.281856333595
Ani027998	10.8162052588421	-1.35009959753995	0.495504816373404	-2.72469520563154	0.00643608716055155	0.177707349383201	7.10956693197148	9.74451563403347	12.0731624769489	33.4947095937888	24.2752014629226	6.45356731544172	4.77086127708583	7.5468232909343	6.79318851999031	5.96608877146531	4.21279870419457	7.35397912732755
Ani028075	90.8534247995684	-1.04375586436692	0.383196763020034	-2.72381179877647	0.00645332688260687	0.177707349383201	149.300905571401	20.7070957223211	155.743795952641	144.78358340541	107.215473127908	156.17632903369	47.7086127708583	59.6199039983809	61.1386966799127	67.3315732779656	48.0259052278181	72.4892228265144
Ani029961	16.8711753122402	1.57377358443479	0.577843091989723	2.72353101776422	0.00645881503000338	0.177707349383201	12.6392301012826	3.65419336276255	13.2804787246438	6.48284701815266	2.02293345524355	12.9071346308834	12.4042393204231	61.1292686565678	20.3795655599709	11.9321775429306	10.9532766309059	34.6687587431156
Ani032578	7.89217598222327	-1.22760068790259	0.450550366878877	-2.72466915609594	0.00643659492485675	0.177707349383201	10.2693744572921	12.1806445425418	13.2804787246438	17.2875920484071	7.08026709335244	6.45356731544172	3.81668902166866	3.77341164546715	1.94091100571152	8.52298395923615	5.8979181858724	4.20227378704431
Ani008797	13.0712089223903	1.45289364873786	0.533613415232502	2.72274573176692	0.00647418653525791	0.177738470158708	3.94975940665082	7.3083867255251	3.62194874308468	12.9656940363053	9.10320054859599	5.16285385235338	22.900134130012	15.0936465818686	8.73409952570182	17.8982663143959	43.8131065236235	6.30341068056647
Ani019271	571.742864523283	1.45374806253655	0.533944957475689	2.7226552890571	0.00647595900910483	0.177738470158708	512.678770983277	138.859347784977	108.65846229254	152.346904926588	611.937370211175	309.771231141203	650.745478194507	965.99338123959	170.800168502613	1407.14465166989	1260.46937229502	571.509235038027
Ani004138	2.46709296334205	-4.36995951455197	1.6056965044543	-2.72153517332164	0.00649794696958803	0.178163428872859	0	19.4890312680669	4.82926499077957	3.24142350907633	0	1.29071346308834	0	0.75468232909343	0	0	0	0
Ani015974	35.3833331655356	0.902832752586437	0.331820125218338	2.72084989417797	0.00651143214054478	0.178354637761662	22.9086045585748	17.0529023595586	16.9024274677285	34.5751840968142	28.3210683734097	28.3956961879436	19.0834451083433	67.9214096184087	50.4636861484994	58.8085893187294	45.4982260053014	34.6687587431156
Ani023195	227.531328784072	-0.6948005217012	0.2554008831628	-2.72043116334219	0.0065196844621508	0.178402274827945	211.707104196484	420.232236717693	225.768138318945	184.761140017351	259.946948998797	385.923325463415	162.209283420918	126.786631287696	180.504723531171	151.709114474403	240.129526139091	180.697772842905
Ani003526	19.3170529995131	-0.804303947369625	0.295954567169579	-2.71766019717738	0.0065745320013416	0.178454819435054	23.6985564399049	29.2335469021004	37.4268036785417	15.1266430423562	20.2293345524355	21.9421288725019	15.2667560866746	12.0749172654949	17.4681990514036	16.1936695225487	12.6383961125837	10.5056844676108
Ani009369	8.77102864681379	1.30581471178649	0.48051822085761	2.71751341594481	0.00657744887649986	0.178454819435054	3.94975940665082	7.3083867255251	3.62194874308468	4.32189801210178	6.06880036573066	5.16285385235338	15.2667560866746	4.52809397456058	14.5568325428364	22.159758294014	10.9532766309059	7.35397912732755
Ani014158	11.0331170532046	-2.34902796768299	0.86449308116945	-2.71723165731451	0.00658305131920829	0.178454819435054	15.0090857452731	40.1961269903881	12.0731624769489	29.172811581687	14.1605341867049	0	0	0.75468232909343	0.970455502855758	5.96608877146531	6.74047792671131	7.35397912732755
Ani015616	2349.13585224677	0.531276968597316	0.195507317403692	2.7174275400665	0.00657915596404454	0.178454819435054	1543.56597611914	2834.43598504949	1866.5109189363	1687.70117372574	1775.12410697622	1822.48740988074	3300.48183148797	2310.08260935499	2072.8929540999	3116.00293549674	3305.36186331106	2554.98246252294
Ani017463	891.421274310131	-0.681094186652772	0.25062045098543	-2.71763211651219	0.00657508993768608	0.178454819435054	928.983412444274	1626.11604642934	1143.32848656706	687.181783924182	776.806446813524	1426.23837671262	571.549180994882	489.034149252542	871.469041564471	687.804805510357	796.218955092774	692.324606415551
Ani019084	630.122403091849	1.39433863291911	0.512762021418215	2.71927048938335	0.00654260815188411	0.178454819435054	397.345796309073	218.033537311499	175.060855915759	153.427379429613	512.813630904241	627.286743060936	624.982827298243	1524.45830476873	158.184246965489	1248.6171500281	1337.14230871136	584.11605639916
Ani022357	100.605864412202	-0.678840952685673	0.249845266737516	-2.71704547998843	0.00658675559303564	0.178454819435054	87.6846588276483	115.716123154147	179.890120906539	106.966975799519	92.0434722135817	161.339182886043	54.3878185587784	79.2416445548101	96.07509478272	69.0361700698128	64.0345403037575	100.854570889064
Ani022762	24.6526254505154	1.92626426727855	0.70860968231382	2.7183713620575	0.00656041601138031	0.178454819435054	1.57990376266033	23.1432246308295	4.82926499077957	1.08047450302544	17.1949343695702	14.1978480939718	76.3337804333732	8.30150562002773	18.4386545542594	52.8425005472641	58.979181858724	18.9102320416994
Ani026532	2.19614266886323	-2.60967290055424	0.959606120435313	-2.71952506865045	0.00653757393100129	0.178454819435054	0.789951881330165	3.65419336276255	3.62194874308468	7.56332152117811	3.03440018286533	3.87214038926503	0.954172255417165	0	0.970455502855758	0	0.842559740838914	1.05056844676108
Ani028692	58.6041625615985	1.10162685025206	0.405432888641759	2.71716202881968	0.00658443646195256	0.178454819435054	24.4885083212351	51.1587070786757	42.2560686693213	35.6556585998397	44.5045360153582	25.8142692617669	39.1210624721038	150.936465818686	65.9909741941915	30.6827422532501	70.7750182304688	121.865939824285
Ani007796	9.6012777830538	-3.83394122479696	1.41194316561091	-2.71536512104446	0.00662027372305776	0.178832265826701	1.57990376266033	9.74451563403347	54.3292311462702	42.1385056179923	0	0	0.954172255417165	4.52809397456058	1.94091100571152	0	0	0
Ani020543	7.08325548659791	-2.45449541210625	0.903725518858208	-2.71597444233658	0.00660810190522007	0.178832265826701	3.15980752532066	9.74451563403347	3.62194874308468	51.8627761452213	1.01146672762178	2.58142692617669	2.8625167662515	3.77341164546715	1.94091100571152	1.70459679184723	1.68511948167783	1.05056844676108
Ani022148	284.301295654137	0.705476249555252	0.259779096114719	2.71567751257288	0.00661403086585819	0.178832265826701	255.154457669643	203.416763860449	193.170599631183	137.220261884231	316.589085745616	191.025592537075	366.402146080191	475.449867328861	235.820687193949	434.672181921044	371.568845709961	231.125058287437
Ani021817	17.7392735259974	-1.25762737280789	0.463265031873127	-2.71470386556678	0.00663350578580673	0.179013159585253	18.1688932705938	23.1432246308295	48.2926499077957	18.3680665514325	23.2637347353009	19.3607019463252	2.8625167662515	20.3764228855226	17.4681990514036	8.52298395923615	6.74047792671131	6.30341068056647
Ani016754	31.0084105913682	-1.70924833049081	0.629753933902344	-2.71415268484192	0.00664455336191315	0.179134804267877	22.1186526772446	46.286449261659	2.41463249538979	90.7598582541373	100.135206034556	23.2328423355902	14.3125838312575	7.5468232909343	14.5568325428364	17.8982663143959	24.4342324843285	8.40454757408863
Ani026456	707.195020322397	-0.623567742236396	0.229779826574911	-2.71376191518321	0.00665239576146608	0.179169884269732	538.747183067172	1013.42962593948	1058.81634922842	842.770112359846	751.51977862298	940.930114591403	769.062837866235	371.303705913967	601.68241177057	453.422746631363	486.999530204892	657.655847672435
Ani032960	78.5843250219132	0.545991510057274	0.201256712306094	2.71291080829577	0.00666950552823026	0.179454249433944	75.8353806076958	79.174189526522	42.2560686693213	64.8284701815266	70.8026709335244	49.0471115973571	113.546498394643	76.9775975675298	99.9569167941431	103.128105906757	83.4134143430525	84.0454757408863
Ani010164	224.341185083812	0.535172069892555	0.197304025075377	2.71242347786924	0.006679320113603	0.179541959991855	209.337248552494	186.36386150089	136.426735989523	178.278292999198	169.926410240458	219.421288725019	214.688757468862	384.887987837649	213.500210628267	245.461938026001	297.423588516137	236.377900521243
Ani015739	6.95255259272122	1.7838010932701	0.657757712484876	2.71194249708036	0.00668901954979421	0.179626406361189	1.57990376266033	1.21806445425418	8.45121373386425	0	4.04586691048711	3.87214038926503	16.2209283420918	18.1123758982423	2.91136650856727	6.81838716738892	11.7958363717448	8.40454757408863
Ani022324	17.2842287518767	-1.22379921929386	0.451462608831786	-2.71074324950317	0.00671325868683144	0.180100752880509	43.4473534731591	9.74451563403347	13.2804787246438	24.8509135695852	29.3325351010315	24.5235557986786	6.67920578792016	18.1123758982423	4.85227751427879	15.3413711266251	6.74047792671131	10.5056844676108
Ani011868	20.4923874545523	1.0637342732438	0.392600458976429	2.70945753863132	0.00673933308874404	0.180367420188628	12.6392301012826	8.52645117977929	15.6951112200336	14.0461685393308	13.1490674590831	15.4885615570601	12.4042393204231	14.3389642527752	36.8773091085188	21.3074598980904	48.868464968657	32.5676218495934
Ani016098	166.482224074661	-1.019069323227	0.376175105546426	-2.70902914148642	0.00674804124103631	0.180367420188628	232.245853111068	272.846437752937	84.5121373386425	154.507853932639	374.242689220057	219.421288725019	135.492460269237	83.7697385293707	69.8727962056146	193.471735874661	111.217885790737	66.1858121459479
Ani020977	94.9694881292335	-1.72705462032942	0.637535239995322	-2.70895553999822	0.00674953837732627	0.180367420188628	49.7669685238004	95.0090274318264	240.255933291284	291.72811581687	71.8141376611461	126.489919382658	77.2879526887904	6.03745863274744	7.76364402284606	28.1258470654793	66.5622195262742	78.7926335070809
Ani028396	971.410205432305	0.796658866679262	0.294019629936539	2.70954312421661	0.00673759457687592	0.180367420188628	922.663797393632	685.770287745106	492.585029059516	622.353313742656	962.916324695931	571.786064148137	1977.04491322437	1320.6940759135	811.300800387414	1645.7882025285	877.104690213309	766.914966135587
Ani023075	3.02520599787178	-2.08520757576262	0.770112582675806	-2.70766589544276	0.00677581967406266	0.180893252136696	5.52966316931115	2.43612890850837	2.41463249538979	9.724270527229	3.03440018286533	6.45356731544172	1.90834451083433	2.26404698728029	0	0.852298395923615	1.68511948167783	0
Ani023414	5.63161549541459	-1.44500681495426	0.533885952959181	-2.70658331979889	0.00679795213766781	0.181307407013495	7.10956693197148	15.8348379053044	8.45121373386425	7.56332152117811	4.04586691048711	6.45356731544172	1.90834451083433	1.50936465818686	5.82273301713455	3.40919358369446	3.37023896335566	2.10113689352216
Ani018671	5.78849145664721	-2.42920960312604	0.89782819261227	-2.70565083956447	0.00681706806743977	0.181640380773582	0.789951881330165	4.87225781701674	7.24389748616936	4.32189801210178	4.04586691048711	37.430690429562	3.81668902166866	2.26404698728029	1.94091100571152	0	1.68511948167783	1.05056844676108
Ani006458	1.79396034470585	-4.44298098059264	1.64302148635279	-2.70415269520014	0.00684788132332535	0.182104121373297	7.89951881330165	4.87225781701674	0	0	1.01146672762178	7.74428077853007	0	0	0	0	0	0
Ani013131	506.430068762994	0.603134031651799	0.223056628604037	2.70395027229817	0.00685205426209193	0.182104121373297	402.875459478384	512.805135241011	356.158293069993	256.07245721703	549.226433098625	335.58550040297	546.740702354036	703.363930715076	581.302846210599	632.405409775322	770.942162867606	429.682494725281
Ani020963	340.876304150073	0.537355688205851	0.198738735307561	2.70382966548648	0.00685454165200642	0.182104121373297	300.181714905463	277.718695569954	354.950976822299	194.48541054458	248.820814994957	292.991956121054	289.114193391401	486.015419936169	433.793609776524	465.354924174294	305.849185924526	441.238747639653
Ani028247	9.08020697557863	-1.54221355726898	0.57044788171211	-2.70351351404842	0.00686106579742407	0.182104121373297	7.10956693197148	23.1432246308295	12.0731624769489	22.6899645635343	3.03440018286533	12.9071346308834	6.67920578792016	2.26404698728029	8.73409952570182	1.70459679184723	3.37023896335566	5.25284223380539
Ani017241	1.09089920865371	-3.17796338190549	1.17575115161812	-2.70292176837916	0.00687329214012029	0.182252028083286	3.15980752532066	1.21806445425418	2.41463249538979	3.24142350907633	1.01146672762178	1.29071346308834	0	0.75468232909343	0	0	0	0
Ani024084	19.3775202915981	-1.85030779115605	0.684643192612739	-2.70258699877654	0.00688021764246121	0.182259227702761	1.57990376266033	31.6696758106088	70.0243423663038	50.7823016421959	24.2752014629226	3.87214038926503	10.4958948095888	11.3202349364014	4.85227751427879	7.67068556331254	7.58303766755023	8.40454757408863
Ani007082	5.52854435553323	-2.02707132436956	0.750906667984895	-2.6994983674993	0.00694440964816002	0.183781956205557	2.36985564399049	24.3612890850837	6.03658123847446	11.8852195332799	5.05733363810888	3.87214038926503	1.90834451083433	4.52809397456058	0	0.852298395923615	3.37023896335566	2.10113689352216
Ani016493	120.977213854349	-0.488805910875003	0.181117447109255	-2.69883392614374	0.0069582890580588	0.183902319492102	118.492782199525	152.258056781773	146.085265971082	131.817889369104	150.708542415645	148.43204825516	88.7380197537964	117.730443338575	101.897827799855	69.8884684657364	90.1538922697638	135.523329632179
Ani028356	338.636328561112	-0.911929284799546	0.337922044876022	-2.69863803982992	0.00696238564905662	0.183902319492102	340.469260853301	272.846437752937	702.658056158428	531.593455488519	289.279484099828	516.285385235338	301.518432711824	196.972087893385	357.127625050919	159.379800037716	112.903005272414	282.60291217873
Ani022808	78.2189243590935	1.35067479119924	0.500794207474489	2.69706552320305	0.006995350429715	0.184595032389522	46.6071609984797	17.0529023595586	45.8780174124059	46.4604036300941	23.2637347353009	85.1870885638308	122.134048693397	122.258537313136	78.6068957313164	60.5131861105767	31.1747104110398	259.490406349986
Ani003403	29.1117683442128	0.852899252579404	0.316318324359535	2.69633210249931	0.00701077306153562	0.184823950845546	32.3880271345367	28.0154824478462	13.2804787246438	19.448541054458	15.1720009143266	15.4885615570601	28.625167662515	39.2434811128583	21.3500210628267	50.2856053594933	42.9705467827846	43.0733063172042
Ani021153	966.063936351728	0.274984275210157	0.102013883900905	2.69555735646016	0.00702709785618446	0.185076189787258	879.216443920473	1041.44510838733	833.048210909476	817.919198790261	840.528850653696	833.800897155071	989.4766288676	1059.57399004718	1059.73740911849	932.414445140435	1188.85179432371	1116.75425890703
Ani027892	11.9236060635895	1.33875664075228	0.496743205047	2.69506784823682	0.00703742995003859	0.185170262979353	15.7990376266033	1.21806445425418	3.62194874308468	8.64379602420355	6.06880036573066	3.87214038926503	19.0834451083433	9.81087027821459	14.5568325428364	20.4551615021668	12.6383961125837	27.314779615788
Ani014526	13.2707281205443	0.988720657205926	0.367079657390369	2.69347711675146	0.00707109992351493	0.185877637240881	10.2693744572921	14.6167734510502	6.03658123847446	3.24142350907633	11.1261340038395	7.74428077853007	19.0834451083433	12.0749172654949	13.5863770399806	20.4551615021668	16.8511948167783	24.1630742755048
Ani006571	465.096406576959	0.430343355372314	0.159881728932589	2.69163561243298	0.00711025843176269	0.18666228676624	426.574015918289	522.549650875045	278.89005321752	365.2003820226	389.414690134384	394.958319705033	585.861764826139	587.142852034688	503.666405982138	485.810085676461	578.838541956334	462.250116574874
Ani015932	291.236252247312	0.676448511453322	0.25133395927559	2.6914329977653	0.00711457878076576	0.18666228676624	197.487970332541	220.469666220007	181.097437154234	269.038151253336	279.16481682361	197.479159852517	533.382290778195	196.972087893385	347.423070022361	402.284842875946	413.696832751907	256.338701009703
Ani015770	11.7164785836267	-1.39326270255136	0.517756753664695	-2.69095997819403	0.00712467414368603	0.186748277004501	13.4291819826128	4.87225781701674	31.3902224400672	27.0118625756361	7.08026709335244	18.0699884832368	11.450067065006	6.79214096184087	4.85227751427879	6.81838716738892	2.52767922251674	6.30341068056647
Ani019081	37.2922696227354	1.43430577871595	0.533342573748543	2.68927674127922	0.007160702811242	0.18751320334869	33.9679308971971	6.09032227127092	13.2804787246438	16.2071175453817	26.2981349181662	24.5235557986786	10.4958948095888	102.636796756706	30.0841205885285	42.6149197961808	44.6556662644624	96.6522971020192
Ani008960	154.466271741058	-1.07382448617325	0.399598214405654	-2.68726047179769	0.00720407506591007	0.188288950506052	212.497056077814	62.1212871669634	403.243626730094	162.071175453817	155.765876053754	260.724119543846	97.3255700525508	105.65552607308	119.366026851258	81.820646008667	48.0259052278181	144.978445653029
Ani013793	1.37406502595207	-4.03636340070378	1.50188635057559	-2.68752918565168	0.00719828113915961	0.188288950506052	0	2.43612890850837	9.65852998155914	1.08047450302544	2.02293345524355	1.29071346308834	0	0	0	0	0	0
Ani020154	84.030630701518	-1.07554958522497	0.400293189482321	-2.68690453268996	0.00721175616128382	0.188310021938728	75.0454287263656	179.055474775365	111.07309478793	152.346904926588	57.6536034744413	108.419930899421	26.7168231516806	42.2622104292321	97.0455502855758	31.5350406491738	37.9151883377511	89.2983179746917
Ani016936	14.7406241113768	1.26926646667385	0.472831924695537	2.68439248786162	0.00726617490747514	0.189550282753002	8.68947069463181	4.87225781701674	15.6951112200336	5.40237251512722	12.1376007314613	5.16285385235338	14.3125838312575	46.7903044037926	14.5568325428364	20.4551615021668	10.9532766309059	17.8596635949383
Ani017626	78.5693464964337	-0.542473065028436	0.202143527474918	-2.68360343665095	0.00728334411470681	0.189817391670727	116.122926555534	81.6103184350303	82.0975048432527	96.1622307692645	101.146672762178	81.3149481745657	62.9753688575329	86.7884678457444	76.6659847256049	46.0241133798752	57.2940623770462	54.6295592315761
Ani012043	15.4032029604285	-2.07847997443423	0.774823452690328	-2.68252073064821	0.00730696229158544	0.190083072306271	34.7578827785272	48.7225781701674	1.20731624769489	10.8047450302544	1.01146672762178	52.9192519866221	9.54172255417165	5.28277630365401	5.82273301713455	3.40919358369446	5.05535844503348	6.30341068056647
Ani015626	155.785859455799	-0.573458550573748	0.213802967045417	-2.68218237800194	0.00731435720531596	0.190083072306271	120.072685962185	253.35740648487	187.134018392708	198.807308556682	142.61680859467	216.839861798842	129.767426736734	104.900843743987	138.775136908373	96.3097187393685	139.022357238421	141.826740312746
Ani027343	826.148655079461	0.435281308710024	0.162273793388456	2.68238820095882	0.00730985801325847	0.190083072306271	706.216981909167	783.21544408544	601.243491352057	669.894191875775	867.838452299484	585.983912242109	1021.91848555178	887.506419013873	818.093988907404	1230.7188837137	985.794896781529	755.358713221215
Ani023247	214.450570410051	-1.1005210562762	0.410607931856897	-2.68022356825719	0.0073573003592649	0.191017833308649	65.5660061504037	562.745777865433	309.072959409893	352.234687986295	191.167211520516	274.921967637817	171.75100597509	155.464559793247	126.159215371249	138.072340139626	151.660753351005	74.5903597200366
Ani016960	1.42324632689646	-3.54827994778942	1.32413169487748	-2.67970320589429	0.00736874626696133	0.191133834278729	2.36985564399049	0	8.45121373386425	1.08047450302544	3.03440018286533	1.29071346308834	0	0	0	0.852298395923615	0	0
Ani019130	27.415101253893	-1.81903393163096	0.679086013427871	-2.67865026765739	0.0073919556072269	0.1915544522588	44.2373053544892	15.8348379053044	12.0731624769489	72.3917917027048	26.2981349181662	85.1870885638308	25.7626508962635	2.26404698728029	29.1136650856727	3.40919358369446	5.05535844503348	7.35397912732755
Ani024652	115.272839410825	0.443573565696694	0.165690893201697	2.6771149405099	0.00742591550650536	0.192252600792711	112.963119030214	92.572898523318	88.1340860817272	79.9551132238829	85.974671847851	126.489919382658	155.530077632998	147.917736502312	130.041037382672	114.207985053764	117.115803976609	132.371624291896
Ani027923	3.19949304241585	-3.30611772633849	1.23537240234375	-2.6762114161415	0.00744596590548372	0.192589662055812	0.789951881330165	10.9625800882877	15.6951112200336	1.08047450302544	0	6.45356731544172	0	1.50936465818686	0	0.852298395923615	0	1.05056844676108
Ani013903	64.6709310618616	-1.53003487644792	0.571794811374022	-2.67584603080125	0.00745408806720527	0.192617854951717	48.18706476114	101.099349703097	162.987693438811	60.5065721694249	79.9058714821203	123.908492456481	14.3125838312575	52.8277630365401	91.2228172684412	5.96608877146531	15.1660753351005	19.9608004884605
Ani010671	3110.23969252881	-0.518557276416068	0.193887349270684	-2.67452868052838	0.0074834374943394	0.192830514023942	2812.22869753539	4405.73913103738	3233.19291132692	3288.96438720945	3209.3839267439	5031.20107911837	2632.56125269596	1996.13476045212	2126.26800675697	2517.68946155836	3347.48985035301	2722.02284555795
Ani031748	1.92646534098797	-2.89968686032162	1.08414106024647	-2.67463982930634	0.00748095719853752	0.192830514023942	1.57990376266033	2.43612890850837	4.82926499077957	5.40237251512722	1.01146672762178	5.16285385235338	0	0.75468232909343	1.94091100571152	0	0	0
Ani032529	5.58291331785342	2.19566690247731	0.820776842545701	2.67510824948141	0.00747051245497561	0.192830514023942	2.36985564399049	1.21806445425418	3.62194874308468	1.08047450302544	0	3.87214038926503	0.954172255417165	2.26404698728029	5.82273301713455	10.2275807510834	21.9065532618118	13.657389807894
Ani001979	23.8365792620585	-1.28278217978989	0.479753428048941	-2.67383640176726	0.00749890236970524	0.193047401135899	26.8583639652256	24.3612890850837	83.3048210909476	11.8852195332799	19.2178678248138	37.430690429562	13.3584115758403	23.3951522018963	9.70455502855758	11.079879147007	7.58303766755023	17.8596635949383
Ani000174	2.5093606438487	-2.8835224053704	1.07882621079707	-2.67283310000409	0.00752136608071823	0.193073641536095	0.789951881330165	6.09032227127092	4.82926499077957	1.08047450302544	1.01146672762178	12.9071346308834	0.954172255417165	0.75468232909343	0	0.852298395923615	0.842559740838914	0
Ani006708	1616.34363748218	-0.441581502717106	0.16522963393168	-2.67253211309354	0.00752811686906464	0.193073641536095	1738.68409080769	2208.35085556284	2082.62052727369	1444.59441054502	1558.67022726516	2138.71220833739	1072.48961508889	1168.24824543663	1433.36277771795	1378.16650620849	1653.10221152595	1519.12197401652
Ani007280	169.324803803951	-0.548362337436422	0.205116165803014	-2.67342330278857	0.00750814427088298	0.193073641536095	244.095131331021	255.793535393379	184.719385897319	129.656940363053	223.534146804413	169.083463664573	145.034182823409	153.200512805966	107.720560816989	161.936695225487	145.762835165132	111.360255356674
Ani029745	4.82915849068865	-1.59330196919218	0.596133824953842	-2.67272532189487	0.00752378279495582	0.193073641536095	3.15980752532066	2.43612890850837	13.2804787246438	9.724270527229	6.06880036573066	9.03499424161841	2.8625167662515	3.01872931637372	0.970455502855758	2.55689518777085	1.68511948167783	3.15170534028324
Ani028365	1398.76018848397	-0.416766626267016	0.156044216621847	-2.6708239195881	0.00756653268866872	0.193877359097591	1440.08227966489	1789.3366832994	1849.60849146858	1331.14458772735	1454.48915432011	1732.13746746456	1393.09149290906	984.105757137832	1535.26060551781	1078.15747084337	1145.03868780008	1052.6695836546
Ani021330	3.57111447990103	2.79126375132604	1.04550143438624	2.66978471719136	0.0075899893640422	0.194000477177423	0	0	0	5.40237251512722	0	0	10.4958948095888	6.03745863274744	6.79318851999031	1.70459679184723	9.26815714922805	3.15170534028324
Ani022251	382.492970636583	0.286082605703401	0.10715076226569	2.66990733107465	0.00758721835920227	0.194000477177423	345.998924022612	305.7341780178	328.390019373011	343.590891962091	357.047754850487	387.214038926503	444.644271024399	425.640833608694	362.950358068053	378.420487790085	449.084341867141	461.199548128113
Ani029937	17.8365800121637	1.67923676492366	0.629005399219046	2.66966987407192	0.00759258557680252	0.194000477177423	5.52966316931115	3.65419336276255	19.3170599631183	2.16094900605089	4.04586691048711	16.7792750201485	11.450067065006	26.41388151827	56.286419165634	15.3413711266251	44.6556662644624	8.40454757408863
Ani010758	174.736026170039	-0.553060638439766	0.207189647741089	-2.66934494300067	0.00759993547780118	0.194007299787933	150.090857452731	278.936760024208	189.548650888098	216.094900605089	158.800276236619	254.270552228404	188.926106572599	113.957031693108	143.627414422652	125.287864200771	144.920275424293	132.371624291896
Ani002040	1027.67789979258	-0.730487590893847	0.27381561901002	-2.66780833589743	0.00763477981712894	0.19471532027093	963.741295222801	1683.36507577928	1212.14551268567	1053.46264044981	754.554178805845	2027.71085051179	747.11687599164	509.410572138065	1067.50105314133	652.008272881566	824.865986281297	836.252483621818
Ani002549	10.3129011393399	-1.06783733126304	0.400848123028353	-2.66394494552121	0.0077230201128523	0.195091051759106	9.47942257596198	12.1806445425418	14.4877949723387	24.8509135695852	15.1720009143266	7.74428077853007	3.81668902166866	6.79214096184087	8.73409952570182	6.81838716738892	8.42559740838914	5.25284223380539
Ani002586	34.0587676075288	-2.37941079540268	0.893693213863378	-2.66244697676134	0.00775747904224735	0.195091051759106	56.0865835744417	82.8283828892845	56.74386364166	57.2651486603485	62.7109371125501	27.1049827248552	1.90834451083433	0	36.8773091085188	0.852298395923615	25.2767922251674	1.05056844676108
Ani006156	9.38306524941485	-1.57911210160107	0.592618078970552	-2.6646370700404	0.00770714502049615	0.195091051759106	16.5889895079335	10.9625800882877	31.3902224400672	7.56332152117811	1.01146672762178	16.7792750201485	3.81668902166866	4.52809397456058	5.82273301713455	3.40919358369446	3.37023896335566	7.35397912732755
Ani007604	19.1009234526518	-1.18394432068029	0.444654293854008	-2.66261753691513	0.00775354857744973	0.195091051759106	13.4291819826128	26.797417993592	18.1097437154234	18.3680665514325	61.6994703849284	20.6514154094135	7.63337804333732	9.05618794912116	18.4386545542594	7.67068556331254	16.8511948167783	10.5056844676108
Ani009536	2.65950622684585	-2.93231014843712	1.10100312653246	-2.66330773979929	0.00773766144739395	0.195091051759106	0.789951881330165	7.3083867255251	2.41463249538979	0	6.06880036573066	11.6164211677951	0	0	0.970455502855758	0.852298395923615	0.842559740838914	1.05056844676108
Ani019456	188.065634115231	-0.864114421968476	0.324348657885254	-2.6641529137271	0.00771824691962615	0.195091051759106	165.889895079335	168.092894687077	382.719250519281	175.036869490122	203.304812251977	362.690483127825	130.721598992152	237.72493366443	121.30693785697	120.17407382523	93.5241312331194	95.6017286552581
Ani019974	38.2740105079033	1.20458777078202	0.451765092585088	2.66640293938854	0.00766677411399516	0.195091051759106	41.8674497104987	7.3083867255251	19.3170599631183	12.9656940363053	37.4242689220057	19.3607019463252	54.3878185587784	103.3914790858	26.2022985771055	57.1039925268822	46.3407857461403	33.6181902963545
Ani021006	958.720659206924	1.20902649600305	0.453447792198222	2.66629701766092	0.00766919031856368	0.195091051759106	1007.97860057729	153.476121236027	842.706740891035	333.866621434862	394.472023772493	740.86952781271	1149.77756777768	1046.74439045259	502.695950479283	1997.78744004495	1337.14230871136	1997.13061729281
Ani022189	1143.47580395634	0.648955941239963	0.243663151180801	2.66333230156097	0.00773709662124052	0.195091051759106	748.084431619666	1298.45670823496	578.304482645854	790.907336214625	1068.1088643686	859.615166416838	1848.23165874305	894.298559975714	1201.42391253543	1529.87562068289	1682.59180245531	1221.81110358313
Ani022961	4.0888087072837	2.45786206021615	0.92258067424464	2.66411613513205	0.00771909085301166	0.195091051759106	1.57990376266033	1.21806445425418	1.20731624769489	1.08047450302544	0	2.58142692617669	0.954172255417165	1.50936465818686	5.82273301713455	23.0120566899376	5.8979181858724	4.20227378704431
Ani025200	16.0415980341607	1.65026213880857	0.619549589647537	2.66364818310574	0.0077298358516881	0.195091051759106	13.4291819826128	3.65419336276255	16.9024274677285	4.32189801210178	4.04586691048711	3.87214038926503	15.2667560866746	17.3576935691489	32.9954870970958	3.40919358369446	53.0812636728516	24.1630742755048
Ani025738	56.0300751507917	-1.13353346120164	0.425606987924121	-2.6633337641621	0.00773706298819937	0.195091051759106	61.6162467437528	200.98063495194	57.9511798893549	38.897082108916	58.665070202063	43.8842577450037	40.0752347275209	23.3951522018963	21.3500210628267	46.0241133798752	39.600307819429	39.921600976921
Ani026031	340.667545816773	0.533570022867778	0.200425441581659	2.66218708890999	0.00776347144746177	0.195091051759106	245.675035093681	347.148369462442	241.463249538979	205.290155574834	355.024821395244	276.212681100906	520.023879202355	372.058388243061	341.600337005227	392.057262124863	487.842089945731	303.614281113952
Ani026441	54.3527797430844	1.80367278411621	0.67671931424585	2.66531890866195	0.00769153445550213	0.195091051759106	37.9176903038479	14.6167734510502	26.5609574492876	9.724270527229	39.4472023772493	16.7792750201485	10.4958948095888	310.1744372574	29.1136650856727	51.1379037554169	63.1919805629186	43.0733063172042
Ani026630	490.004565255466	0.355281355211969	0.133348978302293	2.6642975426971	0.00771492901895568	0.195091051759106	481.08069573007	471.390943796369	363.402190556163	385.729397580084	461.22882779553	416.900448577535	569.640836484048	659.592355627658	457.084541845062	592.347385166912	538.395674396066	483.261485510096
Ani028308	1.1792131576501	3.56647925376491	1.3395336350723	2.6624783136352	0.00775675676740069	0.195091051759106	0	0	0	0	0	0	2.8625167662515	0.75468232909343	2.91136650856727	3.40919358369446	4.21279870419457	0
Ani008842	25.8153694701038	0.975467556046776	0.366473122559312	2.6617710713257	0.00777307247289807	0.195153279656417	18.958845151924	15.8348379053044	12.0731624769489	18.3680665514325	18.206401097192	20.6514154094135	51.5253017925269	10.565552607308	40.7591311199418	28.9781454614029	45.4982260053014	28.3653480625491
Ani001417	72.1830829793251	0.807370111719694	0.303428472369447	2.66082515399761	0.0077949423502386	0.195413563159208	55.2966316931115	51.1587070786757	37.4268036785417	48.621352636145	81.9288049373639	40.0121173557387	109.729809372974	61.1292686565678	62.1091521827685	150.85681607848	102.792288382348	65.1352436991869
Ani028104	10.0199687236341	-1.13034323659852	0.424828359756622	-2.66070569593347	0.00779770817177229	0.195413563159208	12.6392301012826	10.9625800882877	19.3170599631183	12.9656940363053	7.08026709335244	19.3607019463252	10.4958948095888	4.52809397456058	5.82273301713455	2.55689518777085	5.05535844503348	9.4551160208497
Ani006511	34.3474938965784	1.59726484889349	0.600551711876259	2.65966246920398	0.00782189947166033	0.195661779386528	24.4885083212351	6.09032227127092	4.82926499077957	43.2189801210178	19.2178678248138	3.87214038926503	16.2209283420918	30.1872931637372	42.7000421256533	49.4333069635697	99.4220494189918	72.4892228265144
Ani024759	14.4016104616928	-1.67197015946739	0.628575701245026	-2.65993444569319	0.00781558615994592	0.195661779386528	11.0593263386223	51.1587070786757	36.2194874308468	5.40237251512722	7.08026709335244	20.6514154094135	3.81668902166866	6.03745863274744	17.4681990514036	3.40919358369446	4.21279870419457	6.30341068056647
Ani000805	909.220111899565	-0.222659104393234	0.08380145756733	-2.656983671368	0.00788432617315881	0.195792908621027	910.02456729235	918.420598507655	1117.97484536547	1025.37030337115	933.5837895949	970.616524242435	876.884302728375	776.568116637139	822.946266421683	820.763355274441	864.466294100726	873.022379258456
Ani003309	124.573141958326	-0.766941617319522	0.288522958992941	-2.65816495157422	0.0078567428201405	0.195792908621027	119.282734080855	242.394826396583	176.268172163454	89.6793837511119	97.1008058516905	218.13057526193	73.4712636671217	110.183620047641	90.2523617655855	95.4574203434449	111.217885790737	71.4386543797533
Ani003583	2928.83946739538	-0.794018168857562	0.298780629100984	-2.65752894103852	0.0078715831532369	0.195792908621027	2209.49541208047	5386.281016712	3289.93677496858	3954.53668107313	3095.08818652264	4354.86722446007	2914.04206804402	1144.09841090564	2835.67097934452	1318.50561849383	2033.93921438514	2609.61202175452
Ani003607	3.36067754633294	-2.9891762515448	1.12494441746966	-2.65717683925073	0.00787980970374858	0.195792908621027	1.57990376266033	17.0529023595586	6.03658123847446	2.16094900605089	0	9.03499424161841	0	1.50936465818686	0	0.852298395923615	0	2.10113689352216
Ani007330	29.8039495312142	1.44489948597974	0.543541132813353	2.65830752955343	0.00785341942208656	0.195792908621027	11.0593263386223	19.4890312680669	27.7682736969825	22.6899645635343	15.1720009143266	0	55.3419908141956	33.2060224801109	24.2613875713939	73.2976620494309	56.4515026362072	18.9102320416994
Ani009070	11.3155080445317	2.22503663160168	0.836855148297304	2.65880736484542	0.00784177853687378	0.195792908621027	0.789951881330165	2.43612890850837	0	18.3680665514325	1.01146672762178	1.29071346308834	33.3960289396008	4.52809397456058	26.2022985771055	16.1936695225487	21.0639935209729	10.5056844676108
Ani017011	1.06888060518905	-3.10381387955939	1.16808362282836	-2.65718465604707	0.00787962698757979	0.195792908621027	1.57990376266033	2.43612890850837	2.41463249538979	3.24142350907633	1.01146672762178	1.29071346308834	0	0	0	0.852298395923615	0	0
Ani022993	14.2935764544726	2.68536010330419	1.01041617916868	2.65767726078334	0.00786812009558502	0.195792908621027	0	7.3083867255251	2.41463249538979	1.08047450302544	6.06880036573066	6.45356731544172	63.9295411129501	0	28.143209582817	46.0241133798752	5.8979181858724	4.20227378704431
Ani031691	1194.33088955318	-0.405298265024125	0.15256307001753	-2.65659484289058	0.00789342442619839	0.195841293893116	1145.43022792874	1360.57799540192	1801.31584156078	1056.70406395888	1225.89767387759	1577.25185189396	1143.09836198976	911.656253544863	1054.88513160421	1003.15521200209	1020.33984615592	1031.65821471938
Ani009575	33.5101205288701	0.761035348827615	0.286508782098693	2.65623742229816	0.00790179605581784	0.195871579877744	20.5387489145843	37.7599980818797	25.3536412015928	10.8047450302544	27.309601645788	28.3956961879436	47.7086127708583	40.7528457710452	32.9954870970958	53.6947989431877	46.3407857461403	30.4664849560713
Ani013656	19.0270559164319	2.14096836877469	0.806411022865513	2.65493440450124	0.00793238317685515	0.19618880127207	0.789951881330165	12.1806445425418	14.4877949723387	4.32189801210178	8.09173382097421	2.58142692617669	83.0129862212934	8.30150562002773	2.91136650856727	46.8764117757988	5.8979181858724	38.8710325301599
Ani019960	393.135543261028	-0.337242050772275	0.127008401144507	-2.65527357035672	0.00792441138477084	0.19618880127207	354.688394717244	461.646428162336	480.511866582567	450.55786776161	422.793092145903	464.656846711804	430.331687193141	350.927283028445	350.334436530929	320.464196867279	317.645022296271	313.069397134801
Ani029938	2.93083583999997	2.56421810183148	0.965888254361689	2.65477718592411	0.0079360808955297	0.19618880127207	1.57990376266033	0	1.20731624769489	1.08047450302544	1.01146672762178	0	1.90834451083433	14.3389642527752	0.970455502855758	2.55689518777085	4.21279870419457	6.30341068056647
Ani010345	1.81747352022839	-2.85359457125517	1.07537463128446	-2.65358181999026	0.00796424595625977	0.196530325214335	6.31961505064132	2.43612890850837	3.62194874308468	1.08047450302544	3.03440018286533	2.58142692617669	0	0	0	0	1.68511948167783	1.05056844676108
Ani016759	894.446549650071	-2.13969414466952	0.806296277454703	-2.65373189049571	0.00796070510729003	0.196530325214335	1914.05340846299	2026.85925187896	3666.61944424939	300.371911841073	214.430946255817	625.996029597847	143.125838312575	90.5618794912116	197.972922582575	1374.75731262479	89.3113325289249	89.2983179746917
Ani012797	131.055498879784	-0.812256356563547	0.306139777365827	-2.65322057640659	0.00797277512750115	0.196563711536799	135.871723588788	182.709668138128	204.036445860437	75.6332152117811	181.052544244298	223.293429114284	92.554708775465	143.389642527752	109.661471822701	51.1379037554169	76.6729364163412	96.6522971020192
Ani018469	3.24106635598104	-2.30017225953292	0.867149243192783	-2.65256791445016	0.00798820559761288	0.196631754928974	1.57990376266033	7.3083867255251	4.82926499077957	1.08047450302544	7.08026709335244	10.3257077047068	2.8625167662515	0.75468232909343	0.970455502855758	0	0	2.10113689352216
Ani022996	661.824477675445	-0.450102501643731	0.169690131031948	-2.65249663552319	0.00798989241852973	0.196631754928974	679.358617943942	880.660600425775	976.718844385168	706.63032497864	665.545106775129	676.333854658293	507.619639881932	425.640833608694	633.70744336481	484.957787280537	638.660283555897	666.060395246524
Ani000478	6.68767654250494	2.64845293349875	0.999267033713987	2.6503955841065	0.00803975743543675	0.196712348209228	1.57990376266033	2.43612890850837	4.82926499077957	0	1.01146672762178	1.29071346308834	21.9459618745948	0.75468232909343	21.3500210628267	18.7505647103195	0	6.30341068056647
Ani003865	69.0394093368663	0.655197784794537	0.247144511008179	2.65107156182341	0.00802368389229787	0.196712348209228	43.4473534731591	53.5948359871841	51.9145986508804	49.7018271391704	73.8370711163897	49.0471115973571	136.446632524655	58.8652216692875	80.5478067370279	89.4913315719796	69.0898987487909	72.4892228265144
Ani005394	1489.48946067732	-0.597626138986566	0.22545545394738	-2.65075041886567	0.00803131650727073	0.196712348209228	1385.57559985311	2708.97534626131	1699.90127675441	1270.63801555792	1425.15661921908	2272.94640849858	978.026561802594	1058.81930771808	1381.9286360666	1236.68497248517	1446.67507502042	1008.54570889064
Ani007590	16.0183194499599	-2.05776720824301	0.776621971860191	-2.64963815447325	0.00805780200397044	0.196712348209228	39.4975940665082	2.43612890850837	55.5365473939651	42.1385056179923	6.06880036573066	9.03499424161841	8.58755029875449	4.52809397456058	10.6750105314133	4.26149197961808	0	9.4551160208497
Ani010169	9.18211772930564	1.72097288585063	0.649189353396121	2.65095673064825	0.00802641234222729	0.196712348209228	2.36985564399049	12.1806445425418	4.82926499077957	0	4.04586691048711	2.58142692617669	24.8084786408463	7.5468232909343	5.82273301713455	9.37528235515977	26.1193519660063	10.5056844676108
Ani012655	1.25794201763063	-3.31270163994112	1.24918662988387	-2.6518868843874	0.00800433526264344	0.196712348209228	0	3.65419336276255	2.41463249538979	2.16094900605089	2.02293345524355	3.87214038926503	0	0	0.970455502855758	0	0	0
Ani017271	3.44375871202392	-3.53275582459356	1.33256942907813	-2.65108575020929	0.00802334682633722	0.196712348209228	12.6392301012826	1.21806445425418	3.62194874308468	19.448541054458	0	1.29071346308834	0	2.26404698728029	0	0	0.842559740838914	0
Ani030339	6.84954972303152	1.67708343255041	0.632928107964808	2.6497218427273	0.00805580648283826	0.196712348209228	5.52966316931115	2.43612890850837	4.82926499077957	3.24142350907633	2.02293345524355	1.29071346308834	5.72503353250299	26.41388151827	10.6750105314133	4.26149197961808	4.21279870419457	11.5562529143719
Ani032627	111.482660548389	-0.548883070439117	0.207118028000299	-2.65009799358618	0.00804684274168711	0.196712348209228	91.6344182342991	153.476121236027	146.085265971082	167.473547968944	91.0320054859599	145.850621328983	113.546498394643	80.751009212997	94.1341837770085	90.3436299679032	82.5708546022136	80.893770400603
Ani008213	3.86496389769717	-1.70767986070982	0.644696266864136	-2.6488130123913	0.00807750097326262	0.196788721426029	4.73971128798099	4.87225781701674	12.0731624769489	2.16094900605089	4.04586691048711	7.74428077853007	2.8625167662515	1.50936465818686	1.94091100571152	0.852298395923615	2.52767922251674	1.05056844676108
Ani011456	699.805725563872	0.239678636291481	0.0904824973393902	2.64889501659611	0.00807554132425775	0.196788721426029	575.87492148969	695.514803379139	621.76786756287	653.687074330394	589.685102203496	717.63668547712	795.779661017916	745.626141144309	734.634815661809	723.601338139149	818.968068095424	724.892228265144
Ani021111	18.3563648598679	-0.861465010807922	0.325252405153335	-2.64860458265265	0.00808248372108659	0.196788721426029	22.9086045585748	24.3612890850837	32.5975386877621	18.3680665514325	21.2408012800573	21.9421288725019	13.3584115758403	7.5468232909343	20.3795655599709	11.079879147007	7.58303766755023	18.9102320416994
Ani006245	310.001562774922	-1.69934313404832	0.641806161532536	-2.6477513553166	0.00810290978192367	0.197110836444646	201.437729739192	125.460638788181	1325.63323996899	213.933951599038	159.811742964241	818.312335598011	48.6627850262754	289.043332042784	218.352488142546	157.675203245869	47.1833454869792	114.511960696958
Ani017248	37.7052656023439	-1.51700075458233	0.573270397796383	-2.6462220278835	0.00813963719003955	0.197828573444874	109.013359623563	14.6167734510502	28.9755899446774	23.7704390665598	82.9402716649857	76.1520943222123	8.58755029875449	50.5637160492598	9.70455502855758	14.4890727307015	12.6383961125837	21.0113689352216
Ani009759	1060.38868881844	-0.365888293611153	0.138401421179521	-2.6436743964974	0.00820115053143326	0.19890629229508	1033.25706077986	1216.84638979993	1256.81621385038	1266.31611754582	1090.36113237628	1301.03917079305	943.676360607576	733.551223878814	1120.8761057984	759.397870767941	982.424657818174	1020.10196180501
Ani010748	146.867077045521	0.786785877976503	0.297629023281842	2.64351194416765	0.00820508706618693	0.19890629229508	98.7439851662706	51.1587070786757	172.64622342037	99.4036542783409	80.9173382097421	144.559907865895	192.742795594267	262.629450524514	216.411577136834	161.936695225487	133.124439052548	148.130150993312
Ani014041	1128.8779846705	-0.740099658648836	0.279971305417691	-2.64348397256167	0.00820576504302292	0.19890629229508	898.175289072397	1643.16894878889	1941.36452629339	1234.98235695808	811.196315552665	1945.10518887414	727.07925862788	759.21042306799	1220.83302259254	576.153715644364	816.440388872908	972.826381700759
Ani009906	244.493305684433	-0.371359139762717	0.140528773514841	-2.64258436528302	0.00822759650962526	0.198948342290732	236.195612517719	287.463211203987	284.926634455995	325.222825410659	250.843748450201	269.759113785464	196.559484615936	169.803524046022	252.318430742497	204.551615021668	215.695293654762	240.580174308287
Ani015558	2.22867031663009	-2.73142760683428	1.0337628381423	-2.64221880111567	0.00823648278009216	0.198948342290732	5.52966316931115	4.87225781701674	0	2.16094900605089	3.03440018286533	7.74428077853007	0	1.50936465818686	0	0	0.842559740838914	1.05056844676108
Ani015767	168.688341461486	0.579387112890996	0.219260645258331	2.64245830440008	0.00823065987509095	0.198948342290732	96.3741295222801	133.98708996796	200.414497117352	116.691246326748	103.169606217421	162.629896349131	159.346766654667	179.614394324236	177.593357022604	213.926897376827	245.184884584124	235.327332074482
Ani026530	7.56966214096681	-1.53618535268709	0.581400385177983	-2.64221591841021	0.0082365528880906	0.198948342290732	9.47942257596198	17.0529023595586	9.65852998155914	15.1266430423562	8.09173382097421	7.74428077853007	7.63337804333732	1.50936465818686	0	2.55689518777085	2.52767922251674	9.4551160208497
Ani001639	526.495286770023	-0.488526308093962	0.184953616665712	-2.64134498638613	0.00825775860449933	0.199284815802503	466.071609984797	605.378033764329	700.243423663038	722.837442524022	439.988026515473	755.067375906682	392.164796976455	388.661399483116	556.071003136349	379.272786186009	454.139700312175	458.04784278783
Ani031985	464.786072891105	-0.384089903668627	0.145432232730997	-2.64102322061624	0.00826560540443351	0.199298589465527	419.464448986317	611.4683560356	530.011832738058	570.490537597434	479.435228892722	547.262508349458	463.727716132742	313.947848902867	462.907274862197	363.07911666346	411.16915352939	404.468852003015
Ani031473	6.12755528912768	-2.08479733945662	0.789503282878151	-2.64064429454485	0.00827485470874637	0.199346126057407	2.36985564399049	7.3083867255251	12.0731624769489	29.172811581687	1.01146672762178	7.74428077853007	1.90834451083433	5.28277630365401	0.970455502855758	0.852298395923615	1.68511948167783	3.15170534028324
Ani010790	1047.25618867496	-0.546290472175829	0.207023913653259	-2.63877956191478	0.00832050650432786	0.20026976595786	1093.29340376095	1349.61541531364	1567.09648950797	1082.63545203149	809.173382097421	1557.89114994763	637.387066618666	733.551223878814	1028.6828330271	776.443838686413	900.696362956799	1030.60764627262
Ani027292	35.569470094904	1.01206430992484	0.383614082245049	2.63823555173436	0.00833386717835335	0.20041523782465	26.8583639652256	8.52645117977929	30.1829061923723	18.3680665514325	30.3440018286533	27.1049827248552	22.900134130012	83.7697385293707	33.9659425999515	41.7626214002571	37.9151883377511	65.1352436991869
Ani000231	42.7265126617435	-2.10859322185219	0.799726935900824	-2.63664149248273	0.00837312722312878	0.201182743656772	29.2282196092161	40.1961269903881	197.999864621962	18.3680665514325	32.3669352838969	98.0942231947142	17.175100597509	2.26404698728029	38.8182201142303	25.5689518777085	12.6383961125837	0
Ani013291	3.80442406812621	-1.89260659114428	0.717956557170134	-2.63610182572062	0.00838645609898754	0.201326397026615	3.94975940665082	3.65419336276255	2.41463249538979	10.8047450302544	5.05733363810888	10.3257077047068	2.8625167662515	1.50936465818686	0	1.70459679184723	3.37023896335566	0
Ani004904	183.816672214967	-0.467226383170684	0.177297618383079	-2.63526598626479	0.00840713741222645	0.201646147861904	180.898980824608	214.379343948736	255.951044511317	222.577747623241	189.144278065272	216.839861798842	192.742795594267	152.445830476873	169.829712999758	115.912581845612	115.430684494931	179.647204396144
Ani008141	1800.29945980346	0.593213618657984	0.225175758777906	2.63444707315532	0.00842744414169674	0.201956362629235	1651.78938386137	1324.0360617743	1031.04807553144	1613.14843301699	1803.44517534963	1187.45638604128	2943.62140796195	2153.10868490356	1980.6996813286	2528.76934070537	2129.99102484077	1256.47986232625
Ani025155	1.65912596384153	-3.21018331996055	1.21876144259343	-2.63397184040342	0.00843924867528601	0.202062465441223	0.789951881330165	3.65419336276255	0	6.48284701815266	2.02293345524355	5.16285385235338	0.954172255417165	0	0	0	0.842559740838914	0
Ani005879	86.4722646299738	-0.901093036714309	0.342239259600718	-2.63293298894344	0.00846510471247197	0.202504526794166	66.3559580317338	85.2645117977929	213.694975841996	98.3231797753154	65.7453372954155	147.141334792071	76.3337804333732	84.5244208584641	61.1386966799127	40.9103230043335	44.6556662644624	53.578990784815
Ani020372	98.293622164107	-0.713974643651664	0.271203518877541	-2.63261570722484	0.00847301566637994	0.202516904116765	135.081771707458	114.498058699893	161.780377191116	127.495991357002	77.8829380268768	116.164211677951	54.3878185587784	107.91957306036	95.1046392798643	41.7626214002571	62.3494208220796	85.0960441876474
Ani007769	456.506686580114	0.542176377163194	0.206071953353188	2.63100518212662	0.00851327378676718	0.203301728241796	283.592725397529	444.593525802777	329.597335620706	289.567166810819	429.873359239255	454.331139007097	421.744136894387	466.39367937974	443.498164805081	752.579483600552	572.940623770462	589.368898632965
Ani001785	35.7869306775833	2.1663512269723	0.823634767185218	2.63023285718721	0.00853264011594265	0.203409526036366	11.0593263386223	0	32.5975386877621	18.3680665514325	6.06880036573066	10.3257077047068	10.4958948095888	227.159381057122	29.1136650856727	40.9103230043335	24.4342324843285	18.9102320416994
Ani016786	6.73373074415496	-1.22603742151626	0.466101279276778	-2.63040990451396	0.00852819711315485	0.203409526036366	7.10956693197148	15.8348379053044	9.65852998155914	8.64379602420355	9.10320054859599	6.45356731544172	4.77086127708583	2.26404698728029	1.94091100571152	6.81838716738892	5.05535844503348	3.15170534028324
Ani000366	5.78155618592972	-2.13662764809975	0.813273433060896	-2.62719469398893	0.008609205974306	0.20505631377584	3.94975940665082	7.3083867255251	8.45121373386425	3.24142350907633	3.03440018286533	30.9771231141203	1.90834451083433	6.79214096184087	0.970455502855758	0.852298395923615	0.842559740838914	1.05056844676108
Ani017056	511.68069636212	0.662528560387102	0.2522451910868	2.62652603021922	0.008626139449165	0.205281134363231	619.322274962849	360.547078459238	277.682736969825	252.831033707954	417.735758507794	447.877571691656	706.087469008702	753.172964435243	444.468620307937	615.35944185685	484.471850982376	760.611555455021
Ani000201	1.22537380444571	-3.87588995259949	1.47659401673563	-2.6248853162551	0.00866781567895723	0.205557944098699	1.57990376266033	0	8.45121373386425	1.08047450302544	1.01146672762178	2.58142692617669	0	0	0	0	0	0
Ani012278	3.33951084031989	-2.95417337697756	1.12566779869884	-2.62437406523691	0.00868083883365368	0.205557944098699	2.36985564399049	15.8348379053044	0	1.08047450302544	2.02293345524355	14.1978480939718	0	0	0.970455502855758	1.70459679184723	0.842559740838914	1.05056844676108
Ani012553	131.172453186097	-0.465367099850255	0.17735006762429	-2.62400294560991	0.00869030335753691	0.205557944098699	116.912878436864	153.476121236027	191.963283383488	178.278292999198	115.307206948883	157.467042496778	117.363187416311	97.3540204530524	124.218304365537	107.389597886375	93.5241312331194	120.815371377524
Ani015609	3.38164977574018	2.98684532682384	1.13780326629023	2.62509821804464	0.0086623975597413	0.205557944098699	0	0	4.82926499077957	0	0	0	5.72503353250299	15.848328910962	6.79318851999031	1.70459679184723	2.52767922251674	3.15170534028324
Ani018398	292.788441192011	0.419189694255619	0.159749927540654	2.62403683500227	0.00868943870668172	0.205557944098699	247.254938856342	314.260629197579	255.951044511317	185.841614520376	293.325351010315	206.514154094135	396.935658253541	319.230625206521	285.313917839593	337.510164785752	340.394135298921	330.92906072974
Ani028536	725.040794445168	0.429245555506744	0.163516850498325	2.62508453531607	0.00866274567927476	0.205557944098699	748.084431619666	571.272229045212	569.853268911989	614.789992221478	610.925903483553	592.43747955755	795.779661017916	1196.17149161309	759.866658736059	833.547831213296	672.362673189453	735.397912732755
Ani029828	452.260660110089	0.583670158764364	0.222319294352238	2.62536888876415	0.00865551365469181	0.205557944098699	444.742909188883	375.163851910289	234.219352052809	376.005127052855	454.148560702178	286.538388805613	678.416473601604	552.427464896391	348.393525525217	657.974361653031	523.229599060966	495.868306871229
Ani001708	87.9372596130006	-0.466635487180548	0.177892744097566	-2.62312827624166	0.00871264621129504	0.205731114115157	90.0545144716388	114.498058699893	73.6462911093885	108.047450302544	104.181072945043	122.617778993393	90.6463642646307	80.751009212997	71.8137072113261	63.0700812983475	74.9878169346633	60.9329699121425
Ani012964	565.392050729026	0.411159900474706	0.156743255611422	2.62314253248638	0.00871228163374441	0.205731114115157	462.121850578146	473.827072704878	479.304550334872	500.259694900781	558.329633647221	437.551863986949	895.013575581301	527.522948036307	671.555207976185	670.758837591885	548.506391286133	559.952982123655
Ani001230	4.80001892456692	2.50867063642524	0.956659806641186	2.62232260518306	0.00873327195481438	0.20604052723025	0	0	2.41463249538979	1.08047450302544	5.05733363810888	0	2.8625167662515	1.50936465818686	14.5568325428364	19.6028631062431	4.21279870419457	6.30341068056647
Ani001968	1085.59731857865	-0.58680383341182	0.22381704611004	-2.62180134896122	0.00874663971587964	0.206178320531548	1164.38907308066	1028.04639939053	1794.07194407461	1172.31483578261	955.836057602579	1706.32319820279	783.375421697493	1128.25008199468	963.662314335768	639.223796942711	692.584106969587	999.090592869785
Ani000651	70.2740236271395	-0.849326033041254	0.32409237056691	-2.62062951854001	0.00877675841090245	0.206602396434026	70.3057174383847	81.6103184350303	82.0975048432527	68.069893690603	73.8370711163897	166.502036738396	59.1586798358642	56.6011746820072	64.05006318848	27.2735486695557	28.6470311885231	65.1352436991869
Ani001938	4.35596241303529	-2.1623270648136	0.825153585231451	-2.62051465753139	0.00877971557990603	0.206602396434026	10.2693744572921	0	4.82926499077957	6.48284701815266	7.08026709335244	14.1978480939718	0.954172255417165	3.01872931637372	2.91136650856727	0	2.52767922251674	0
Ani005788	75.3056326011669	-0.711338998289521	0.271689341184876	-2.61820723325865	0.0088393105522823	0.207826227757566	88.4746107089784	114.498058699893	65.1950773755242	55.1041996542977	137.559474956562	100.675650120891	43.8919237491896	82.2603738711838	45.6114086342206	48.5810085676461	64.0345403037575	57.7812645718593
Ani033059	3411.40420891516	0.918421551765299	0.350865676013229	2.61758734054873	0.00885538228590285	0.208025537043881	1756.85298407829	2409.33149051478	1596.07207945265	2804.91180985405	3156.78765690756	2440.73915870006	4692.61915214162	1224.84942011864	3614.9467481377	5071.17545574551	6996.61608792634	5171.94846340479
Ani009942	627.738914819253	-0.476918232985562	0.182392259961466	-2.61479425215917	0.00892812193517811	0.209554574058666	511.098867220617	830.719957801353	886.170125808051	731.481238548226	546.192032915759	878.975868363163	619.25779376574	506.391842821691	539.573259587801	424.44460116996	508.063523725865	550.497866102805
Ani029813	84.8389757621815	-1.41756533068633	0.542239342392742	-2.61427974670934	0.00894157911795173	0.209690747962171	36.3377865411876	232.650310762549	91.7560348248119	34.5751840968142	64.7338705677937	281.375534953259	37.2127179612694	92.0712441493984	39.7886756170861	39.2057262124863	29.489590929362	38.8710325301599
Ani001000	120.751204960281	0.752375809882676	0.287901543562437	2.61330939936245	0.00896700841504252	0.210099871077031	48.9770166424702	172.965152504094	65.1950773755242	81.0355877269083	69.7912042059026	103.257077047068	163.163455676335	146.408371844125	158.184246965489	138.924638535549	176.094985835333	125.017645164568
Ani007666	62.8753300273521	-0.705435442760061	0.269968458597037	-2.61302911616433	0.00897436563689265	0.210099871077031	78.2052362516863	76.7380606180136	63.9877611278293	66.9894191875775	50.5733363810888	131.652773235011	28.625167662515	49.0543513910729	62.1091521827685	45.1718149839516	48.868464968657	52.5284223380539
Ani020014	199.513086309099	-0.474016072031368	0.181433644499631	-2.61261395778406	0.00898527313643207	0.210175590503852	196.698018451211	203.416763860449	275.268104474436	311.176656871328	201.281878796734	203.932727167958	146.942527334243	140.370913211378	148.479691936931	173.016574372494	180.307784539528	213.265394692499
Ani004336	1127.29660112569	0.517709623577171	0.198208794159822	2.61194073538294	0.00900298594502056	0.210410228686057	964.531247104131	1296.02057932645	670.060517470666	764.975948142014	1001.35206034556	866.068733732279	1594.42183880208	1143.34372857655	968.514591850046	1524.76183030735	1485.43282309901	1248.07531475216
Ani027609	896.413299513518	0.981135794980404	0.375691147270007	2.61154888027018	0.00901331019376298	0.21047193479741	272.533399058907	970.797370040585	649.536141259852	329.54472342276	733.313377525788	662.136006564321	1808.15642401553	673.931319880433	907.375895170134	1639.82211375704	1454.25811268797	655.554710778913
Ani010894	540.513988640867	-1.07142322908169	0.410561719336733	-2.60965204162869	0.00906343600362173	0.211285190213154	837.348994209975	376.381916364543	1610.55987442499	746.607881590582	364.12802194384	459.493992859451	405.523208552295	384.133305508556	287.254828845304	228.415970107529	198.001539097145	588.318330186204
Ani024432	19.6925472607916	-2.03671708668734	0.780456874440386	-2.60964718665299	0.00906356461978226	0.211285190213154	5.52966316931115	7.3083867255251	7.24389748616936	73.4722662057302	5.05733363810888	91.6406558792725	11.450067065006	10.565552607308	2.91136650856727	6.81838716738892	10.110716890067	4.20227378704431
Ani006775	18.2191764955763	2.19592598816689	0.84168486651313	2.60896456088609	0.00908166471090419	0.21152710722481	4.73971128798099	6.09032227127092	10.865846229254	1.08047450302544	5.05733363810888	11.6164211677951	3.81668902166866	89.8071971621181	20.3795655599709	0.852298395923615	11.7958363717448	52.5284223380539
Ani004170	3.97118918564819	-2.0695165027614	0.793724643079178	-2.60734817900187	0.00912465245180178	0.212347795503231	2.36985564399049	12.1806445425418	2.41463249538979	5.40237251512722	2.02293345524355	14.1978480939718	2.8625167662515	0.75468232909343	2.91136650856727	0.852298395923615	1.68511948167783	0
Ani021892	3.72676048117632	-1.86750411343617	0.716439616075745	-2.60664551698761	0.00914339635400635	0.212603369722061	3.15980752532066	4.87225781701674	3.62194874308468	4.32189801210178	9.10320054859599	10.3257077047068	0.954172255417165	4.52809397456058	1.94091100571152	0	0.842559740838914	1.05056844676108
Ani013083	109.305174319735	-1.17984827176746	0.452760032751563	-2.60590199315332	0.00916326768739376	0.212884703329434	94.7942257596198	85.2645117977929	369.438771794637	65.9089446845521	85.974671847851	209.095581020312	57.2503353250299	110.938302376734	62.1091521827685	58.8085893187294	35.3875091152344	76.6914966135587
Ani012865	1414.2434708431	-0.622358186245431	0.238904902682264	-2.60504568662263	0.00918620099346862	0.213236636789914	1315.26988241472	1620.02572415806	2432.74223910521	1820.59953759787	1083.28086528292	2016.09442934399	1337.74950209487	932.787358759479	1265.47397572391	711.669160596219	1097.8553423131	1337.37363272685
Ani008585	68.6926723827107	1.40267585753941	0.538580253338577	2.6043952574281	0.00920365478360587	0.213274742043349	16.5889895079335	82.8283828892845	22.939008706203	42.1385056179923	32.3669352838969	29.6864096510319	96.3713977971337	18.8670582273357	57.2568746684897	215.631494168675	61.5068610812407	148.130150993312
Ani013667	28.1442001089372	0.964172869103347	0.370191015464864	2.60452801074223	0.00920009004376635	0.213274742043349	12.6392301012826	18.2709668138128	16.9024274677285	27.0118625756361	19.2178678248138	20.6514154094135	62.0211966021157	17.3576935691489	43.6704976285091	34.9442342328682	47.1833454869792	17.8596635949383
Ani030902	54.1131643840038	-1.27580696618979	0.489919714565142	-2.60411436457953	0.00921120148359979	0.213274742043349	54.5066798117814	76.7380606180136	159.365744695726	14.0461685393308	54.6192032915759	100.675650120891	12.4042393204231	49.8090337201664	42.7000421256533	28.1258470654793	22.7491130026507	33.6181902963545
Ani019083	98.376635679272	1.36411920711544	0.523980991845876	2.60337536731997	0.00923108238074066	0.213554541799719	65.5660061504037	25.5793535393379	15.6951112200336	48.621352636145	102.158139489799	72.2799539329473	184.155245295513	63.3933156438481	29.1136650856727	197.733227854279	216.537853395601	159.686403907684
Ani032029	9.10923427063567	1.93617769497126	0.743802105071341	2.60308176297182	0.00923899170455592	0.213557149181005	5.52966316931115	0	8.45121373386425	1.08047450302544	6.06880036573066	1.29071346308834	1.90834451083433	31.696657821924	20.3795655599709	7.67068556331254	8.42559740838914	16.8090951481773
Ani004635	3.57470406653223	-2.08368051384024	0.800618595027907	-2.60258820714452	0.00925230109326229	0.213684468166566	0	6.09032227127092	10.865846229254	8.64379602420355	4.04586691048711	5.16285385235338	2.8625167662515	1.50936465818686	0.970455502855758	0.852298395923615	0.842559740838914	1.05056844676108
Ani017603	1244.98048500227	0.486250982624268	0.186905564774862	2.60158643863805	0.00927936773112103	0.214129032454201	868.157117581851	1258.26058124457	846.32868963412	1414.34112446031	1059.00566382	777.009504779184	1776.66873958676	1596.1531260326	1277.11944175818	1400.3262645025	1450.88787372461	1215.50769290257
Ani012582	80.014737753422	0.697006183937958	0.267993560926003	2.60083183166632	0.0092998029810673	0.21423961602558	58.4564392184322	79.174189526522	59.1584961370498	43.2189801210178	54.6192032915759	72.2799539329473	156.484249888415	79.2416445548101	99.9569167941431	101.42350911491	103.634848123186	52.5284223380539
Ani016277	19.737347205803	1.29988248493009	0.499766578308654	2.60097921979746	0.00929580846143118	0.21423961602558	22.1186526772446	9.74451563403347	3.62194874308468	8.64379602420355	18.206401097192	5.16285385235338	28.625167662515	17.3576935691489	18.4386545542594	61.3654845065003	27.8044714476842	15.7585267014162
Ani000309	2.482305041551	-2.54040229816415	0.977512401534134	-2.59884405985763	0.00935382547529871	0.214473868351169	0.789951881330165	4.87225781701674	7.24389748616936	4.32189801210178	7.08026709335244	1.29071346308834	0.954172255417165	2.26404698728029	0.970455502855758	0	0	0
Ani006010	41.0339378458441	-0.771979816641456	0.296899405832764	-2.60013931141476	0.00931859220744156	0.214473868351169	67.9358617943942	66.9935449839801	38.6341199262366	64.8284701815266	34.3898687391404	37.430690429562	46.7544405154411	31.696657821924	32.9954870970958	20.4551615021668	30.3321506702009	19.9608004884605
Ani008983	598.386898579104	0.374420892543432	0.144058209068323	2.59909445608791	0.00934700497624127	0.214473868351169	577.45482525235	515.24126414952	481.719182830262	599.663349179121	473.366428526991	478.854694805776	840.625757022523	605.255227932931	628.855165850531	705.703071824753	750.720729087472	523.183086487017
Ani019744	570.493395197283	0.413374087808007	0.159067773143171	2.5987293317795	0.00935695201634286	0.214473868351169	650.920350216056	442.157396894269	406.865575473179	492.696373379603	562.375500557708	378.179044684885	701.316607731616	701.099883727796	624.973343839108	712.521458992142	572.940623770462	599.874583100576
Ani027939	2.08965746754883	-3.04238889480756	1.17052150526463	-2.59917385637417	0.00934484313250044	0.214473868351169	0	3.65419336276255	3.62194874308468	6.48284701815266	1.01146672762178	7.74428077853007	0.954172255417165	0.75468232909343	0	0.852298395923615	0	0
Ani029470	131.072978722054	1.4888357130898	0.572796448395914	2.59924047584304	0.00934302961820489	0.214473868351169	76.625332489026	37.7599980818797	113.48772728332	24.8509135695852	15.1720009143266	145.850621328983	155.530077632998	498.845019530757	107.720560816989	112.503388261917	98.5794896781529	185.950615076711
Ani027013	24.8706776520175	1.15576392121128	0.444815336055366	2.59830052502376	0.00936864600756937	0.214562360195094	22.9086045585748	9.74451563403347	7.24389748616936	19.448541054458	24.2752014629226	7.74428077853007	30.5335121733493	10.565552607308	36.8773091085188	28.1258470654793	50.5535844503348	50.4272854445318
Ani004254	10.6861275421549	1.72062600255526	0.662359922849882	2.59772057939748	0.00938448244837596	0.214745496026287	4.73971128798099	0	10.865846229254	7.56332152117811	4.04586691048711	2.58142692617669	17.175100597509	33.2060224801109	14.5568325428364	5.96608877146531	3.37023896335566	24.1630742755048
Ani007102	15.251387847838	-1.3878876796421	0.534358197210145	-2.59729837941701	0.00939602638153551	0.214830182484674	7.10956693197148	60.9032227127092	15.6951112200336	10.8047450302544	11.1261340038395	27.1049827248552	7.63337804333732	6.03745863274744	11.6454660342691	10.2275807510834	8.42559740838914	6.30341068056647
Ani033257	5.3812448852483	1.77939997726301	0.685173430385634	2.59700668232496	0.00940400945865641	0.214833380385369	3.15980752532066	0	1.20731624769489	6.48284701815266	2.02293345524355	1.29071346308834	4.77086127708583	6.03745863274744	2.91136650856727	7.67068556331254	10.110716890067	18.9102320416994
Ani003504	1328.7426530921	-0.822555343777587	0.316769628222172	-2.59669889564246	0.00941243943039847	0.21484677369837	1487.4793925447	962.270918860805	3076.24179912659	1608.82653500489	1020.56992817037	2030.29227743797	720.40005283996	1031.65074387072	1419.77640067797	737.238112473927	718.703458935594	1131.46221716168
Ani015325	2.80189851570603	4.27562981091867	1.64755531948123	2.59513581144271	0.00945535488370181	0.215646649141945	0	1.21806445425418	0	0	0	0	0	7.5468232909343	22.3204765656824	0.852298395923615	1.68511948167783	0
Ani000626	14412.5434120687	-0.948246980215763	0.365903321636543	-2.59152329083711	0.00955520734570302	0.216488526655636	12109.1723889101	12420.6032400299	22841.2160901397	17363.2252636189	12859.7879749833	36319.3861378429	8813.68912328836	6573.28308640377	16425.9298413366	6799.6366026786	6083.28132885696	14341.3098667355
Ani004664	336.232258162162	-0.716058603096455	0.276159734935833	-2.59291457990005	0.00951664039987171	0.216488526655636	279.642965990878	375.163851910289	712.316586139987	390.051295592185	249.832281722579	502.087537141366	204.192862659273	323.758719181081	303.752572393852	191.767139082813	272.146796290969	230.074489840676
Ani005930	243.602849750629	-0.808880986979679	0.312126944665721	-2.59151284694747	0.0095554973796745	0.216488526655636	281.222869753539	205.852892768957	554.158157691956	290.647641313844	203.304812251977	326.550506161351	159.346766654667	311.683801915586	167.888801994046	130.401654576313	131.439319570871	160.736972354445
Ani008540	1877.31007085291	0.375492255551927	0.144798169115873	2.59321134959548	0.00950843184160945	0.216488526655636	1794.77067438213	1272.87735469562	1756.64514039607	1937.29078392462	1603.17476328052	1440.43622480659	2087.72889485276	2633.84132853607	2089.39069764845	1763.40538116596	1972.4323533039	2175.72725324219
Ani013348	25.6784370060231	-1.54022154909474	0.59418134729528	-2.59217418403632	0.00953714707780522	0.216488526655636	19.7487970332541	28.0154824478462	111.07309478793	30.2532860847124	21.2408012800573	19.3607019463252	10.4958948095888	27.9232461764569	11.6454660342691	16.1936695225487	1.68511948167783	10.5056844676108
Ani018052	21.1063016201265	0.979428390940964	0.377760003768528	2.59272654905284	0.00952184454499048	0.216488526655636	6.31961505064132	20.7070957223211	18.1097437154234	12.9656940363053	16.1834676419484	11.6164211677951	31.4876844287664	13.5842819236817	26.2022985771055	45.1718149839516	32.0172701518787	18.9102320416994
Ani019285	351.187916311255	1.0359278611889	0.399691906557855	2.59181595672103	0.00954708300501554	0.216488526655636	250.414746381662	109.625800882877	126.768206007964	192.324461538529	349.967487757135	352.364775423118	408.385725318547	513.183983783532	143.627414422652	643.485288922329	672.362673189453	451.744432107264
Ani032712	296.698823714747	-0.617555532547001	0.238248632088622	-2.59206328755452	0.00954022195833933	0.216488526655636	259.894168957624	322.787080377359	468.438704105618	455.960240276737	284.222150461719	363.981196590913	269.076576027641	169.803524046022	324.132137953823	154.266009662174	228.333689767346	259.490406349986
Ani003709	213.070296794648	-0.46315014578283	0.178817981889666	-2.59006471770049	0.00959578900814423	0.217221699770313	273.323350940237	205.852892768957	251.121779520538	298.210962835023	263.992815909284	188.444165610898	124.042393204231	202.254864197039	206.707022108276	161.084396829563	181.150344280367	200.658573331366
Ani001976	26.0727212083989	-1.16292991587002	0.449146351038775	-2.58920040913262	0.00961990898137455	0.217587883492015	31.5980752532066	13.398708996796	50.7072824031855	16.2071175453817	23.2637347353009	81.3149481745657	20.0376173637605	18.1123758982423	17.4681990514036	13.6367743347778	9.26815714922805	17.8596635949383
Ani016727	20.7370991080697	0.800317652513618	0.309365304582698	2.58696641368095	0.0096825029486301	0.218822968866277	7.10956693197148	14.6167734510502	16.9024274677285	19.448541054458	18.206401097192	15.4885615570601	19.0834451083433	34.7153871382978	26.2022985771055	21.3074598980904	33.7023896335566	22.0619373819826
Ani015639	162.800377661246	-0.339768989639212	0.131364256011238	-2.5864645372798	0.00969661478787859	0.218961233021255	172.209510129976	190.018054863653	172.64622342037	179.358767502224	167.903476785215	209.095581020312	146.942527334243	126.786631287696	176.622901519748	143.186130515167	123.85628190332	144.978445653029
Ani000022	16.0064985396652	1.53803780186701	0.59478886981858	2.58585504859251	0.00971377713539235	0.218987711535417	10.2693744572921	2.43612890850837	9.65852998155914	9.724270527229	8.09173382097421	9.03499424161841	6.67920578792016	70.9401389347824	26.2022985771055	9.37528235515977	16.0086350759394	13.657389807894
Ani017031	1046.0991781881	-0.716091753508878	0.276924998289669	-2.58586894621854	0.00971338549626272	0.218987711535417	812.86048588874	1169.34187608402	2425.49834161904	1375.44404235139	821.310982828883	1199.07280720907	970.393183759257	689.779648791395	936.489560255806	653.712869673413	722.916257639788	776.370082156437
Ani005237	7.85811127604688	-1.62282419830399	0.627900221825203	-2.58452560119616	0.00975130648193243	0.219652990005437	3.94975940665082	12.1806445425418	18.1097437154234	14.0461685393308	1.01146672762178	21.9421288725019	4.77086127708583	2.26404698728029	4.85227751427879	1.70459679184723	4.21279870419457	5.25284223380539
Ani001659	2.22036156653061	2.43962564501908	0.9441524708489	2.58393185459291	0.00976810922760947	0.219670180503654	1.57990376266033	1.21806445425418	1.20731624769489	0	0	0	3.81668902166866	7.5468232909343	3.88182201142303	2.55689518777085	1.68511948167783	3.15170534028324
Ani018071	6.76475903218856	-2.15990326366964	0.835889954818618	-2.58395647802505	0.00976741188369176	0.219670180503654	1.57990376266033	29.2335469021004	18.1097437154234	4.32189801210178	3.03440018286533	10.3257077047068	0.954172255417165	5.28277630365401	0.970455502855758	0	4.21279870419457	3.15170534028324
Ani032421	2198.04771708522	-0.329275015836385	0.127460788072045	-2.58334363702716	0.00978478094338864	0.219864589680359	1969.3500401561	2511.64890467213	2700.76644609348	2556.4026741582	2097.78199308756	2852.47675342524	1929.33630045351	1839.91551832978	2219.43173503112	1671.35715440621	2024.67105723591	2003.43402797338
Ani008301	656.601386462112	-0.541247700930547	0.209629055824823	-2.58193072902471	0.0098249303227395	0.220585792188654	716.486356366459	557.873520048416	1114.35289662239	735.803136560327	625.086437670258	920.27869918199	574.411697761133	449.790668139684	691.934773536155	478.139400113148	420.437310678618	594.62174086677
Ani017172	273.09096495103	0.392165569925072	0.151912543682714	2.58152197585575	0.00983657285168824	0.220666312023417	213.287007959144	275.282566661446	193.170599631183	215.014426102063	276.130416640745	245.235557986785	362.585457058523	313.947848902867	251.347975239641	339.214761577599	330.283418408854	261.591543243509
Ani024253	67.0204441064476	0.556396485160297	0.215605783928234	2.58061947607814	0.00986232232665036	0.220882151144137	55.2966316931115	74.3019317095052	30.1829061923723	58.345623163374	49.561869653467	58.0821058389755	87.7838474983792	77.7322798966233	59.1977856742012	85.2298395923615	91.8390117514416	76.6914966135587
Ani026824	25.4158062696254	-0.992048877359373	0.384392493256265	-2.58082271314804	0.00985651847890092	0.220882151144137	36.3377865411876	19.4890312680669	12.0731624769489	57.2651486603485	43.4930692877364	33.558550040297	16.2209283420918	12.0749172654949	17.4681990514036	17.8982663143959	11.7958363717448	27.314779615788
Ani003295	15.6680359268434	-0.818121253000463	0.31716946744468	-2.57944517671191	0.00989591649646251	0.221092209424637	22.1186526772446	14.6167734510502	28.9755899446774	23.7704390665598	17.1949343695702	12.9071346308834	11.450067065006	12.0749172654949	10.6750105314133	12.7844759388542	6.74047792671131	14.7079582546551
Ani014225	4.12500104110033	-2.96376993867463	1.14898842865561	-2.57946021453188	0.00989548565327879	0.221092209424637	11.8492782199525	1.21806445425418	7.24389748616936	4.32189801210178	15.1720009143266	3.87214038926503	0	0	5.82273301713455	0	0	0
Ani029929	316.016771374561	-0.40408927258484	0.156630693601399	-2.57988561049973	0.0098833047070489	0.221092209424637	278.063062228218	489.661910610182	365.816823051553	329.54472342276	323.669352838968	374.30690429562	308.197638499744	230.178110373496	282.402551331026	264.212502736321	277.202154736003	268.945522370836
Ani009043	242.791746507738	-0.779913353830969	0.302456557341703	-2.57859628068785	0.00992026502864173	0.221342687372421	353.108490954584	216.815472857245	447.914327894805	267.95767675031	263.992815909284	291.701242657966	95.4172255417165	311.683801915586	173.711535011181	156.822904849945	117.958363717448	216.417100032782
Ani017005	455.788474975471	0.451744633428741	0.175197291417852	2.57849096737068	0.00992328940503569	0.221342687372421	397.345796309073	487.225781701674	248.707147025148	358.717535004447	420.770158690659	397.53974663121	574.411697761133	559.974288187325	440.586798296514	553.141658954426	594.004617291434	437.036473852609
Ani028971	2.21710751013462	2.79462497620499	1.08402414414752	2.57800990069525	0.0099371150739463	0.221362965058269	0	2.43612890850837	0	1.08047450302544	0	0	7.63337804333732	2.26404698728029	0.970455502855758	1.70459679184723	4.21279870419457	6.30341068056647
Ani031378	20.3211794924141	1.65611172305677	0.642427416546283	2.57789702058498	0.0099403616889369	0.221362965058269	7.89951881330165	21.9251601765753	7.24389748616936	5.40237251512722	11.1261340038395	5.16285385235338	93.5088810308822	9.81087027821459	39.7886756170861	8.52298395923615	21.9065532618118	11.5562529143719
Ani014678	118.927560216958	0.540484185556263	0.209808023068484	2.57608921551986	0.00999248599501719	0.222291808652391	101.113840810261	84.0464473435387	97.7926160632863	109.12792480557	83.9517383926075	105.838503973244	175.567694996758	199.990817209759	95.1046392798643	127.844759388542	115.430684494931	131.321055845135
Ani019742	270.429790849865	-0.449048425703517	0.174327620510999	-2.57588799977445	0.00999830266363935	0.222291808652391	220.396574891116	291.11740456675	342.87781434535	390.051295592185	298.382684648424	330.422646550616	268.122403772223	179.614394324236	260.082074765343	195.176332666508	228.333689767346	240.580174308287
Ani008862	40.3919268198594	0.86238389856221	0.334869820697227	2.57528103537862	0.0100158668342027	0.222321400693393	23.6985564399049	34.1058047191172	38.6341199262366	22.6899645635343	27.309601645788	25.8142692617669	100.188086818802	38.4887987837649	60.168241177057	31.5350406491738	50.5535844503348	31.5170534028323
Ani009023	13.3517393082488	-1.39323561912799	0.540977522646877	-2.57540389536189	0.0100123093286796	0.222321400693393	4.73971128798099	19.4890312680669	37.4268036785417	29.172811581687	10.1146672762178	15.4885615570601	7.63337804333732	14.3389642527752	8.73409952570182	3.40919358369446	3.37023896335566	6.30341068056647
Ani012973	4.81618768138619	-1.51848650714563	0.5900816524273	-2.57334980828389	0.0100719351266945	0.222843598590702	3.94975940665082	9.74451563403347	6.03658123847446	7.56332152117811	13.1490674590831	2.58142692617669	2.8625167662515	2.26404698728029	0.970455502855758	3.40919358369446	4.21279870419457	1.05056844676108
Ani019048	669.223493997877	0.441986960233768	0.171704189372277	2.57411867380523	0.0100495796598292	0.222843598590702	624.85193813216	663.84512756853	373.060720537722	619.11189023358	595.753902569226	527.901806403133	845.396618299608	807.51009212997	591.977856742012	908.550090054574	770.942162867606	701.7797224364
Ani020361	315.325213661139	-0.720360724987089	0.27992374716452	-2.57341769779793	0.0100699593960658	0.222843598590702	260.684120838954	679.679965473835	306.658326914503	516.466812446162	217.465346438682	374.30690429562	245.222269642211	227.914063386216	292.107106359583	203.699316625744	240.129526139091	219.568805373065
Ani025048	312.109025671247	-0.399125441402808	0.155076649244602	-2.57373010925241	0.010060871999733	0.222843598590702	349.948683429263	303.298049109292	418.938737950128	369.522280034702	279.16481682361	410.446881262094	216.597101979697	316.96657821924	262.99344127391	239.495849254536	301.636387220331	276.299501498164
Ani016395	537.283164415488	0.432177473391977	0.167987641334285	2.57267421555119	0.0100916151440905	0.223098813891674	511.888819101947	479.917394976149	521.560619004194	342.510417459066	492.584296351805	396.249033168122	559.144941674459	814.302233091811	492.020939947869	657.974361653031	623.494208220796	555.750708336611
Ani031563	224.939016236649	-0.516771744625644	0.200939497007373	-2.57177783522909	0.0101177795585834	0.223496854749322	213.287007959144	261.88385766465	392.37778050084	238.784865168623	191.167211520516	292.991956121054	185.10941755093	234.706204348057	154.302424954066	172.16427597657	187.048262466239	175.4449306091
Ani002335	10.6237258255779	-1.55985964786622	0.606798705841173	-2.57063773019072	0.0101511453076372	0.223800435942609	6.31961505064132	9.74451563403347	54.3292311462702	8.64379602420355	6.06880036573066	10.3257077047068	4.77086127708583	6.03745863274744	5.82273301713455	5.11379037554169	5.05535844503348	5.25284223380539
Ani005329	3.56254542419243	-2.85467687342364	1.11064608603892	-2.57028490831382	0.0101614906490269	0.223800435942609	0.789951881330165	7.3083867255251	13.2804787246438	0	6.06880036573066	10.3257077047068	0	0.75468232909343	0	0.852298395923615	3.37023896335566	0
Ani005790	23.9037202737518	0.944336817699842	0.367460026384466	2.56990352662687	0.0101726839695066	0.223800435942609	21.3287007959144	9.74451563403347	8.45121373386425	27.0118625756361	21.2408012800573	9.03499424161841	33.3960289396008	24.9045168600832	31.0545760913843	28.9781454614029	20.2214337801339	51.4778538912928
Ani012578	780.240597341385	-0.640019334041138	0.249014987339878	-2.57020407035815	0.0101638622776099	0.223800435942609	541.117038711163	1202.22961634888	1124.01142660395	762.814999135963	763.657379354441	1310.07416503467	679.370645857022	501.863748847131	824.887177427394	461.093432194676	589.79181858724	601.975719994098
Ani014245	2.00909250792777	-4.59260913544699	1.78729517635966	-2.56958626431319	0.0101820037882151	0.223800435942609	0	8.52645117977929	13.2804787246438	0	1.01146672762178	1.29071346308834	0	0	0	0	0	0
Ani018446	233.686096234172	-2.67575175526882	1.04136996163198	-2.56945356007342	0.0101859043291811	0.223800435942609	522.948145440569	877.006407063012	406.865575473179	145.864057908435	415.71282505255	56.7913923758872	3.81668902166866	348.663236041165	7.76364402284606	6.81838716738892	2.52767922251674	9.4551160208497
Ani022160	3.69034823868211	-1.64862031400728	0.641646815326524	-2.56935790005959	0.0101887168639492	0.223800435942609	2.36985564399049	7.3083867255251	7.24389748616936	3.24142350907633	6.06880036573066	7.74428077853007	1.90834451083433	2.26404698728029	0	2.55689518777085	2.52767922251674	1.05056844676108
Ani015159	4.10926290227105	1.91964576041889	0.747233904211108	2.56900248985028	0.0101991724656353	0.223850587344725	2.36985564399049	1.21806445425418	1.20731624769489	4.32189801210178	1.01146672762178	0	3.81668902166866	15.848328910962	8.73409952570182	4.26149197961808	3.37023896335566	3.15170534028324
Ani020197	7.87646627436986	-1.06199839189345	0.413484444076286	-2.56841196109791	0.0102165660017514	0.223934849097673	11.0593263386223	15.8348379053044	13.2804787246438	5.40237251512722	8.09173382097421	10.3257077047068	4.77086127708583	3.77341164546715	4.85227751427879	6.81838716738892	5.05535844503348	5.25284223380539
Ani028408	14.2442687802248	-1.72942006449582	0.673439715572963	-2.5680399069194	0.0102275381045303	0.223934849097673	15.0090857452731	1.21806445425418	25.3536412015928	70.2308426966539	9.10320054859599	10.3257077047068	10.4958948095888	6.03745863274744	5.82273301713455	6.81838716738892	4.21279870419457	6.30341068056647
Ani033293	881.535546010789	-0.539917822619277	0.21022321258151	-2.56830735288062	0.0102196499019491	0.223934849097673	893.435577784416	962.270918860805	1515.18189085709	816.838724287236	828.391249922235	1251.99205919569	562.00745844071	737.324635524281	947.16457078722	617.064038648697	637.817723815058	808.93770400603
Ani010372	401.209345844903	0.444830266337652	0.17339145820744	2.5654681662892	0.0103036675622169	0.224168195549391	333.359693921329	453.119976982556	290.963215694469	327.38377441671	359.070688305731	274.921967637817	581.090903549054	363.756882623033	427.000421256534	486.662384072384	519.016800356771	398.165441322449
Ani010429	114.071602061152	-1.43158631853481	0.557645612093131	-2.56719731580301	0.0102524254124766	0.224168195549391	89.2645625903086	93.7909629775722	488.963080316432	103.725552290443	65.7453372954155	157.467042496778	32.4418566841836	101.882114427613	86.3705397541625	75.0022588412781	14.3235155942615	59.8824014653815
Ani013744	5.17595425098575	-1.99672186941039	0.77796771806968	-2.56658704857924	0.0102704842996824	0.224168195549391	4.73971128798099	6.09032227127092	1.20731624769489	10.8047450302544	5.05733363810888	21.9421288725019	4.77086127708583	3.77341164546715	0.970455502855758	1.70459679184723	0	1.05056844676108
Ani017329	12.875726474902	2.74252848143627	1.06882796154279	2.56592134573051	0.0102902159082589	0.224168195549391	4.73971128798099	2.43612890850837	9.65852998155914	3.24142350907633	0	0	0.954172255417165	76.9775975675298	13.5863770399806	3.40919358369446	1.68511948167783	37.8204640833988
Ani019264	17.6759385869144	1.33935483631973	0.522054644026384	2.56554529615878	0.0103013770238751	0.224168195549391	9.47942257596198	15.8348379053044	1.20731624769489	14.0461685393308	8.09173382097421	11.6164211677951	17.175100597509	41.5075281001386	4.85227751427879	28.1258470654793	32.8598298927176	27.314779615788
Ani021660	424.035323814023	0.852871701869476	0.332399928496078	2.56579989571069	0.0102938193560503	0.224168195549391	270.163543414916	495.752232881453	167.81695842959	237.704390665598	400.540824138223	241.36341759752	785.283766208327	317.721260548334	399.827667176572	836.104726401066	540.080793877744	396.064304428927
Ani025600	7.78964958118004	1.90141567527161	0.740695659922688	2.56706739103895	0.0102562677462528	0.224168195549391	3.94975940665082	4.87225781701674	2.41463249538979	1.08047450302544	6.06880036573066	1.29071346308834	2.8625167662515	39.2434811128583	14.5568325428364	7.67068556331254	4.21279870419457	5.25284223380539
Ani027393	12.103886234824	-1.6840612408293	0.656189988541791	-2.56642324667537	0.0102753363051195	0.224168195549391	41.8674497104987	7.3083867255251	27.7682736969825	10.8047450302544	20.2293345524355	2.58142692617669	1.90834451083433	7.5468232909343	13.5863770399806	5.96608877146531	2.52767922251674	3.15170534028324
Ani000915	10.0422980027971	-1.70874168294987	0.666244579008281	-2.56473633975884	0.0103254232992227	0.224463229832546	18.1688932705938	7.3083867255251	15.6951112200336	10.8047450302544	19.2178678248138	20.6514154094135	2.8625167662515	0.75468232909343	0.970455502855758	8.52298395923615	0.842559740838914	14.7079582546551
Ani010751	160.785730945861	1.35229487625731	0.527444858868578	2.56386019034884	0.0103515232300847	0.224852159234933	94.7942257596198	32.887740264863	137.634052237218	118.852195332799	64.7338705677937	94.2220828054492	96.3713977971337	612.802051223865	178.563812525459	67.3315732779656	117.115803976609	314.119965581562
Ani013005	443.233340087222	0.313356629634906	0.122247990011715	2.56328655878005	0.0103686431351319	0.225045565859269	421.044352748978	409.269656629406	315.109540648367	459.201663785814	385.368823223897	380.760471611062	534.336463033613	489.034149252542	413.414044216553	542.914078203343	477.731373055664	490.615464637424
Ani014797	172.926048421174	1.49677813896748	0.584278766810536	2.56175343687073	0.0104145225354707	0.225714916306096	46.6071609984797	123.024509879673	35.0121711831519	237.704390665598	32.3669352838969	68.4078135436823	77.2879526887904	135.842819236817	126.159215371249	324.725688846897	586.421579623884	281.552343731969
Ani023382	13.1113214253413	-1.0786782585675	0.421109241110943	-2.56151647425691	0.01042162984822	0.225714916306096	8.68947069463181	12.1806445425418	30.1829061923723	25.9313880726107	14.1605341867049	15.4885615570601	5.72503353250299	5.28277630365401	11.6454660342691	5.96608877146531	8.42559740838914	13.657389807894
Ani032341	45.752237736679	1.3613742393649	0.531489782341542	2.56143068897242	0.0104242039037352	0.225714916306096	16.5889895079335	34.1058047191172	7.24389748616936	29.172811581687	24.2752014629226	42.5935442819154	110.683981628391	37.7341164546715	118.395571348402	13.6367743347778	33.7023896335566	80.893770400603
Ani010151	5652.12144844149	-0.328781744484707	0.12838895096624	-2.56082584996866	0.0104423686380416	0.225929636148971	6361.48250035182	6388.7480625632	7537.27533435922	5083.63253673471	5426.51899369083	6963.39913336162	4267.05832622556	4855.62610538713	5679.1056027119	4887.07900222601	5093.27363337124	5282.2581503147
Ani002618	33.2498111508696	0.858464895967059	0.335412795518817	2.55942798675639	0.0104844575466802	0.226141503758425	24.4885083212351	31.6696758106088	22.939008706203	15.1266430423562	33.3784020115186	14.1978480939718	44.8460960046068	37.7341164546715	37.8477646113746	46.8764117757988	69.9324584896299	19.9608004884605
Ani004269	79.6678869944559	1.01767123107236	0.397620417170864	2.55940386138434	0.0104851852715563	0.226141503758425	83.7348994209975	23.1432246308295	55.5365473939651	68.069893690603	53.6077365639542	30.9771231141203	114.50067065006	160.747336096901	82.4887177427394	81.820646008667	39.600307819429	161.787540801206
Ani007797	22.4528803005615	-1.91622510692591	0.748692959507067	-2.5594271758446	0.0104844820065341	0.226141503758425	7.89951881330165	60.9032227127092	62.7804448801344	47.5408781331195	12.1376007314613	21.9421288725019	18.1292728529261	10.565552607308	10.6750105314133	0.852298395923615	16.0086350759394	0
Ani009016	8.77965023867081	-1.67841537146556	0.655744789315694	-2.55955578879564	0.0104806032375087	0.226141503758425	11.8492782199525	7.3083867255251	33.804854935457	4.32189801210178	4.04586691048711	19.3607019463252	0.954172255417165	8.30150562002773	2.91136650856727	6.81838716738892	2.52767922251674	3.15170534028324
Ani018448	24.3949493472449	-2.10500318419135	0.822774060812865	-2.55842191003409	0.0105148433057819	0.226602732485188	28.4382677278859	48.7225781701674	53.1219148985753	27.0118625756361	48.5504029258453	32.2678365772086	0.954172255417165	44.5262574165124	1.94091100571152	4.26149197961808	0.842559740838914	2.10113689352216
Ani004092	159.585267878061	0.59915302176452	0.234357098661574	2.5565814954457	0.0105706307089694	0.227407013247937	109.803311504893	147.385798964756	86.9267698340323	136.139787381206	128.456274407966	153.594902107513	124.042393204231	234.706204348057	157.213791462633	155.970606454022	269.619117068453	211.164257798977
Ani005635	5.17778641164191	1.7311653291444	0.677625274192654	2.55475318745596	0.0106263116468526	0.227407013247937	3.15980752532066	1.21806445425418	2.41463249538979	1.08047450302544	5.05733363810888	1.29071346308834	2.8625167662515	18.8670582273357	2.91136650856727	10.2275807510834	6.74047792671131	6.30341068056647
[truncated: 26,424 more rows]
